# Supplementary material for: Enabling nucleophilic reactivity in molecular calcium fluoride complexes
Source: Nat Chem. 2024 May 14;16(9):1473–80. doi: 10.1038/s41557-024-01524-x (PMC11375610; doi:10.1038/s41557-024-01524-x)
Supplement: Supplementary file 26 — Crystallographic data for compound NONH2-IMe4; CCDC reference 2283072. [file 41557_2024_1524_MOESM26_ESM.cif]

data_088meme21
_audit_creation_date               2023-07-19
_audit_creation_method
;
Olex2 1.5
(compiled 2023.03.06 svn.rbb2c1857 for OlexSys, GUI svn.r6748)
;
_shelx_SHELXL_version_number       '2018/3'
_audit_contact_author_address      ?
_audit_contact_author_email        ?
_audit_contact_author_name         ''
_audit_contact_author_phone        ?
_publ_contact_author_id_orcid      ?
_publ_section_references
;
D. Kratzert, I. Krossing, (2018), J. Appl. Cryst. 51, 928-934. 

Dolomanov, O.V., Bourhis, L.J., Gildea, R.J, Howard, J.A.K. & Puschmann, H.
 (2009), J. Appl. Cryst. 42, 339-341.

Kratzert, D., Holstein, J.J. & Krossing, I. (2015). J. Appl. Cryst. 48, 933-938.

Sheldrick, G.M. (2015). Acta Cryst. C71, 3-8.
;
_chemical_name_common              ?
_chemical_name_systematic          ?
_chemical_formula_moiety           'C47 H64 N2 O, C7 H12 N2, 2(C6 H6)'
_chemical_formula_sum              'C66 H88 N4 O'
_chemical_formula_weight           953.40
_chemical_melting_point            ?
_chemical_oxdiff_formula           'C54 H74 N4 O1'
_chemical_oxdiff_usercomment       ' '
loop_
  _atom_type_symbol
  _atom_type_description
  _atom_type_scat_dispersion_real
  _atom_type_scat_dispersion_imag
  _atom_type_scat_source
 'C' 'C' 0.0181 0.0091 'International Tables Vol C Tables 4.2.6.8 and 6.1.1.4'
 'H' 'H' 0.0000 0.0000 'International Tables Vol C Tables 4.2.6.8 and 6.1.1.4'
 'N' 'N' 0.0311 0.0180 'International Tables Vol C Tables 4.2.6.8 and 6.1.1.4'
 'O' 'O' 0.0492 0.0322 'International Tables Vol C Tables 4.2.6.8 and 6.1.1.4'

_shelx_space_group_comment
;
The symmetry employed for this shelxl refinement is uniquely defined
by the following loop, which should always be used as a source of
symmetry information in preference to the above space-group names.
They are only intended as comments.
;
_space_group_crystal_system        'orthorhombic'
_space_group_IT_number             62
_space_group_name_H-M_alt          'P n m a'
_space_group_name_Hall             '-P 2ac 2n'
loop_
  _space_group_symop_operation_xyz
 'x, y, z'
 '-x+1/2, -y, z+1/2'
 '-x, y+1/2, -z'
 'x+1/2, -y+1/2, -z+1/2'
 '-x, -y, -z'
 'x-1/2, y, -z-1/2'
 'x, -y-1/2, z'
 '-x-1/2, y-1/2, z-1/2'

_cell_length_a                     22.80510(10)
_cell_length_b                     25.8641(2)
_cell_length_c                     10.00270(10)
_cell_angle_alpha                  90
_cell_angle_beta                   90
_cell_angle_gamma                  90
_cell_volume                       5899.92(8)
_cell_formula_units_Z              4
_cell_measurement_reflns_used      16502
_cell_measurement_temperature      150.01(12)
_cell_measurement_theta_max        76.1280
_cell_measurement_theta_min        3.8490
_shelx_estimated_absorpt_T_max     0.945
_shelx_estimated_absorpt_T_min     0.837
_exptl_absorpt_coefficient_mu      0.474
_exptl_absorpt_correction_T_max    1.000
_exptl_absorpt_correction_T_min    0.475
_exptl_absorpt_correction_type     gaussian
_exptl_absorpt_process_details
;
CrysAlisPro 1.171.41.81a (Rigaku Oxford Diffraction, 2020)
Numerical absorption correction based on gaussian integration over
a multifaceted crystal model
Empirical absorption correction using spherical harmonics,
implemented in SCALE3 ABSPACK scaling algorithm.
;
_exptl_absorpt_special_details     ?
_exptl_crystal_colour              colourless
_exptl_crystal_colour_lustre       ?
_exptl_crystal_colour_modifier     ?
_exptl_crystal_colour_primary      colourless
_exptl_crystal_density_diffrn      1.073
_exptl_crystal_density_meas        ?
_exptl_crystal_density_method      ?
_exptl_crystal_description         plate
_exptl_crystal_F_000               2080
loop_
  _exptl_crystal_face_index_h
  _exptl_crystal_face_index_k
  _exptl_crystal_face_index_l
  _exptl_crystal_face_perp_dist
 2 -1 1 0.1810
 -1 1 -1 0.2111
 2 0 -1 0.1533
 -2 0 1 0.1434
 -2 2 -1 0.1862
 2 -2 1 0.1803
 -1 -1 1 0.1603
 1 1 -1 0.1858
 2 1 -1 0.1560
 -2 -1 1 0.1501
 -2 -2 1 0.1464
 2 -1 0 0.1588
 -1 1 0 0.1287
 1 -1 0 0.1369
 0 1 0 0.0431
 0 -1 0 0.0756
 -2 -1 0 0.1608
 1 2 0 0.1043
 1 0 0 0.1669
 -1 2 1 0.1388
 1 -2 -1 0.1409
 2 1 1 0.1782
 -2 -1 -1 0.1828
 2 -2 -1 0.1400
 -2 2 1 0.1321
 -1 2 0 0.0877

_exptl_crystal_size_max            0.39
_exptl_crystal_size_mid            0.3
_exptl_crystal_size_min            0.12
loop_
  _exptl_oxdiff_crystal_face_indexfrac_h
  _exptl_oxdiff_crystal_face_indexfrac_k
  _exptl_oxdiff_crystal_face_indexfrac_l
  _exptl_oxdiff_crystal_face_x
  _exptl_oxdiff_crystal_face_y
  _exptl_oxdiff_crystal_face_z
 2.0050 -0.9872 1.0007 0.0463 0.1559 0.1383
 -1.0038 0.9928 -1.0005 -0.0305 -0.1601 -0.0726
 2.0076 0.0014 -1.0007 -0.0353 -0.1471 0.1387
 -2.0076 -0.0014 1.0007 0.0353 0.1471 -0.1387
 -2.0129 1.9954 -0.9998 0.0060 -0.1815 -0.1528
 2.0129 -1.9954 0.9998 -0.0060 0.1815 0.1528
 -0.9985 -1.0041 1.0001 -0.0012 0.1686 -0.0586
 0.9985 1.0041 -1.0001 0.0012 -0.1686 0.0586
 1.9996 1.0097 -0.9999 0.0170 -0.1728 0.1243
 -1.9996 -1.0097 0.9999 -0.0170 0.1728 -0.1243
 -1.9917 -2.0180 0.9990 -0.0693 0.1984 -0.1098
 2.0103 -0.9970 -0.0004 -0.0207 0.0172 0.1458
 -1.0091 1.0026 0.0006 0.0365 -0.0214 -0.0801
 1.0091 -1.0026 -0.0006 -0.0365 0.0214 0.0801
 -0.0080 1.0083 0.0008 0.0523 -0.0257 -0.0145
 0.0080 -1.0083 -0.0008 -0.0523 0.0257 0.0145
 -1.9943 -1.0195 -0.0012 -0.0840 0.0341 -0.1168
 0.9852 2.0222 0.0019 0.1205 -0.0555 0.0366
 1.0011 0.0056 0.0002 0.0158 -0.0042 0.0656
 -1.0224 2.0207 1.0026 0.1558 0.0916 -0.1021
 1.0224 -2.0207 -1.0026 -0.1558 -0.0916 0.1021
 1.9890 1.0294 1.0023 0.1509 0.1046 0.1093
 -1.9890 -1.0294 -1.0023 -0.1509 -0.1046 -0.1093
 2.0236 -2.0151 -1.0024 -0.1400 -0.0958 0.1677
 -2.0236 2.0151 1.0024 0.1400 0.0958 -0.1677
 -1.0171 2.0109 0.0015 0.0888 -0.0471 -0.0946

_exptl_transmission_factor_max     ?
_exptl_transmission_factor_min     ?
_diffrn_reflns_av_R_equivalents    0.0281
_diffrn_reflns_av_unetI/netI       0.0159
_diffrn_reflns_Laue_measured_fraction_full  1.000
_diffrn_reflns_Laue_measured_fraction_max  0.994
_diffrn_reflns_limit_h_max         28
_diffrn_reflns_limit_h_min         -19
_diffrn_reflns_limit_k_max         32
_diffrn_reflns_limit_k_min         -32
_diffrn_reflns_limit_l_max         12
_diffrn_reflns_limit_l_min         -12
_diffrn_reflns_number              35796
_diffrn_reflns_point_group_measured_fraction_full  1.000
_diffrn_reflns_point_group_measured_fraction_max  0.994
_diffrn_reflns_theta_full          67.684
_diffrn_reflns_theta_max           76.237
_diffrn_reflns_theta_min           3.418
_diffrn_ambient_environment        N~2~
_diffrn_ambient_temperature        150.01(12)
_diffrn_detector                   'CCD plate'
_diffrn_detector_area_resol_mean   10.4102
_diffrn_detector_type              Atlas
_diffrn_measured_fraction_theta_full  1.000
_diffrn_measured_fraction_theta_max  0.994
_diffrn_measurement_details
;
List of Runs (angles in degrees, time in seconds):

  # Type    Start    End  Width  t~exp~   \w     \q     \k     \f   Frames
--------------------------------------------------------------------------
  1  \w   -112.00 -66.00   1.00    2.00    --  -42.66-142.00-143.00   46
  2  \w   -106.00 -19.00   1.00    2.00    --  -42.66 -19.00   0.00   87
  3  \w    -32.00  26.00   1.00    2.00    --  -42.66  57.00-180.00   58
  4  \w     86.00 125.00   1.00    2.00    --   42.66 178.00 150.00   39
  5  \w    103.00 128.00   1.00    2.00    --   42.66 178.00 -30.00   25
  6  \w     42.00  67.00   1.00    7.00    --  111.00 -45.00-180.00   25
  7  \w     63.00  89.00   1.00    7.00    --  111.00 -61.00 -30.00   26
  8  \w     46.00  72.00   1.00    7.00    --  111.00 -45.00-120.00   26
  9  \w    147.00 178.00   1.00    7.00    --  111.00  30.00-180.00   31
 10  \w     48.00  84.00   1.00    7.00    --  111.00-125.00-150.00   36
 11  \w     83.00 116.00   1.00    7.00    --  111.00-129.00  27.00   33
 12  \w     30.00  71.00   1.00    7.00    --  111.00 -95.00   0.00   41
 13  \w     77.00 103.00   1.00    7.00    --  111.00 -95.00   0.00   26
 14  \w     45.00  88.00   1.00    7.00    --  111.00 -61.00  60.00   43
 15  \w     44.00  70.00   1.00    7.00    --  111.00 -45.00 -90.00   26
 16  \w     98.00 177.00   1.00    7.00    --  111.00  30.00 150.00   79
 17  \w     44.00 112.00   1.00    7.00    --  111.00-125.00  90.00   68
 18  \w    144.00 174.00   1.00    7.00    --  111.00  45.00  90.00   30
 19  \w     71.00 111.00   1.00    7.00    --  111.00-125.00 120.00   40
 20  \w     49.00 111.00   1.00    7.00    --  111.00-125.00-180.00   62
 21  \w    116.00 175.00   1.00    7.00    --  111.00  77.00-120.00   59
 22  \w     89.00 125.00   1.00    7.00    --  111.00  45.00  90.00   36
 23  \w     87.00 118.00   1.00    7.00    --  111.00  45.00 -90.00   31
 24  \w     82.00 107.00   1.00    7.00    --  111.00-102.00 102.68   25
 25  \w      5.00   8.00   1.00    2.00    --  -42.66  19.00 -60.00    3
;
_diffrn_measurement_device         'four-circle diffractometer'
_diffrn_measurement_device_type    'SuperNova, Dual, Cu at home/near, Atlas'
_diffrn_measurement_method         '\w scans'
_diffrn_orient_matrix_type        
 'CrysAlisPro convention (1999,Acta A55,543-557)'
_diffrn_orient_matrix_UB_11        0.0154940000
_diffrn_orient_matrix_UB_12        0.0519645000
_diffrn_orient_matrix_UB_13        0.0664684000
_diffrn_orient_matrix_UB_21        -0.0040989000
_diffrn_orient_matrix_UB_22        -0.0255903000
_diffrn_orient_matrix_UB_23        0.1387573000
_diffrn_orient_matrix_UB_31        0.0656341000
_diffrn_orient_matrix_UB_32        -0.0138469000
_diffrn_orient_matrix_UB_33        -0.0069892000
_diffrn_radiation_monochromator    mirror
_diffrn_radiation_probe            x-ray
_diffrn_radiation_type             'Cu K\a'
_diffrn_radiation_wavelength       1.54184
_diffrn_source                     'micro-focus sealed X-ray tube'
_diffrn_source_type                'SuperNova (Cu) X-ray Source'
_reflns_Friedel_coverage           0.000
_reflns_Friedel_fraction_full      .
_reflns_Friedel_fraction_max       .
_reflns_number_gt                  5559
_reflns_number_total               6291
_reflns_odcompleteness_completeness  99.91
_reflns_odcompleteness_iscentric   1
_reflns_odcompleteness_theta       74.33
_reflns_special_details
;
 Reflections were merged by SHELXL according to the crystal
 class for the calculation of statistics and refinement.
 
 _reflns_Friedel_fraction is defined as the number of unique
 Friedel pairs measured divided by the number that would be
 possible theoretically, ignoring centric projections and
 systematic absences.
;
_reflns_threshold_expression       'I > 2\s(I)'
_computing_cell_refinement         'CrysAlisPro 1.171.41.81a (Rigaku OD, 2020)'
_computing_data_collection         'CrysAlisPro 1.171.41.81a (Rigaku OD, 2020)'
_computing_data_reduction          'CrysAlisPro 1.171.41.81a (Rigaku OD, 2020)'
_computing_molecular_graphics      'Olex2 1.5 (Dolomanov et al., 2009)'
_computing_publication_material    'Olex2 1.5 (Dolomanov et al., 2009)'
_computing_structure_refinement    'SHELXL 2018/3 (Sheldrick, 2015)'
_computing_structure_solution      'SHELXT 2018/2 (Sheldrick, 2018)'
_refine_diff_density_max           0.820
_refine_diff_density_min           -0.226
_refine_diff_density_rms           0.039
_refine_ls_extinction_coef         .
_refine_ls_extinction_method       none
_refine_ls_goodness_of_fit_ref     1.034
_refine_ls_hydrogen_treatment      mixed
_refine_ls_matrix_type             full
_refine_ls_number_parameters       444
_refine_ls_number_reflns           6291
_refine_ls_number_restraints       405
_refine_ls_R_factor_all            0.0558
_refine_ls_R_factor_gt             0.0503
_refine_ls_restrained_S_all        1.009
_refine_ls_shift/su_max            0.001
_refine_ls_shift/su_mean           0.000
_refine_ls_structure_factor_coef   Fsqd
_refine_ls_weighting_details      
 'w=1/[\s^2^(Fo^2^)+(0.0753P)^2^+2.1699P] where P=(Fo^2^+2Fc^2^)/3'
_refine_ls_weighting_scheme        calc
_refine_ls_wR_factor_gt            0.1393
_refine_ls_wR_factor_ref           0.1450
_refine_special_details            ?
_olex2_refinement_description
;
1. Fixed Uiso
 At 1.2 times of:
  All C(H) groups
 At 1.5 times of:
  All C(H,H,H) groups
2. Restrained distances
 C2-C3 = C5-C6 = C6-C7
 1.37 with sigma of 0.02
 C2-C7
 1.38 with sigma of 0.02
 C3-C4 = C4-C5
 1.36 with sigma of 0.02
 H3-C00Z
 0.95 with sigma of 0.01
 C2-C4 = C4-C6 = C5-C7
 2.37 with sigma of 0.04
 C2-C6
 2.38 with sigma of 0.04
 C3-C5
 2.36 with sigma of 0.04
 C2-C3 \\sim C3-C4 \\sim C4-C5 \\sim C5-C6 \\sim C6-C7 \\sim C7-C2
 with sigma of 0.02
 C2-C6 \\sim C2-C4 \\sim C6-C4 \\sim C5-C3 \\sim C5-C7 \\sim C7-C3
 with sigma of 0.04
 C2-C3 \\sim C2A-C3A
 with sigma of 0.02
 C2-C7 \\sim C2A-C7A
 with sigma of 0.02
 C3-C4 \\sim C3A-C4A
 with sigma of 0.02
 C4-C5 \\sim C4A-C5A
 with sigma of 0.02
 C5-C6 \\sim C5A-C6A
 with sigma of 0.02
 C6-C7 \\sim C6A-C7A
 with sigma of 0.02
 C2-C4 \\sim C2A-C4A
 with sigma of 0.04
 C2-C6 \\sim C2A-C6A
 with sigma of 0.04
 C3-C5 \\sim C3A-C5A
 with sigma of 0.04
 C3-C7 \\sim C3A-C7A
 with sigma of 0.04
 C4-C6 \\sim C4A-C6A
 with sigma of 0.04
 C5-C7 \\sim C5A-C7A
 with sigma of 0.04
3. Restrained planarity
 C2, C3, C4, C5, C6, C7
 with sigma of 0.1
4. Uiso/Uaniso restraints and constraints
C2 \\sim C3 \\sim C4 \\sim C5 \\sim C6 \\sim C7: within 2A with sigma of 0.04
and sigma for terminal atoms of 0.08 within 2A
C4A \\sim C2 \\sim C3 \\sim C7 \\sim C4 \\sim C6 \\sim C3A \\sim C2A \\sim C7A
\\sim C6A \\sim C5A \\sim C5: within 2A with sigma of 0.04 and sigma for
terminal atoms of 0.08 within 2A
5. Rigid body (RIGU) restrains
 C2, C3, C4, C5, C6, C7
 with sigma for 1-2 distances of 0.004 and sigma for 1-3 distances of 0.004
 C5A, C2, C3, C7, C4, C6, C3A, C2A, C7A, C6A, C5, C4A
 with sigma for 1-2 distances of 0.004 and sigma for 1-3 distances of 0.004
6. Others
 Sof(C3A)=Sof(H3AA)=Sof(C2A)=Sof(H2AA)=Sof(C7A)=Sof(H7A)=Sof(C6A)=Sof(H6A)=
 Sof(C5A)=Sof(H5A)=Sof(C4A)=Sof(H4A)=1-FVAR(1)
 Sof(C2)=Sof(H2A)=Sof(C3)=Sof(H3A)=Sof(C4)=Sof(H4)=Sof(C5)=Sof(H5)=Sof(C6)=
 Sof(H6)=Sof(C7)=Sof(H7)=FVAR(1)
 Fixed U11: O001(0.02886)
 Fixed U12: O001(0)
 Fixed U13: O001(0.01013)
 Fixed U22: O001(0.01811)
 Fixed U23: O001(0)
 Fixed U33: O001(0.0319)
7.a Ternary CH refined with riding coordinates:
 C00H(H00H), C00N(H00N)
7.b Aromatic/amide H refined with riding coordinates:
 C007(H007), C00A(H00A), C00I(H00I), C00L(H00L), C00R(H00R), C2(H2A), C3(H3A),
 C4(H4), C5(H5), C6(H6), C7(H7), C3A(H3AA), C2A(H2AA), C7A(H7A), C6A(H6A),
 C5A(H5A), C4A(H4A)
7.c Idealised Me refined as rotating group:
 C00M(H00F,H00G,H00J), C00Q(H00K,H00M,H00O), C00S(H00P,H00Q,H00S), C00T(H00T,
 H00U,H00V), C00U(H00W,H00X,H00Y), C00V(H00Z,H,HA), C00W(H00,HB,HC)
;
_atom_sites_solution_hydrogens     mixed
_atom_sites_solution_primary       dual
_atom_sites_solution_secondary     ?
loop_
  _atom_site_label
  _atom_site_type_symbol
  _atom_site_fract_x
  _atom_site_fract_y
  _atom_site_fract_z
  _atom_site_U_iso_or_equiv
  _atom_site_adp_type
  _atom_site_occupancy
  _atom_site_site_symmetry_order
  _atom_site_calc_flag
  _atom_site_refinement_flags_posn
  _atom_site_refinement_flags_adp
  _atom_site_refinement_flags_occupancy
  _atom_site_disorder_assembly
  _atom_site_disorder_group
 O001 O 0.38895(5) 0.750000 0.42949(13) 0.026 Uani 1 2 d S T P . .
 N002 N 0.32428(5) 0.66725(4) 0.48112(11) 0.0276(2) Uani 1 1 d . . . . .
 N003 N 0.24274(8) 0.750000 0.74911(19) 0.0397(4) Uani 1 2 d S T P . .
 C004 C 0.40833(5) 0.70444(4) 0.37212(12) 0.0226(2) Uani 1 1 d . . . . .
 N005 N 0.32963(8) 0.750000 0.8197(2) 0.0415(4) Uani 1 2 d S T P . .
 C006 C 0.37400(5) 0.66106(4) 0.40346(12) 0.0226(2) Uani 1 1 d . . . . .
 C007 C 0.39184(5) 0.61350(5) 0.35207(12) 0.0249(2) Uani 1 1 d . . . . .
 H007 H 0.369719 0.583437 0.372862 0.030 Uiso 1 1 calc R U . . .
 C008 C 0.44158(5) 0.60884(5) 0.27052(12) 0.0249(2) Uani 1 1 d . . . . .
 C009 C 0.45730(5) 0.70178(4) 0.29093(12) 0.0236(2) Uani 1 1 d . . . . .
 C00A C 0.47326(5) 0.65307(5) 0.24009(13) 0.0255(2) Uani 1 1 d . . . . .
 H00A H 0.506570 0.650402 0.183493 0.031 Uiso 1 1 calc R U . . .
 C00B C 0.49477(7) 0.750000 0.26839(19) 0.0270(4) Uani 1 2 d S T P . .
 C00C C 0.28877(5) 0.62288(5) 0.50880(13) 0.0273(3) Uani 1 1 d . . . . .
 C00D C 0.45943(6) 0.55483(5) 0.22217(13) 0.0288(3) Uani 1 1 d . . . . .
 C00E C 0.24413(6) 0.60982(5) 0.41802(14) 0.0321(3) Uani 1 1 d . . . . .
 C00F C 0.30071(6) 0.59146(5) 0.61990(14) 0.0331(3) Uani 1 1 d . . . . .
 C00G C 0.54406(8) 0.750000 0.3741(2) 0.0370(4) Uani 1 2 d S T P . .
 C00H C 0.22963(6) 0.64404(6) 0.29957(15) 0.0388(3) Uani 1 1 d . . . . .
 H00H H 0.255320 0.675304 0.305241 0.047 Uiso 1 1 calc R U . . .
 C00I C 0.21321(6) 0.56386(6) 0.43800(17) 0.0412(3) Uani 1 1 d . . . . .
 H00I H 0.183115 0.554384 0.377058 0.049 Uiso 1 1 calc R U . . .
 C00J C 0.52194(10) 0.750000 0.1283(2) 0.0384(5) Uani 1 2 d S T P . .
 C00K C 0.29879(10) 0.750000 0.7046(2) 0.0405(5) Uani 1 2 d S T P . .
 C00L C 0.26815(7) 0.54589(6) 0.63612(17) 0.0425(3) Uani 1 1 d . . . . .
 H00L H 0.275474 0.524278 0.711081 0.051 Uiso 1 1 calc R U . . .
 C00M C 0.40919(7) 0.53068(6) 0.14258(16) 0.0412(3) Uani 1 1 d . . . . .
 H00F H 0.374068 0.528856 0.198828 0.062 Uiso 1 1 calc R U . . .
 H00G H 0.420314 0.495759 0.114235 0.062 Uiso 1 1 calc R U . . .
 H00J H 0.400989 0.551934 0.063667 0.062 Uiso 1 1 calc R U . . .
 C00N C 0.34780(7) 0.60526(6) 0.72067(15) 0.0393(3) Uani 1 1 d . . . . .
 H00N H 0.367397 0.637681 0.689511 0.047 Uiso 1 1 calc R U . . .
 C00O C 0.23858(10) 0.750000 0.8873(2) 0.0424(5) Uani 1 2 d S T P . .
 C00P C 0.29419(11) 0.750000 0.9335(2) 0.0437(5) Uani 1 2 d S T P . .
 C00Q C 0.47203(7) 0.52043(6) 0.34376(16) 0.0410(3) Uani 1 1 d . . . . .
 H00K H 0.504560 0.535146 0.395260 0.061 Uiso 1 1 calc R U . . .
 H00M H 0.482600 0.485628 0.313431 0.061 Uiso 1 1 calc R U . . .
 H00O H 0.436993 0.518547 0.400265 0.061 Uiso 1 1 calc R U . . .
 C00R C 0.22571(7) 0.53201(6) 0.54494(18) 0.0460(4) Uani 1 1 d . . . . .
 H00R H 0.204987 0.500424 0.555713 0.055 Uiso 1 1 calc R U . . .
 C00S C 0.51432(7) 0.55582(6) 0.13520(17) 0.0425(4) Uani 1 1 d . . . . .
 H00P H 0.506916 0.576751 0.055287 0.064 Uiso 1 1 calc R U . . .
 H00Q H 0.524443 0.520480 0.108479 0.064 Uiso 1 1 calc R U . . .
 H00S H 0.546877 0.570880 0.185923 0.064 Uiso 1 1 calc R U . . .
 C00T C 0.32071(8) 0.61605(7) 0.85765(17) 0.0491(4) Uani 1 1 d . . . . .
 H00T H 0.302280 0.584463 0.891762 0.074 Uiso 1 1 calc R U . . .
 H00U H 0.291081 0.643295 0.849289 0.074 Uiso 1 1 calc R U . . .
 H00V H 0.351419 0.627292 0.919720 0.074 Uiso 1 1 calc R U . . .
 C00U C 0.39453(8) 0.56304(8) 0.7303(2) 0.0562(5) Uani 1 1 d . . . . .
 H00W H 0.425244 0.573920 0.792799 0.084 Uiso 1 1 calc R U . . .
 H00X H 0.411771 0.557166 0.641880 0.084 Uiso 1 1 calc R U . . .
 H00Y H 0.376520 0.530961 0.762490 0.084 Uiso 1 1 calc R U . . .
 C00V C 0.24280(10) 0.61749(9) 0.16825(18) 0.0628(5) Uani 1 1 d . . . . .
 H00Z H 0.284032 0.606818 0.166557 0.094 Uiso 1 1 calc R U . . .
 H H 0.235264 0.641445 0.094319 0.094 Uiso 1 1 calc R U . . .
 HA H 0.217648 0.586985 0.158773 0.094 Uiso 1 1 calc R U . . .
 C00W C 0.16630(8) 0.66251(9) 0.3051(2) 0.0628(5) Uani 1 1 d . . . . .
 H00 H 0.139919 0.632697 0.298782 0.094 Uiso 1 1 calc R U . . .
 HB H 0.158792 0.686098 0.230377 0.094 Uiso 1 1 calc R U . . .
 HC H 0.159415 0.680612 0.389730 0.094 Uiso 1 1 calc R U . . .
 C00X C 0.3180(2) 0.750000 1.0719(3) 0.0694(8) Uani 1 2 d S T P . .
 C00Y C 0.18083(15) 0.750000 0.9578(4) 0.0671(9) Uani 1 2 d S T P . .
 C00Z C 0.19304(15) 0.750000 0.6575(4) 0.0679(8) Uani 1 2 d DS T P . .
 C010 C 0.39332(12) 0.750000 0.8227(4) 0.0662(8) Uani 1 2 d S T P . .
 C2 C 0.5745(4) 0.8586(3) 0.8147(6) 0.0709(18) Uani 0.696(10) 1 d D U P A 1
 H2A H 0.570142 0.848401 0.905433 0.085 Uiso 0.696(10) 1 calc R U P A 1
 C3 C 0.5294(2) 0.85085(18) 0.7249(9) 0.0728(17) Uani 0.696(10) 1 d D U P A 1
 H3A H 0.493979 0.835383 0.754657 0.087 Uiso 0.696(10) 1 calc R U P A 1
 C4 C 0.5349(3) 0.8651(3) 0.5939(8) 0.0637(18) Uani 0.696(10) 1 d D U P A 1
 H4 H 0.503717 0.859781 0.532560 0.076 Uiso 0.696(10) 1 calc R U P A 1
 C5 C 0.5860(3) 0.8871(3) 0.5533(5) 0.0661(15) Uani 0.696(10) 1 d D U P A 1
 H5 H 0.590340 0.897146 0.462480 0.079 Uiso 0.696(10) 1 calc R U P A 1
 C6 C 0.6315(2) 0.89508(18) 0.6403(7) 0.0649(13) Uani 0.696(10) 1 d D U P A 1
 H6 H 0.666867 0.910360 0.609398 0.078 Uiso 0.696(10) 1 calc R U P A 1
 C7 C 0.6260(3) 0.8811(2) 0.7720(6) 0.0613(14) Uani 0.696(10) 1 d D U P A 1
 H7 H 0.657286 0.886780 0.832990 0.074 Uiso 0.696(10) 1 calc R U P A 1
 C3A C 0.5206(6) 0.8495(7) 0.6636(16) 0.077(3) Uani 0.304(10) 1 d D U P A 2
 H3AA H 0.484095 0.834000 0.642038 0.092 Uiso 0.304(10) 1 calc R U P A 2
 C2A C 0.5392(7) 0.8503(6) 0.7929(13) 0.078(3) Uani 0.304(10) 1 d D U P A 2
 H2AA H 0.515755 0.836211 0.862481 0.094 Uiso 0.304(10) 1 calc R U P A 2
 C7A C 0.5928(8) 0.8720(6) 0.8193(14) 0.066(3) Uani 0.304(10) 1 d D U P A 2
 H7A H 0.606993 0.872566 0.908567 0.079 Uiso 0.304(10) 1 calc R U P A 2
 C6A C 0.6264(6) 0.8930(5) 0.7190(19) 0.069(3) Uani 0.304(10) 1 d D U P A 2
 H6A H 0.663365 0.908016 0.739215 0.083 Uiso 0.304(10) 1 calc R U P A 2
 C5A C 0.6068(8) 0.8922(5) 0.5912(15) 0.076(3) Uani 0.304(10) 1 d D U P A 2
 H5A H 0.629890 0.906381 0.521314 0.091 Uiso 0.304(10) 1 calc R U P A 2
 C4A C 0.5541(9) 0.8710(8) 0.5641(14) 0.069(4) Uani 0.304(10) 1 d D U P A 2
 H4A H 0.539899 0.870896 0.474794 0.083 Uiso 0.304(10) 1 calc R U P A 2
 H1 H 0.3440(11) 0.7810(10) 1.085(2) 0.078(7) Uiso 1 1 d . . . . .
 H01A H 0.4073(11) 0.7828(10) 0.881(3) 0.080(7) Uiso 1 1 d . . . . .
 H2 H 0.1547(12) 0.7199(10) 0.932(3) 0.089(8) Uiso 1 1 d . . . . .
 HD H 0.2885(18) 0.750000 1.132(4) 0.088(13) Uiso 1 2 d S . P . .
 HE H 0.1905(19) 0.750000 1.050(5) 0.098(14) Uiso 1 2 d S . P . .
 H3 H 0.2118(18) 0.750000 0.571(2) 0.117(16) Uiso 1 2 d DS . P . .
 HF H 0.1680(15) 0.7183(14) 0.678(4) 0.134(13) Uiso 1 1 d . . . . .
 H01B H 0.4056(16) 0.750000 0.723(4) 0.081(11) Uiso 1 2 d S . P . .
 H00D H 0.5477(8) 0.7797(7) 0.1140(18) 0.045(5) Uiso 1 1 d . . . . .
 H00E H 0.4913(10) 0.750000 0.058(2) 0.025(5) Uiso 1 2 d S . P . .
 H00B H 0.5691(8) 0.7193(7) 0.3626(17) 0.040(4) Uiso 1 1 d . . . . .
 H00C H 0.5265(12) 0.750000 0.467(3) 0.047(7) Uiso 1 2 d S . P . .
 H8 H 0.3217(7) 0.6943(7) 0.5298(18) 0.036(4) Uiso 1 1 d . . . B 1

loop_
  _atom_site_aniso_label
  _atom_site_aniso_U_11
  _atom_site_aniso_U_22
  _atom_site_aniso_U_33
  _atom_site_aniso_U_23
  _atom_site_aniso_U_13
  _atom_site_aniso_U_12
 O001 0.029 0.018 0.032 0.000 0.010 0.000
 N002 0.0264(5) 0.0244(5) 0.0319(5) -0.0012(4) 0.0081(4) -0.0010(4)
 N003 0.0400(9) 0.0343(9) 0.0448(10) 0.000 0.0072(8) 0.000
 C004 0.0225(5) 0.0192(5) 0.0262(6) -0.0005(4) 0.0012(4) 0.0022(4)
 N005 0.0385(9) 0.0390(9) 0.0470(10) 0.000 0.0078(8) 0.000
 C006 0.0211(5) 0.0223(5) 0.0245(5) 0.0013(4) 0.0006(4) 0.0006(4)
 C007 0.0243(5) 0.0209(5) 0.0294(6) 0.0001(4) 0.0016(5) -0.0016(4)
 C008 0.0245(5) 0.0222(5) 0.0281(6) -0.0016(4) 0.0000(5) 0.0021(4)
 C009 0.0208(5) 0.0216(6) 0.0285(6) 0.0004(4) 0.0016(4) 0.0007(4)
 C00A 0.0219(5) 0.0247(6) 0.0299(6) -0.0011(5) 0.0049(4) 0.0024(4)
 C00B 0.0213(7) 0.0230(8) 0.0368(9) 0.000 0.0063(7) 0.000
 C00C 0.0230(5) 0.0263(6) 0.0327(6) 0.0010(5) 0.0082(5) 0.0004(4)
 C00D 0.0304(6) 0.0227(6) 0.0334(7) -0.0042(5) 0.0033(5) 0.0023(5)
 C00E 0.0263(6) 0.0345(7) 0.0356(7) 0.0003(5) 0.0059(5) -0.0009(5)
 C00F 0.0305(6) 0.0329(7) 0.0360(7) 0.0046(5) 0.0072(5) 0.0014(5)
 C00G 0.0237(8) 0.0300(9) 0.0574(13) 0.000 -0.0046(8) 0.000
 C00H 0.0325(7) 0.0449(8) 0.0389(7) 0.0052(6) -0.0019(6) -0.0016(6)
 C00I 0.0326(7) 0.0426(8) 0.0482(8) -0.0041(7) 0.0047(6) -0.0103(6)
 C00J 0.0406(11) 0.0270(9) 0.0476(12) 0.000 0.0208(10) 0.000
 C00K 0.0463(11) 0.0327(10) 0.0426(11) 0.000 0.0126(9) 0.000
 C00L 0.0448(8) 0.0361(7) 0.0466(8) 0.0128(6) 0.0102(7) -0.0024(6)
 C00M 0.0424(8) 0.0352(7) 0.0460(8) -0.0140(6) -0.0026(6) 0.0009(6)
 C00N 0.0397(7) 0.0421(8) 0.0361(7) 0.0074(6) 0.0005(6) 0.0030(6)
 C00O 0.0490(12) 0.0319(10) 0.0463(12) 0.000 0.0188(10) 0.000
 C00P 0.0576(13) 0.0338(10) 0.0399(11) 0.000 0.0086(10) 0.000
 C00Q 0.0505(8) 0.0283(7) 0.0441(8) 0.0007(6) 0.0007(7) 0.0125(6)
 C00R 0.0439(8) 0.0344(7) 0.0597(10) 0.0040(7) 0.0136(7) -0.0130(6)
 C00S 0.0423(8) 0.0297(7) 0.0556(9) -0.0094(6) 0.0172(7) 0.0034(6)
 C00T 0.0604(10) 0.0484(9) 0.0387(8) 0.0021(7) 0.0020(7) 0.0081(8)
 C00U 0.0473(9) 0.0701(12) 0.0513(10) -0.0022(9) -0.0055(8) 0.0198(8)
 C00V 0.0717(12) 0.0775(13) 0.0391(9) 0.0023(9) 0.0021(9) 0.0178(10)
 C00W 0.0470(9) 0.0799(14) 0.0616(11) 0.0151(10) 0.0006(8) 0.0198(9)
 C00X 0.101(3) 0.0617(18) 0.0451(15) 0.000 -0.0064(16) 0.000
 C00Y 0.0656(18) 0.0529(16) 0.083(2) 0.000 0.0437(17) 0.000
 C00Z 0.0590(17) 0.0679(19) 0.077(2) 0.000 -0.0145(16) 0.000
 C010 0.0391(13) 0.0631(17) 0.096(2) 0.000 0.0043(14) 0.000
 C2 0.074(4) 0.081(4) 0.058(2) 0.005(2) -0.002(3) 0.005(3)
 C3 0.057(2) 0.071(2) 0.090(5) 0.008(4) -0.008(3) -0.0042(18)
 C4 0.065(3) 0.057(3) 0.069(4) -0.018(3) -0.028(3) 0.013(2)
 C5 0.073(4) 0.072(3) 0.053(2) -0.009(2) -0.006(2) 0.025(3)
 C6 0.059(2) 0.068(2) 0.068(3) -0.001(2) 0.000(2) 0.0098(18)
 C7 0.062(2) 0.064(3) 0.057(3) -0.009(2) -0.018(2) 0.0028(19)
 C3A 0.073(5) 0.097(7) 0.061(7) -0.014(7) -0.028(5) 0.013(5)
 C2A 0.071(6) 0.105(7) 0.058(6) -0.003(6) -0.013(5) -0.001(6)
 C7A 0.065(7) 0.069(7) 0.064(5) -0.021(5) -0.025(5) 0.019(5)
 C6A 0.065(5) 0.064(6) 0.079(9) -0.026(6) -0.013(6) 0.005(4)
 C5A 0.084(9) 0.072(5) 0.072(7) -0.015(6) -0.005(5) 0.013(7)
 C4A 0.086(10) 0.067(8) 0.053(5) -0.023(4) -0.019(6) 0.021(7)

_geom_special_details
;
 All esds (except the esd in the dihedral angle between two l.s. planes)
 are estimated using the full covariance matrix.  The cell esds are taken
 into account individually in the estimation of esds in distances, angles
 and torsion angles; correlations between esds in cell parameters are only
 used when they are defined by crystal symmetry.  An approximate (isotropic)
 treatment of cell esds is used for estimating esds involving l.s. planes.
;
loop_
  _geom_bond_atom_site_label_1
  _geom_bond_atom_site_label_2
  _geom_bond_distance
  _geom_bond_site_symmetry_2
  _geom_bond_publ_flag
 O001 C004 1.3831(12) . ?
 O001 C004 1.3832(12) 7_575 ?
 N002 C006 1.3837(15) . ?
 N002 C00C 1.4316(16) . ?
 N002 H8 0.854(18) . ?
 N003 C00K 1.354(3) . ?
 N003 C00O 1.385(3) . ?
 N003 C00Z 1.458(4) . ?
 C004 C006 1.4037(16) . ?
 C004 C009 1.3827(16) . ?
 N005 C00K 1.350(3) . ?
 N005 C00P 1.396(3) . ?
 N005 C010 1.453(3) . ?
 C006 C007 1.3938(16) . ?
 C007 H007 0.9500 . ?
 C007 C008 1.4023(17) . ?
 C008 C00A 1.3868(17) . ?
 C008 C00D 1.5334(16) . ?
 C009 C00A 1.4063(16) . ?
 C009 C00B 1.5286(14) . ?
 C00A H00A 0.9500 . ?
 C00B C00G 1.543(3) . ?
 C00B C00J 1.532(3) . ?
 C00C C00E 1.4054(19) . ?
 C00C C00F 1.4035(19) . ?
 C00D C00M 1.5286(19) . ?
 C00D C00Q 1.5341(19) . ?
 C00D C00S 1.5245(18) . ?
 C00E C00H 1.515(2) . ?
 C00E C00I 1.3966(19) . ?
 C00F C00L 1.402(2) . ?
 C00F C00N 1.516(2) . ?
 C00G H00B 0.985(18) 7_575 ?
 C00G H00B 0.985(18) . ?
 C00G H00C 1.01(3) . ?
 C00H H00H 1.0000 . ?
 C00H C00V 1.512(2) . ?
 C00H C00W 1.522(2) . ?
 C00I H00I 0.9500 . ?
 C00I C00R 1.380(2) . ?
 C00J H00D 0.977(19) . ?
 C00J H00D 0.977(19) 7_575 ?
 C00J H00E 0.99(2) . ?
 C00L H00L 0.9500 . ?
 C00L C00R 1.378(2) . ?
 C00M H00F 0.9800 . ?
 C00M H00G 0.9800 . ?
 C00M H00J 0.9800 . ?
 C00N H00N 1.0000 . ?
 C00N C00T 1.529(2) . ?
 C00N C00U 1.529(2) . ?
 C00O C00P 1.350(4) . ?
 C00O C00Y 1.494(3) . ?
 C00P C00X 1.487(4) . ?
 C00Q H00K 0.9800 . ?
 C00Q H00M 0.9800 . ?
 C00Q H00O 0.9800 . ?
 C00R H00R 0.9500 . ?
 C00S H00P 0.9800 . ?
 C00S H00Q 0.9800 . ?
 C00S H00S 0.9800 . ?
 C00T H00T 0.9800 . ?
 C00T H00U 0.9800 . ?
 C00T H00V 0.9800 . ?
 C00U H00W 0.9800 . ?
 C00U H00X 0.9800 . ?
 C00U H00Y 0.9800 . ?
 C00V H00Z 0.9800 . ?
 C00V H 0.9800 . ?
 C00V HA 0.9800 . ?
 C00W H00 0.9800 . ?
 C00W HB 0.9800 . ?
 C00W HC 0.9800 . ?
 C00X H1 1.00(3) 7_575 ?
 C00X H1 1.00(3) . ?
 C00X HD 0.90(4) . ?
 C00Y H2 1.01(3) . ?
 C00Y H2 1.01(3) 7_575 ?
 C00Y HE 0.95(5) . ?
 C00Z H3 0.965(10) . ?
 C00Z HF 1.02(3) 7_575 ?
 C00Z HF 1.02(3) . ?
 C010 H01A 1.08(2) . ?
 C010 H01B 1.03(4) . ?
 C2 H2A 0.9500 . ?
 C2 C3 1.380(6) . ?
 C2 C7 1.378(6) . ?
 C3 H3A 0.9500 . ?
 C3 C4 1.368(6) . ?
 C4 H4 0.9500 . ?
 C4 C5 1.359(6) . ?
 C5 H5 0.9500 . ?
 C5 C6 1.369(5) . ?
 C6 H6 0.9500 . ?
 C6 C7 1.373(5) . ?
 C7 H7 0.9500 . ?
 C3A H3AA 0.9500 . ?
 C3A C2A 1.360(10) . ?
 C3A C4A 1.371(12) . ?
 C2A H2AA 0.9500 . ?
 C2A C7A 1.372(11) . ?
 C7A H7A 0.9500 . ?
 C7A C6A 1.374(11) . ?
 C6A H6A 0.9500 . ?
 C6A C5A 1.355(11) . ?
 C5A H5A 0.9500 . ?
 C5A C4A 1.348(11) . ?
 C4A H4A 0.9500 . ?

loop_
  _geom_angle_atom_site_label_1
  _geom_angle_atom_site_label_2
  _geom_angle_atom_site_label_3
  _geom_angle
  _geom_angle_site_symmetry_1
  _geom_angle_site_symmetry_3
  _geom_angle_publ_flag
 C004 O001 C004 116.85(13) . 7_575 ?
 C006 N002 C00C 118.64(10) . . ?
 C006 N002 H8 118.1(11) . . ?
 C00C N002 H8 120.5(12) . . ?
 C00K N003 C00O 113.1(2) . . ?
 C00K N003 C00Z 121.8(2) . . ?
 C00O N003 C00Z 125.0(2) . . ?
 O001 C004 C006 114.22(10) . . ?
 C009 C004 O001 122.97(10) . . ?
 C009 C004 C006 122.81(10) . . ?
 C00K N005 C00P 113.22(19) . . ?
 C00K N005 C010 122.6(2) . . ?
 C00P N005 C010 124.2(3) . . ?
 N002 C006 C004 119.33(10) . . ?
 N002 C006 C007 123.26(11) . . ?
 C007 C006 C004 117.40(10) . . ?
 C006 C007 H007 119.1 . . ?
 C006 C007 C008 121.77(11) . . ?
 C008 C007 H007 119.1 . . ?
 C007 C008 C00D 118.46(10) . . ?
 C00A C008 C007 118.56(11) . . ?
 C00A C008 C00D 122.95(11) . . ?
 C004 C009 C00A 117.77(10) . . ?
 C004 C009 C00B 119.84(11) . . ?
 C00A C009 C00B 122.21(11) . . ?
 C008 C00A C009 121.66(11) . . ?
 C008 C00A H00A 119.2 . . ?
 C009 C00A H00A 119.2 . . ?
 C009 C00B C009 109.36(13) 7_575 . ?
 C009 C00B C00G 107.83(10) 7_575 . ?
 C009 C00B C00G 107.83(10) . . ?
 C009 C00B C00J 111.16(10) . . ?
 C009 C00B C00J 111.16(10) 7_575 . ?
 C00J C00B C00G 109.39(16) . . ?
 C00E C00C N002 118.52(12) . . ?
 C00F C00C N002 120.51(12) . . ?
 C00F C00C C00E 120.86(12) . . ?
 C008 C00D C00Q 109.15(11) . . ?
 C00M C00D C008 109.73(11) . . ?
 C00M C00D C00Q 108.44(12) . . ?
 C00S C00D C008 112.50(11) . . ?
 C00S C00D C00M 108.97(12) . . ?
 C00S C00D C00Q 107.96(12) . . ?
 C00C C00E C00H 121.52(12) . . ?
 C00I C00E C00C 118.55(13) . . ?
 C00I C00E C00H 119.92(13) . . ?
 C00C C00F C00N 121.84(12) . . ?
 C00L C00F C00C 118.40(13) . . ?
 C00L C00F C00N 119.75(13) . . ?
 C00B C00G H00B 110.0(10) . . ?
 C00B C00G H00B 110.0(10) . 7_575 ?
 C00B C00G H00C 110.0(15) . . ?
 H00B C00G H00B 107(2) . 7_575 ?
 H00B C00G H00C 109.6(13) . . ?
 H00C C00G H00B 109.6(13) . 7_575 ?
 C00E C00H H00H 107.5 . . ?
 C00E C00H C00W 111.21(13) . . ?
 C00V C00H C00E 111.74(14) . . ?
 C00V C00H H00H 107.5 . . ?
 C00V C00H C00W 111.25(15) . . ?
 C00W C00H H00H 107.5 . . ?
 C00E C00I H00I 119.5 . . ?
 C00R C00I C00E 120.97(14) . . ?
 C00R C00I H00I 119.5 . . ?
 C00B C00J H00D 112.2(11) . 7_575 ?
 C00B C00J H00D 112.2(11) . . ?
 C00B C00J H00E 111.4(12) . . ?
 H00D C00J H00D 104(2) . 7_575 ?
 H00D C00J H00E 108.6(13) . . ?
 H00E C00J H00D 108.6(13) . 7_575 ?
 N005 C00K N003 102.19(18) . . ?
 C00F C00L H00L 119.5 . . ?
 C00R C00L C00F 120.95(14) . . ?
 C00R C00L H00L 119.5 . . ?
 C00D C00M H00F 109.5 . . ?
 C00D C00M H00G 109.5 . . ?
 C00D C00M H00J 109.5 . . ?
 H00F C00M H00G 109.5 . . ?
 H00F C00M H00J 109.5 . . ?
 H00G C00M H00J 109.5 . . ?
 C00F C00N H00N 107.9 . . ?
 C00F C00N C00T 110.66(13) . . ?
 C00F C00N C00U 111.57(14) . . ?
 C00T C00N H00N 107.9 . . ?
 C00T C00N C00U 110.81(13) . . ?
 C00U C00N H00N 107.9 . . ?
 N003 C00O C00Y 122.1(3) . . ?
 C00P C00O N003 106.11(19) . . ?
 C00P C00O C00Y 131.8(3) . . ?
 N005 C00P C00X 123.2(3) . . ?
 C00O C00P N005 105.3(2) . . ?
 C00O C00P C00X 131.5(3) . . ?
 C00D C00Q H00K 109.5 . . ?
 C00D C00Q H00M 109.5 . . ?
 C00D C00Q H00O 109.5 . . ?
 H00K C00Q H00M 109.5 . . ?
 H00K C00Q H00O 109.5 . . ?
 H00M C00Q H00O 109.5 . . ?
 C00I C00R H00R 119.9 . . ?
 C00L C00R C00I 120.20(14) . . ?
 C00L C00R H00R 119.9 . . ?
 C00D C00S H00P 109.5 . . ?
 C00D C00S H00Q 109.5 . . ?
 C00D C00S H00S 109.5 . . ?
 H00P C00S H00Q 109.5 . . ?
 H00P C00S H00S 109.5 . . ?
 H00Q C00S H00S 109.5 . . ?
 C00N C00T H00T 109.5 . . ?
 C00N C00T H00U 109.5 . . ?
 C00N C00T H00V 109.5 . . ?
 H00T C00T H00U 109.5 . . ?
 H00T C00T H00V 109.5 . . ?
 H00U C00T H00V 109.5 . . ?
 C00N C00U H00W 109.5 . . ?
 C00N C00U H00X 109.5 . . ?
 C00N C00U H00Y 109.5 . . ?
 H00W C00U H00X 109.5 . . ?
 H00W C00U H00Y 109.5 . . ?
 H00X C00U H00Y 109.5 . . ?
 C00H C00V H00Z 109.5 . . ?
 C00H C00V H 109.5 . . ?
 C00H C00V HA 109.5 . . ?
 H00Z C00V H 109.5 . . ?
 H00Z C00V HA 109.5 . . ?
 H C00V HA 109.5 . . ?
 C00H C00W H00 109.5 . . ?
 C00H C00W HB 109.5 . . ?
 C00H C00W HC 109.5 . . ?
 H00 C00W HB 109.5 . . ?
 H00 C00W HC 109.5 . . ?
 HB C00W HC 109.5 . . ?
 C00P C00X H1 109.4(14) . 7_575 ?
 C00P C00X H1 109.4(14) . . ?
 C00P C00X HD 110(3) . . ?
 H1 C00X H1 106(3) . 7_575 ?
 H1 C00X HD 110.9(19) . . ?
 HD C00X H1 110.9(19) . 7_575 ?
 C00O C00Y H2 113.3(15) . . ?
 C00O C00Y H2 113.3(15) . 7_575 ?
 C00O C00Y HE 105(3) . . ?
 H2 C00Y H2 100(3) . 7_575 ?
 H2 C00Y HE 113(2) . . ?
 HE C00Y H2 113(2) . 7_575 ?
 N003 C00Z H3 103(3) . . ?
 N003 C00Z HF 108(2) . . ?
 N003 C00Z HF 108(2) . 7_575 ?
 H3 C00Z HF 115(2) . 7_575 ?
 H3 C00Z HF 115(2) . . ?
 HF C00Z HF 107(4) . 7_575 ?
 N005 C010 H01A 107.8(13) . . ?
 N005 C010 H01B 105(2) . . ?
 H01A C010 H01B 116.4(17) . . ?
 C3 C2 H2A 120.2 . . ?
 C7 C2 H2A 120.2 . . ?
 C7 C2 C3 119.6(5) . . ?
 C2 C3 H3A 119.5 . . ?
 C4 C3 C2 121.1(4) . . ?
 C4 C3 H3A 119.5 . . ?
 C3 C4 H4 120.7 . . ?
 C5 C4 C3 118.6(5) . . ?
 C5 C4 H4 120.7 . . ?
 C4 C5 H5 119.2 . . ?
 C4 C5 C6 121.5(5) . . ?
 C6 C5 H5 119.2 . . ?
 C5 C6 H6 120.0 . . ?
 C5 C6 C7 120.1(5) . . ?
 C7 C6 H6 120.0 . . ?
 C2 C7 H7 120.4 . . ?
 C6 C7 C2 119.1(5) . . ?
 C6 C7 H7 120.4 . . ?
 C2A C3A H3AA 119.6 . . ?
 C2A C3A C4A 120.8(12) . . ?
 C4A C3A H3AA 119.6 . . ?
 C3A C2A H2AA 121.1 . . ?
 C3A C2A C7A 117.8(12) . . ?
 C7A C2A H2AA 121.1 . . ?
 C2A C7A H7A 119.4 . . ?
 C2A C7A C6A 121.2(11) . . ?
 C6A C7A H7A 119.4 . . ?
 C7A C6A H6A 120.1 . . ?
 C5A C6A C7A 119.9(10) . . ?
 C5A C6A H6A 120.1 . . ?
 C6A C5A H5A 120.3 . . ?
 C4A C5A C6A 119.4(10) . . ?
 C4A C5A H5A 120.3 . . ?
 C3A C4A H4A 119.5 . . ?
 C5A C4A C3A 120.9(11) . . ?
 C5A C4A H4A 119.5 . . ?

loop_
  _geom_torsion_atom_site_label_1
  _geom_torsion_atom_site_label_2
  _geom_torsion_atom_site_label_3
  _geom_torsion_atom_site_label_4
  _geom_torsion
  _geom_torsion_site_symmetry_1
  _geom_torsion_site_symmetry_2
  _geom_torsion_site_symmetry_3
  _geom_torsion_site_symmetry_4
  _geom_torsion_publ_flag
 O001 C004 C006 N002 2.60(17) . . . . ?
 O001 C004 C006 C007 -178.29(11) . . . . ?
 O001 C004 C009 C00A 178.98(12) . . . . ?
 O001 C004 C009 C00B 3.83(19) . . . . ?
 N002 C006 C007 C008 178.15(11) . . . . ?
 N002 C00C C00E C00H -5.42(18) . . . . ?
 N002 C00C C00E C00I 173.92(12) . . . . ?
 N002 C00C C00F C00L -174.29(12) . . . . ?
 N002 C00C C00F C00N 5.12(19) . . . . ?
 N003 C00O C00P N005 0.000(0) . . . . ?
 N003 C00O C00P C00X 180.000(1) . . . . ?
 C004 O001 C004 C006 -160.42(9) 7_575 . . . ?
 C004 O001 C004 C009 19.6(2) 7_575 . . . ?
 C004 C006 C007 C008 -0.92(18) . . . . ?
 C004 C009 C00A C008 -0.52(18) . . . . ?
 C004 C009 C00B C009 -24.7(2) . . . 7_575 ?
 C004 C009 C00B C00G 92.34(15) . . . . ?
 C004 C009 C00B C00J -147.77(13) . . . . ?
 C006 N002 C00C C00E -88.08(14) . . . . ?
 C006 N002 C00C C00F 88.12(15) . . . . ?
 C006 C004 C009 C00A -0.97(18) . . . . ?
 C006 C004 C009 C00B -176.13(12) . . . . ?
 C006 C007 C008 C00A -0.47(18) . . . . ?
 C006 C007 C008 C00D 177.87(11) . . . . ?
 C007 C008 C00A C009 1.22(19) . . . . ?
 C007 C008 C00D C00M 58.78(16) . . . . ?
 C007 C008 C00D C00Q -59.92(15) . . . . ?
 C007 C008 C00D C00S -179.74(12) . . . . ?
 C009 C004 C006 N002 -177.44(11) . . . . ?
 C009 C004 C006 C007 1.67(18) . . . . ?
 C00A C008 C00D C00M -122.96(14) . . . . ?
 C00A C008 C00D C00Q 118.34(14) . . . . ?
 C00A C008 C00D C00S -1.47(18) . . . . ?
 C00A C009 C00B C009 160.42(9) . . . 7_575 ?
 C00A C009 C00B C00G -82.59(17) . . . . ?
 C00A C009 C00B C00J 37.30(19) . . . . ?
 C00B C009 C00A C008 174.51(13) . . . . ?
 C00C N002 C006 C004 178.13(11) . . . . ?
 C00C N002 C006 C007 -0.93(18) . . . . ?
 C00C C00E C00H C00V 114.86(16) . . . . ?
 C00C C00E C00H C00W -120.16(16) . . . . ?
 C00C C00E C00I C00R 0.5(2) . . . . ?
 C00C C00F C00L C00R 0.4(2) . . . . ?
 C00C C00F C00N C00T 115.29(15) . . . . ?
 C00C C00F C00N C00U -120.83(15) . . . . ?
 C00D C008 C00A C009 -177.04(12) . . . . ?
 C00E C00C C00F C00L 1.81(19) . . . . ?
 C00E C00C C00F C00N -178.77(12) . . . . ?
 C00E C00I C00R C00L 1.7(2) . . . . ?
 C00F C00C C00E C00H 178.39(12) . . . . ?
 C00F C00C C00E C00I -2.26(19) . . . . ?
 C00F C00L C00R C00I -2.2(2) . . . . ?
 C00H C00E C00I C00R 179.85(14) . . . . ?
 C00I C00E C00H C00V -64.48(19) . . . . ?
 C00I C00E C00H C00W 60.5(2) . . . . ?
 C00K N003 C00O C00P 0.000(0) . . . . ?
 C00K N003 C00O C00Y 180.000(1) . . . . ?
 C00K N005 C00P C00O 0.000(0) . . . . ?
 C00K N005 C00P C00X 180.000(1) . . . . ?
 C00L C00F C00N C00T -65.30(18) . . . . ?
 C00L C00F C00N C00U 58.57(19) . . . . ?
 C00N C00F C00L C00R -179.01(14) . . . . ?
 C00O N003 C00K N005 0.000(0) . . . . ?
 C00P N005 C00K N003 0.000(0) . . . . ?
 C00Y C00O C00P N005 180.000(1) . . . . ?
 C00Y C00O C00P C00X 0.000(1) . . . . ?
 C00Z N003 C00K N005 180.000(0) . . . . ?
 C00Z N003 C00O C00P 180.000(1) . . . . ?
 C00Z N003 C00O C00Y 0.000(1) . . . . ?
 C010 N005 C00K N003 180.000(0) . . . . ?
 C010 N005 C00P C00O 180.000(1) . . . . ?
 C010 N005 C00P C00X 0.000(1) . . . . ?
 C2 C3 C4 C5 0.1(9) . . . . ?
 C3 C2 C7 C6 -0.4(9) . . . . ?
 C3 C4 C5 C6 0.0(10) . . . . ?
 C4 C5 C6 C7 -0.3(9) . . . . ?
 C5 C6 C7 C2 0.5(9) . . . . ?
 C7 C2 C3 C4 0.1(9) . . . . ?
 C3A C2A C7A C6A 1(3) . . . . ?
 C2A C3A C4A C5A 2(3) . . . . ?
 C2A C7A C6A C5A 0(2) . . . . ?
 C7A C6A C5A C4A 0(2) . . . . ?
 C6A C5A C4A C3A -1(3) . . . . ?
 C4A C3A C2A C7A -2(3) . . . . ?

loop_
  _diffrn_refln_index_h
  _diffrn_refln_index_k
  _diffrn_refln_index_l
  _diffrn_refln_intensity_net
  _diffrn_refln_intensity_u
 0 0 -1 0.04 0.13
 0 0 -2 5571.67 18
 0 0 -3 0.44 0.39
 0 0 -4 394.22 7.19
 0 0 -5 -0.24 0.85
 0 0 -6 36.5 2.87
 0 0 -7 0.53 0.48
 0 0 8 47.73 1.68
 0 0 -8 48 3.63
 0 0 -10 10.5 0.78
 0 0 10 13.08 1.07
 0 0 11 -0.07 0.27
 0 0 12 4.11 0.3
 0 -1 -1 131.7 1.92
 0 -1 -2 1.61 0.46
 0 1 -3 128.61 3.49
 0 -1 -3 124.64 3.41
 0 1 -4 1.89 0.64
 0 -1 -4 2.03 0.74
 0 1 -5 4.19 0.96
 0 -1 -5 5.96 1.16
 0 -1 -6 -0.46 0.76
 0 1 -6 0.34 0.56
 0 1 -7 24.39 2.56
 0 -1 -7 22.25 2.35
 0 1 8 0.32 0.35
 0 -1 8 0.52 0.38
 0 -1 -8 -0.74 0.48
 0 1 -9 1.26 0.37
 0 1 9 1.29 0.44
 0 1 -10 -0.01 0.26
 0 1 10 -0.54 0.43
 0 -1 10 -0.3 0.41
 0 -1 -10 0.49 0.22
 0 1 -11 0.41 0.21
 0 -1 11 0.49 0.31
 0 1 11 0.29 0.27
 0 -1 12 -0.07 0.16
 0 -2 0 1001.65 4.08
 0 -2 -1 0.67 0.18
 0 -2 -2 4.23 0.57
 0 2 3 0.65 0.1
 0 -2 -3 0.21 0.34
 0 -2 -4 107.61 3.7
 0 2 -4 101.71 3.81
 0 2 -5 1.4 1.05
 0 -2 -5 0.58 0.55
 0 2 -5 -0.6 0.71
 0 2 -6 37.42 2.93
 0 -2 -6 37.6 2.85
 0 -2 -7 0.88 0.66
 0 2 -7 0.66 0.84
 0 2 8 14.68 0.99
 0 -2 -8 18.35 2.2
 0 2 -8 14.85 2.16
 0 2 -9 0.06 0.33
 0 -2 9 0.7 0.46
 0 2 9 0.63 0.42
 0 -2 10 52.52 2.04
 0 2 -10 49.88 1.72
 0 2 10 52.99 2.06
 0 -2 11 -0.08 0.31
 0 2 -11 0.01 0.21
 0 2 11 -0.26 0.3
 0 -2 12 0.18 0.19
 0 -3 0 6.82 0.42
 0 -3 -1 4.71 0.43
 0 -3 1 4.11 0.4
 0 -3 -2 1.78 0.39
 0 -3 -3 94.49 2.92
 0 -3 -4 0.78 0.5
 0 3 -5 15.07 1.78
 0 -3 -5 16.02 1.68
 0 3 -6 1.1 0.72
 0 -3 -6 0.79 0.74
 0 -3 -7 69.3 4.04
 0 3 -7 76.56 4.6
 0 3 8 0.2 0.34
 0 -3 -8 -0.99 0.63
 0 3 -8 -0.54 1.11
 0 -3 9 14.28 1.16
 0 3 -9 13.85 1
 0 3 9 13.53 1.05
 0 -3 10 -0.46 0.45
 0 3 -10 -0.21 0.29
 0 3 -11 30.97 1.12
 0 -3 11 32.3 1.35
 0 3 11 34.16 1.34
 0 -3 12 0.18 0.18
 0 -4 0 2854.66 9.75
 0 -4 -1 0.91 0.27
 0 -4 1 0.18 0.22
 0 -4 -2 606.75 6.07
 0 -4 -3 1.06 0.46
 0 -4 -4 289.1 6.03
 0 -4 -5 0.5 0.7
 0 4 -5 -0.93 0.84
 0 4 -6 8.08 1.57
 0 -4 -6 5.35 1.1
 0 4 -6 6.42 1.37
 0 -4 -7 -0.51 0.6
 0 4 -7 -0.39 0.58
 0 4 -8 5.62 1.2
 0 -4 -8 8.1 1.52
 0 -4 8 8.57 0.89
 0 4 8 7.79 0.79
 0 -4 9 -0.47 0.38
 0 4 -9 0.09 0.36
 0 -4 -9 -0.24 0.3
 0 4 9 0.1 0.33
 0 -4 10 23.47 1.37
 0 4 -10 20.95 1.15
 0 4 -11 0.17 0.25
 0 -4 11 -0.26 0.34
 0 4 11 -0.61 0.37
 0 -4 12 10.78 0.57
 0 -5 0 0.23 0.23
 0 -5 -1 57.22 1.7
 0 -5 1 58.21 1.66
 0 -5 -2 1.26 0.4
 0 -5 -3 588.71 7.39
 0 5 -4 3.89 0.4
 0 -5 -4 4.86 0.88
 0 -5 -5 52.56 2.99
 0 -5 -6 -0.16 0.56
 0 5 -6 1.18 0.59
 0 -5 -7 6.39 1.31
 0 5 -7 7.41 1.5
 0 5 8 0.37 0.42
 0 5 -8 -0.36 0.31
 0 -5 8 -0.04 0.32
 0 5 -8 1.34 0.74
 0 -5 -8 1.39 0.69
 0 5 -9 0.36 0.36
 0 -5 9 0.84 0.46
 0 5 9 0.61 0.34
 0 -5 10 1.07 0.48
 0 5 -10 0.53 0.35
 0 5 10 0.49 0.35
 0 5 11 9.06 0.67
 0 5 -11 9.26 0.66
 0 -5 11 7.99 0.7
 0 -5 12 0.02 0.19
 0 -6 0 3611.81 13.87
 0 -6 1 7.83 0.69
 0 -6 -1 6.61 0.69
 0 -6 -2 4.39 0.62
 0 -6 -3 3.02 0.6
 0 -6 -4 225.07 5.36
 0 -6 -5 -0.41 0.56
 0 -6 -6 175.61 5.88
 0 6 -6 181.82 6.85
 0 -6 -7 0.73 0.57
 0 6 -7 -0.52 0.97
 0 -6 7 0.28 0.31
 0 6 -8 -0.89 0.69
 0 -6 -8 0.23 0.64
 0 6 8 2.19 0.55
 0 6 -8 1.78 0.44
 0 -6 8 2.78 0.61
 0 6 9 0.69 0.44
 0 6 -9 0.44 0.36
 0 -6 9 -0.1 0.36
 0 6 10 35.45 1.55
 0 -6 -10 33.21 1.38
 0 6 -10 34.17 1.47
 0 -6 10 36.12 1.66
 0 -6 11 0.78 0.41
 0 6 -11 0.23 0.24
 0 6 11 0.04 0.23
 0 -6 11 -0.09 0.29
 0 -6 12 2.48 0.3
 0 -7 0 5.63 0.37
 0 -7 0 5.17 0.64
 0 -7 1 2625.16 13.23
 0 -7 -1 2606.42 13.43
 0 -7 -2 1.05 0.45
 0 -7 2 0.53 0.31
 0 -7 -3 2.65 0.63
 0 -7 -4 -0.18 0.62
 0 -7 -5 13.35 1.5
 0 -7 -6 0.82 0.45
 0 7 -6 -0.27 0.65
 0 7 -7 1.61 0.75
 0 -7 -7 2.31 0.96
 0 7 -7 2.81 0.87
 0 7 -7 2.03 0.34
 0 -7 7 2.35 0.49
 0 7 -8 0.05 1.03
 0 7 8 -0.01 0.37
 0 7 -8 -0.03 0.33
 0 -7 8 0.63 0.44
 0 7 9 6.43 0.8
 0 7 -9 7.48 0.74
 0 -7 9 7.35 0.82
 0 7 10 0.14 0.28
 0 -7 -10 -0.01 0.33
 0 -7 10 0.23 0.35
 0 7 -10 0.22 0.3
 0 -7 11 39.68 1.42
 0 7 11 40.74 1.22
 0 -7 11 40.06 1.51
 0 7 -11 40.11 1.3
 0 -7 12 0.36 0.18
 0 -8 0 6575.1 22.41
 0 -8 0 6548.11 12.39
 0 -8 1 3.57 0.61
 0 -8 -1 6.34 0.78
 0 -8 2 67.51 2.49
 0 -8 -2 66.38 2.47
 0 -8 -3 0.45 0.46
 0 -8 -4 18.41 1.66
 0 -8 -5 1.1 0.63
 0 -8 -6 0.26 0.53
 0 8 -6 0.95 0.56
 0 -8 -7 -0.37 0.41
 0 8 -7 0.55 0.28
 0 -8 7 0.63 0.37
 0 8 -8 21.18 2.64
 0 -8 -8 16.96 1.92
 0 8 8 20.8 1.34
 0 -8 8 20.7 1.32
 0 8 -8 19.48 1.21
 0 8 9 -0.5 0.43
 0 8 -9 -0.23 0.35
 0 -8 9 -0.14 0.38
 0 8 10 10.93 0.89
 0 -8 -10 9.08 0.75
 0 -8 10 10.6 0.91
 0 8 -10 10.28 0.84
 0 -8 11 0.33 0.35
 0 8 -11 0.04 0.24
 0 -8 12 29.67 0.86
 0 -9 0 6.96 0.42
 0 -9 0 5.83 0.82
 0 -9 1 104.34 3.13
 0 -9 -1 101.87 3.15
 0 -9 2 1.05 0.49
 0 -9 -2 0.5 0.43
 0 -9 -3 0.79 0.5
 0 -9 -4 0.23 0.4
 0 -9 -5 45.93 2.81
 0 -9 -6 1.14 0.55
 0 -9 -7 54.57 3.49
 0 9 -7 56.9 4.4
 0 9 -7 53.44 1.84
 0 -9 7 52.91 1.97
 0 -9 -8 -0.62 0.48
 0 9 8 0.1 0.45
 0 -9 8 -0.06 0.37
 0 9 -8 0.83 0.37
 0 9 9 4.54 0.71
 0 -9 9 3.98 0.67
 0 9 -9 4.25 0.62
 0 9 10 -0.05 0.32
 0 -9 10 -0.23 0.37
 0 9 -10 -0.03 0.3
 0 -9 -10 -0.2 0.34
 0 -9 11 6.92 0.65
 0 9 -11 6.48 0.54
 0 -9 12 -0.34 0.16
 0 -10 0 3360.99 18.28
 0 -10 0 3319.85 9.11
 0 -10 1 -0.24 0.41
 0 -10 -1 0.69 0.5
 0 -10 -2 77.04 2.95
 0 -10 2 69.45 2.88
 0 -10 -3 0.87 0.67
 0 -10 -4 72.28 3.36
 0 -10 -5 -0.13 0.54
 0 -10 -6 49.52 3.2
 0 10 -7 -0.16 0.26
 0 -10 7 0.36 0.35
 0 10 7 0.04 0.28
 0 10 -7 0.71 0.93
 0 10 -8 12.48 0.96
 0 -10 8 13.61 1.08
 0 10 8 12.67 1.1
 0 10 -9 -0.23 0.38
 0 -10 9 -0.13 0.38
 0 10 9 0.49 0.38
 0 10 10 0.66 0.4
 0 -10 10 0.19 0.34
 0 10 -10 0.58 0.37
 0 -10 -10 0.61 0.34
 0 -10 10 -0.21 0.48
 0 10 -11 0.58 0.27
 0 -10 11 0.42 0.3
 0 -11 0 0.15 0.45
 0 -11 -1 69.37 2.93
 0 -11 1 72.78 2.97
 0 -11 -2 1.03 0.53
 0 -11 2 1.03 0.53
 0 -11 -2 0.88 0.7
 0 -11 -3 212.19 5.42
 0 -11 -4 0.11 0.53
 0 -11 -5 483.44 9.52
 0 -11 -6 0.54 0.53
 0 11 -6 -0.02 0.22
 0 -11 6 0.39 0.38
 0 11 -7 2.52 0.5
 0 -11 7 2.75 0.6
 0 11 7 1.87 0.42
 0 -11 -7 2.83 0.84
 0 11 -7 2.15 0.79
 0 11 -8 -0.16 0.31
 0 -11 8 0.69 0.41
 0 11 8 0.72 0.43
 0 11 -9 -0.19 0.32
 0 -11 9 -0.67 0.46
 0 11 9 -0.34 0.37
 0 -11 10 0.77 0.47
 0 11 10 -0.38 0.37
 0 11 -10 -0.11 0.33
 0 11 -11 10.73 0.64
 0 -11 11 9.47 0.69
 0 -12 0 11.9 1.29
 0 -12 -1 0.01 0.59
 0 -12 1 1.44 0.62
 0 -12 2 36.49 2.34
 0 -12 -2 30.55 2.17
 0 -12 -3 1.36 0.61
 0 -12 -4 34.16 2.41
 0 -12 -5 0.33 0.49
 0 12 -6 92.1 2.28
 0 -12 6 92.33 2.5
 0 -12 -6 90.94 4.46
 0 12 6 83.31 2.22
 0 12 -7 -0.12 0.33
 0 -12 7 -0.5 0.46
 0 -12 -7 0.09 0.45
 0 12 -7 0.07 0.63
 0 12 7 0.27 0.37
 0 12 -8 16.47 1.11
 0 -12 8 14.04 1.13
 0 12 9 0.19 0.32
 0 -12 9 0.23 0.39
 0 12 -9 0.3 0.35
 0 -12 9 -0.46 0.45
 0 12 10 17.97 1.02
 0 12 -10 17.2 0.98
 0 -12 10 16.88 1.09
 0 -12 11 -0.04 0.27
 0 -13 0 0.77 0.48
 0 -13 1 52.02 2.79
 0 -13 -1 51.51 2.81
 0 -13 2 0.5 0.51
 0 -13 -2 0.39 0.48
 0 -13 -3 81.61 3.67
 0 -13 -3 76.88 3.72
 0 -13 -4 -0.09 0.5
 0 -13 -5 0.2 0.45
 0 13 6 -0.28 0.29
 0 -13 -6 0.62 0.54
 0 -13 6 0.3 0.4
 0 13 -6 -0.04 0.23
 0 13 7 0.25 0.38
 0 -13 7 0.24 0.32
 0 13 -7 -0.01 0.3
 0 13 -7 1.22 0.97
 0 -13 -7 0.15 0.44
 0 -13 8 -0.22 0.43
 0 -13 8 0.4 0.34
 0 13 -8 -0.13 0.32
 0 -13 9 1.01 0.42
 0 13 -9 1.56 0.42
 0 13 9 0.94 0.44
 0 -13 10 -0.06 0.35
 0 13 -10 0.57 0.32
 0 13 10 -0.24 0.33
 0 -13 11 18.6 0.84
 0 -14 0 2324.61 19.42
 0 -14 1 0.76 0.55
 0 -14 -1 3.63 0.75
 0 -14 -2 21.68 1.97
 0 -14 2 24.48 2.05
 0 -14 -3 -3.36 0.89
 0 -14 -4 31.87 2.53
 0 -14 -4 30.35 2.55
 0 -14 5 0.07 0.28
 0 -14 -5 -0.09 0.43
 0 14 -5 0.05 0.21
 0 -14 6 0.5 0.31
 0 14 6 -0.12 0.41
 0 -14 -6 0.85 0.7
 0 14 -6 -0.04 0.27
 0 -14 6 0.02 0.4
 0 -14 7 -0.29 0.37
 0 14 -7 0.43 0.33
 0 14 7 -0.51 0.43
 0 -14 8 7.66 0.86
 0 14 -8 7.58 0.77
 0 14 9 0.26 0.37
 0 14 -9 0.19 0.39
 0 -14 9 -0.04 0.39
 0 14 10 36.99 1.28
 0 14 -10 39.12 1.4
 0 -14 10 37.99 1.47
 0 -14 11 0.01 0.19
 0 -15 0 0.41 0.46
 0 -15 -1 62.13 3.31
 0 -15 1 61.11 3.32
 0 -15 2 -0.17 0.52
 0 -15 -2 1.89 0.84
 0 -15 -3 32.18 2.62
 0 -15 -4 -0.11 0.58
 0 -15 -5 0.2 0.43
 0 15 -5 0.03 0.25
 0 15 5 1 0.39
 0 -15 -5 -0.37 0.43
 0 -15 5 0.26 0.29
 0 -15 -6 -1.27 0.58
 0 -15 6 0.05 0.36
 0 15 6 0.06 0.29
 0 -15 -6 -0.54 0.75
 0 15 -6 -0.03 0.28
 0 15 -7 4.84 0.65
 0 -15 7 4.79 0.64
 0 15 7 5 0.62
 0 -15 8 0.06 0.36
 0 15 -8 -0.45 0.4
 0 -15 9 3.43 0.59
 0 15 -9 3.7 0.57
 0 15 9 3.24 0.56
 0 -15 10 -0.01 0.28
 0 15 10 0.25 0.23
 0 -15 11 1.38 0.24
 0 -16 0 487.09 9.66
 0 -16 1 0.97 0.67
 0 -16 -1 0.05 0.58
 0 -16 -2 1.97 0.86
 0 -16 2 1.62 0.62
 0 -16 -3 0.99 0.71
 0 -16 -4 6.9 1.37
 0 -16 5 0.49 0.38
 0 16 5 0.42 0.3
 0 -16 -5 -0.36 0.43
 0 16 -5 0.18 0.26
 0 -16 6 2.21 0.48
 0 16 6 3.6 0.52
 0 -16 -6 2.38 0.9
 0 16 -6 2.17 0.39
 0 16 -7 -0.11 0.35
 0 -16 7 0.41 0.38
 0 16 7 0.51 0.29
 0 -16 8 9.38 0.88
 0 16 -8 8.76 0.8
 0 16 9 0.34 0.31
 0 16 -9 -0.37 0.32
 0 -16 9 -0.39 0.41
 0 -16 10 4.56 0.51
 0 16 10 4.88 0.4
 0 -17 0 9.62 1.46
 0 -17 1 44.94 3.13
 0 -17 -1 49.03 3.23
 0 -17 -2 0.2 0.53
 0 -17 2 -0.64 0.52
 0 -17 -3 14.71 1.88
 0 17 -4 0 0.25
 0 17 4 -0.42 0.38
 0 -17 -4 -0.11 0.52
 0 -17 4 -0.08 0.35
 0 17 5 42.78 1.72
 0 -17 -5 47.67 3.53
 0 17 -5 41.42 1.56
 0 -17 5 43.29 1.66
 0 17 -6 0 0.34
 0 -17 6 -0.45 0.37
 0 17 6 0.07 0.29
 0 17 -7 0.48 0.41
 0 -17 7 -0.46 0.43
 0 17 7 0.01 0.38
 0 -17 8 0.25 0.37
 0 17 -8 0.29 0.38
 0 17 9 2.87 0.48
 0 -17 9 2.86 0.5
 0 17 10 0.17 0.17
 0 -17 10 -0.23 0.23
 0 -18 0 7.67 1.37
 0 -18 1 -3.38 0.96
 0 -18 -1 0.9 0.73
 0 -18 2 1.28 0.64
 0 -18 -2 -0.42 0.67
 0 18 3 0.26 0.36
 0 -18 -3 -0.24 0.71
 0 -18 4 27.44 1.23
 0 18 4 27.96 1.36
 0 -18 -4 27.84 2.68
 0 -18 5 0.38 0.31
 0 18 5 -0.08 0.35
 0 -18 -5 0.37 0.51
 0 18 -5 0.04 0.27
 0 18 -6 -0.07 0.3
 0 -18 6 0.23 0.41
 0 18 6 -0.58 0.41
 0 18 -7 0.04 0.32
 0 -18 7 0.26 0.33
 0 18 7 -0.02 0.34
 0 -18 8 18.87 1.14
 0 18 9 -0.25 0.24
 0 -18 9 -0.09 0.28
 0 -18 -10 1.02 0.22
 0 -18 10 0.9 0.25
 0 19 0 0.18 0.25
 0 -19 0 -0.56 0.8
 0 19 1 41.31 1.49
 0 -19 1 41.73 3.16
 0 -19 -1 46.22 3.33
 0 19 2 1.32 0.37
 0 -19 -2 3.01 0.97
 0 -19 2 1.34 0.76
 0 -19 3 76 1.87
 0 19 3 81.38 2.29
 0 -19 -3 82.04 4.51
 0 19 4 1.1 0.41
 0 -19 4 1.6 0.38
 0 -19 5 12.41 0.91
 0 19 5 12.83 1.02
 0 -19 6 0.19 0.32
 0 19 6 0.03 0.35
 0 -19 7 19.65 1.19
 0 19 7 19.29 1.11
 0 -19 8 0.56 0.37
 0 19 9 -0.09 0.22
 0 -19 9 -0.05 0.25
 0 -19 10 0.08 0.15
 0 -20 0 849.19 14.51
 0 20 0 828.56 7.06
 0 -20 1 -0.17 0.75
 0 -20 -1 0.32 0.57
 0 20 -1 0.16 0.3
 0 20 1 0.26 0.3
 0 20 2 318.33 4.57
 0 -20 2 318.61 8.75
 0 -20 -2 315.74 8.95
 0 20 3 0.54 0.42
 0 -20 3 0.29 0.24
 0 -20 -3 -0.48 0.96
 0 20 4 1.62 0.42
 0 -20 4 3.03 0.47
 0 -20 -4 2.62 0.73
 0 -20 5 0.24 0.35
 0 20 5 0.11 0.38
 0 -20 6 113.34 2.75
 0 20 6 113.22 2.84
 0 -20 7 -0.19 0.29
 0 20 7 0.03 0.32
 0 -20 8 3.27 0.51
 0 20 9 0.04 0.19
 0 -20 9 0.12 0.25
 0 -21 0 4.58 1.25
 0 21 0 1.76 0.48
 0 -21 -1 161.25 6.47
 0 -21 1 157.65 6.31
 0 21 1 162.9 3.34
 0 21 -1 158.24 3.22
 0 -21 -2 -0.13 0.74
 0 21 2 0.55 0.41
 0 21 3 67.08 2.25
 0 -21 -3 67.92 4.25
 0 -21 4 0.02 0.32
 0 21 4 0.27 0.42
 0 -21 5 13.61 0.97
 0 21 5 12.25 1
 0 -21 6 -0.06 0.37
 0 21 6 0.27 0.31
 0 -21 7 27.21 1.26
 0 21 8 -0.26 0.29
 0 -21 8 -0.49 0.33
 0 21 9 0.13 0.13
 0 -21 9 -0.33 0.21
 0 -22 0 1569.65 19.62
 0 22 0 1643.2 10.67
 0 -22 1 -0.23 0.7
 0 -22 -1 0.78 0.88
 0 22 1 -0.43 0.41
 0 22 -1 0.05 0.33
 0 22 -2 36.68 1.62
 0 22 2 39.92 1.75
 0 -22 -2 39.2 3.1
 0 22 3 0.18 0.38
 0 -22 4 0.73 0.35
 0 22 4 0.8 0.37
 0 -22 5 0.22 0.3
 0 22 5 -0.18 0.31
 0 -22 6 10.56 0.82
 0 22 6 8.99 0.79
 0 -22 7 0.06 0.27
 0 22 8 0.19 0.24
 0 -22 8 0.5 0.26
 0 22 -9 0.11 0.13
 0 22 -9 0.06 0.15
 0 23 0 0.82 0.4
 0 23 1 20.24 1.26
 0 23 -1 21.68 1.28
 0 23 -2 0.02 0.36
 0 23 2 0.46 0.36
 0 23 3 46.32 1.92
 0 23 -3 45.23 1.43
 0 -23 4 -0.19 0.3
 0 23 4 -0.27 0.36
 0 -23 5 28.95 1.28
 0 23 5 32.17 1.53
 0 -23 6 0.09 0.26
 0 23 6 -0.1 0.33
 0 -23 7 14.7 0.82
 0 23 8 -0.07 0.23
 0 -23 8 0.34 0.19
 0 23 -8 -0.03 0.2
 0 24 0 107.82 2.88
 0 24 1 0.52 0.45
 0 24 -1 -0.07 0.34
 0 24 2 105.97 2.88
 0 24 -2 104.85 2.8
 0 24 -3 0.65 0.41
 0 24 3 0.3 0.36
 0 24 -4 11.22 0.77
 0 24 -4 11.61 0.94
 0 24 4 11.38 0.93
 0 -24 5 -0.4 0.34
 0 24 5 0.07 0.34
 0 -24 6 4.96 0.49
 0 24 6 5.3 0.51
 0 24 -7 0.15 0.23
 0 24 -7 -0.11 0.28
 0 -24 7 -0.32 0.21
 0 24 -8 10.25 0.46
 0 24 8 9.9 0.48
 0 24 -8 10.43 0.53
 0 25 0 0.25 0.34
 0 25 -1 17.04 1.19
 0 25 1 15.92 1.17
 0 25 2 0.08 0.34
 0 25 -2 0.13 0.39
 0 25 3 -0.05 0.39
 0 25 -3 -0.25 0.39
 0 25 -4 0.1 0.24
 0 25 -4 0.11 0.37
 0 25 4 0.03 0.32
 0 25 -5 9.32 0.64
 0 25 -5 10.42 0.84
 0 25 5 9.92 0.76
 0 25 -6 -0.17 0.22
 0 25 -6 0.17 0.28
 0 25 -7 1.32 0.24
 0 25 -7 2.14 0.34
 0 26 0 104.73 2.83
 0 26 -1 0.41 0.41
 0 26 1 -0.23 0.42
 0 26 2 0.51 0.34
 0 26 -2 -0.25 0.35
 0 26 3 0.12 0.34
 0 26 -3 -0.36 0.36
 0 26 4 7.02 0.73
 0 26 -4 7.25 0.76
 0 26 -5 0.09 0.19
 0 26 5 0.02 0.23
 0 26 -5 0.18 0.3
 0 26 -6 0.04 0.16
 0 26 -6 -0.18 0.25
 0 26 -7 0.19 0.18
 0 26 7 -0.1 0.18
 0 27 0 0.25 0.33
 0 27 -1 5.69 0.71
 0 27 1 4.9 0.7
 0 27 -2 0.05 0.35
 0 27 2 0.38 0.35
 0 27 3 26.4 1.31
 0 27 -3 27.76 1.38
 0 27 -4 0.09 0.34
 0 27 4 0.2 0.28
 0 27 5 7.34 0.5
 0 27 -5 8.39 0.68
 0 27 -6 0.33 0.23
 0 28 0 40.41 1.68
 0 28 1 0.01 0.34
 0 28 -1 -0.03 0.35
 0 28 -2 6.95 0.73
 0 28 2 7.72 0.77
 0 28 3 0.06 0.26
 0 28 -3 -0.17 0.34
 0 28 -4 0.55 0.3
 0 28 4 -0.01 0.23
 0 28 -5 -0.22 0.27
 0 -28 -5 -0.32 0.2
 0 28 -6 23.78 0.8
 0 29 0 0.53 0.33
 0 29 1 11.42 0.84
 0 29 -1 12.34 0.89
 0 29 -2 0.26 0.3
 0 29 2 0.38 0.3
 0 29 3 0.64 0.26
 0 29 -3 0.56 0.29
 0 29 4 0.46 0.19
 0 29 -4 0.06 0.25
 0 29 -5 4.51 0.41
 0 30 0 76.31 1.93
 0 30 1 0.02 0.27
 0 30 -1 -0.13 0.3
 0 30 -2 39.1 1.35
 0 30 2 36.85 1.23
 0 30 -3 -0.42 0.28
 0 30 3 -0.01 0.17
 0 30 -4 2.26 0.33
 0 -30 -4 1.06 0.23
 0 31 0 -0.2 0.25
 0 31 -1 0.69 0.27
 0 31 1 1.06 0.28
 0 31 -2 -0.02 0.2
 0 31 2 0.04 0.16
 0 31 -3 0.41 0.21
 0 32 0 12.99 0.55
 0 32 -1 0.04 0.15
 0 -32 -2 14.54 0.65
 -1 0 -1 1073.86 5.87
 -1 0 -2 798.65 7.02
 1 0 -2 825.83 6.62
 -1 0 -3 43.86 2.05
 1 0 -3 43.32 1.98
 -1 0 -3 44.81 2.11
 1 0 -4 375.51 6.84
 -1 0 -4 373.06 7.14
 -1 0 -5 15.15 1.73
 1 0 -5 14.75 1.66
 -1 0 -6 0.82 0.81
 1 0 -6 0.07 0.6
 -1 0 -7 8.79 1.62
 1 0 -7 5.49 1.21
 1 0 -8 7.67 0.67
 1 0 -8 9.52 1.53
 -1 0 -8 5.56 1.17
 1 0 8 8.06 0.78
 -1 0 8 7.67 0.7
 1 0 -9 31.45 1.33
 1 0 -10 22.37 1.05
 -1 0 -10 23.97 1.21
 1 0 10 24.9 1.36
 -1 0 10 25.59 1.5
 -1 0 -11 2.69 0.35
 -1 0 11 2.64 0.48
 1 0 11 2.73 0.44
 -1 0 12 1.33 0.24
 -1 0 12 0.71 0.16
 1 -1 -1 646.38 3.91
 -1 -1 -1 637.39 4.49
 1 1 1 640.08 3.37
 1 1 2 142.53 1.47
 1 -1 -2 147.1 2.79
 1 1 -2 145.93 1.4
 -1 -1 -3 23.68 1.54
 1 1 -3 20.87 1.41
 -1 1 -3 21.91 1.51
 1 -1 -3 20.94 1.37
 1 1 -4 95.34 3.51
 -1 1 -4 94.63 3.65
 -1 -1 -4 96.03 3.59
 1 -1 -4 98.05 3.51
 1 1 -5 243.71 6.42
 -1 -1 -5 245.76 6.58
 -1 1 -5 242.13 6.62
 1 -1 -5 247.52 6.38
 1 1 -6 1.5 0.72
 -1 -1 -6 1.64 0.83
 1 -1 -6 0.87 0.53
 -1 1 -6 1.64 0.68
 1 1 -7 17.37 2.09
 1 -1 -7 16.64 2
 -1 -1 -7 18.73 2.18
 -1 1 -7 16.63 2.12
 1 -1 -8 0.24 0.26
 -1 -1 -8 1.17 0.52
 1 -1 -8 1.96 0.77
 -1 1 -8 0.76 0.45
 1 1 -8 1.05 0.61
 -1 -1 8 0.68 0.38
 1 1 8 0.62 0.3
 1 -1 8 0.38 0.3
 -1 1 8 0.55 0.36
 1 -1 9 77.9 2.54
 1 -1 -9 76.17 1.97
 1 1 -9 77.9 2.13
 1 -1 -9 77.41 2.12
 1 1 9 76.32 2.36
 -1 1 -10 -0.05 0.35
 1 1 10 0.26 0.32
 -1 -1 -10 0.43 0.28
 -1 1 10 1.46 0.44
 1 1 -10 0.23 0.23
 1 -1 10 0.06 0.35
 -1 -1 10 0.15 0.44
 -1 -1 11 0.16 0.29
 1 -1 11 -0.32 0.3
 1 1 11 0.02 0.23
 -1 1 11 0.41 0.35
 -1 1 -11 0.14 0.2
 -1 1 12 0.03 0.13
 -1 -1 12 0.12 0.14
 -1 -1 12 -0.21 0.2
 1 -1 12 0.35 0.16
 -1 1 12 0.31 0.16
 -1 -2 0 0.36 0.11
 1 -2 0 0.22 0.08
 1 -2 0 0.18 0.06
 1 -2 -1 314.39 2.83
 -1 -2 -1 311.05 3.2
 1 2 -2 1103.67 5.17
 1 -2 -2 1117.28 7.62
 1 2 2 1114.19 5.35
 1 -2 -3 8.13 0.88
 1 2 3 7.68 0.36
 -1 -2 -3 7.08 0.91
 1 2 -3 7.3 0.3
 1 -2 -4 0.35 0.51
 -1 -2 -4 0.99 0.65
 1 2 -4 2.71 0.72
 -1 2 -4 0.99 0.72
 -1 2 -5 7.98 1.32
 -1 2 -5 7.84 1.35
 1 -2 -5 9.19 1.35
 1 2 -5 7.29 1.19
 -1 -2 -5 8.62 1.33
 -1 -2 -6 5.01 1.11
 1 2 -6 4.26 1.02
 1 -2 -6 2.98 0.81
 -1 2 -6 3.4 1.05
 1 2 -7 9.54 1.6
 -1 2 -7 8.23 1.53
 1 -2 -7 8.94 1.52
 -1 -2 -7 7.03 1.3
 -1 -2 -8 0.5 0.73
 -1 2 -8 2.01 0.97
 1 -2 -8 2.37 1.06
 1 2 -8 0.12 0.71
 -1 2 8 0.11 0.28
 1 2 8 -0.87 0.49
 1 -2 9 28.53 1.55
 1 2 -9 26.52 1.29
 -1 -2 9 29.55 1.67
 1 -2 -9 27.91 1.35
 -1 2 9 25.77 1.33
 1 2 9 26.48 1.42
 -1 2 -10 16.19 1.01
 1 2 -10 16.16 0.96
 -1 -2 -10 16.47 0.94
 -1 -2 10 17.7 1.23
 1 -2 10 15.43 1.08
 1 2 10 15.38 1.09
 1 2 -11 7.75 0.53
 1 -2 11 7.83 0.66
 1 2 11 6.56 0.57
 -1 2 11 7.61 0.72
 -1 2 -11 7.3 0.6
 -1 -2 11 7.52 0.7
 -1 -2 12 0.36 0.16
 -1 -2 12 0.94 0.25
 1 -2 12 0.96 0.18
 1 -3 0 0.1 0.05
 1 -3 0 0.18 0.14
 -1 -3 1 1476.12 6.12
 1 -3 1 1488.48 7.62
 1 -3 -1 1486.52 6.68
 -1 -3 -1 1476.16 7.4
 -1 -3 -2 1287.05 8.97
 1 -3 -2 1287.54 8.24
 1 -3 -3 23.95 1.43
 -1 -3 -3 24.97 1.55
 1 3 -3 24.93 0.84
 1 3 3 24.35 0.89
 -1 -3 -4 9.17 1.23
 1 -3 -4 8.22 1.07
 -1 3 -5 2.28 0.84
 1 3 -5 2.26 0.82
 1 -3 -5 2.32 0.82
 -1 -3 -5 1.11 0.68
 -1 3 -6 26.72 2.52
 1 3 -6 26.87 2.51
 -1 -3 -6 26.55 2.39
 1 -3 -6 29.03 2.36
 -1 3 -7 52.13 3.77
 -1 -3 -7 55.44 3.64
 1 3 -7 53.92 3.8
 1 -3 -7 49.94 3.42
 1 3 -8 29.52 1.31
 1 -3 8 31.8 1.51
 -1 -3 -8 33.87 3.02
 1 3 -8 30.29 2.97
 -1 3 -8 30.89 3.18
 1 -3 -8 31.73 2.77
 -1 3 8 31.16 1.39
 1 3 8 29.84 1.48
 1 3 -9 18.79 1.11
 -1 3 -9 18.28 1.15
 -1 -3 9 17.7 1.28
 1 -3 9 16.53 1.18
 1 -3 -9 17.67 1.1
 1 3 9 17.9 1.19
 -1 3 9 17.56 1.11
 1 -3 -10 13.41 0.87
 1 3 10 16.05 1.12
 1 3 -10 14.44 0.93
 1 -3 10 15.27 1.1
 -1 3 -10 13.76 0.96
 -1 -3 10 14.53 1.13
 -1 3 -11 0.24 0.23
 1 -3 11 -0.05 0.25
 -1 3 11 0.22 0.29
 1 3 11 -0.19 0.25
 1 3 -11 0.2 0.24
 -1 -3 11 -0.42 0.39
 -1 -3 12 3.8 0.38
 1 -3 12 2.77 0.28
 1 -4 0 0.14 0.22
 1 4 0 0.09 0.05
 1 -4 -1 597.23 4.77
 -1 -4 -1 594.48 5.09
 1 -4 1 606.52 5.25
 -1 -4 -2 571.11 6.05
 1 -4 -2 570.6 5.63
 -1 -4 -3 13.26 1.15
 1 -4 -3 12.48 1.06
 1 -4 -4 39.35 2.19
 -1 -4 -4 42.75 2.43
 -1 4 -5 50.35 3.26
 1 4 -5 49.66 3.08
 1 -4 -5 46.08 2.68
 -1 -4 -5 48.31 2.91
 -1 4 -6 1.51 0.87
 -1 -4 -6 2.29 0.72
 1 4 -6 2.63 0.95
 1 -4 -6 1.59 0.84
 -1 4 -6 1.47 0.82
 1 4 -7 5.73 1.18
 -1 4 -7 6.78 1.45
 -1 -4 -7 7.4 1.38
 1 -4 -7 7.73 1.48
 -1 -4 8 0.29 0.35
 1 -4 8 -0.15 0.4
 1 4 -8 -0.38 0.32
 -1 4 -8 1.11 1.14
 1 -4 -8 -1.14 0.6
 -1 -4 -8 0.14 0.44
 1 4 -8 1.31 0.71
 -1 4 8 0.43 0.29
 1 4 8 -0.36 0.39
 -1 -4 9 1.94 0.54
 1 4 -9 1.9 0.46
 -1 4 -9 2.39 0.51
 1 -4 9 1.71 0.54
 1 -4 -9 1.38 0.4
 1 4 9 1.66 0.44
 -1 4 9 1.76 0.41
 -1 -4 10 0.38 0.38
 -1 4 -10 0.25 0.28
 1 -4 10 0.36 0.34
 1 4 -10 0.29 0.26
 1 -4 -10 -0.17 0.33
 1 4 10 0.53 0.32
 -1 -4 11 0.55 0.35
 -1 4 -11 0.67 0.31
 -1 4 11 0.43 0.3
 1 -4 11 0.57 0.29
 1 4 -11 0.33 0.22
 1 -4 12 2.66 0.29
 -1 -4 12 2.86 0.35
 -1 -5 0 0.15 0.22
 1 -5 0 0.38 0.27
 1 -5 1 131.89 2.66
 -1 -5 1 132.93 2.32
 1 -5 -1 135.04 2.49
 -1 -5 -1 139.45 2.7
 -1 -5 -2 111.66 2.79
 1 -5 -2 114.26 2.64
 1 -5 -3 2.8 0.56
 -1 -5 -3 3.24 0.65
 1 5 4 7.31 0.62
 1 5 -4 6.18 0.51
 1 -5 -4 8.31 1.11
 -1 -5 -4 8.7 1.18
 -1 5 -5 206.61 6.59
 1 -5 -5 203.98 5.63
 -1 -5 -5 205.95 5.92
 -1 -5 -6 24.37 2.3
 -1 5 -6 17.21 2.1
 1 -5 -6 17.44 1.84
 1 5 -6 20.27 2.24
 1 -5 -7 5.23 1.03
 -1 -5 -7 8.93 1.57
 -1 5 -7 8.12 1.65
 1 5 -7 7.4 1.48
 -1 -5 8 0.14 0.36
 1 -5 8 0.01 0.4
 1 5 -8 -0.32 0.33
 -1 -5 -8 1.22 0.81
 1 -5 -8 0.63 0.65
 1 5 -8 0.37 0.72
 -1 5 8 0.15 0.34
 1 5 8 -0.44 0.41
 -1 -5 9 27.52 1.57
 1 5 -9 27.38 1.38
 1 -5 9 24.57 1.44
 -1 5 -9 26.63 1.41
 -1 5 9 25.11 1.33
 1 5 9 26.47 1.48
 1 5 -10 20.64 1.15
 -1 5 -10 19.28 1.12
 1 -5 10 19.6 1.22
 -1 -5 10 20.49 1.32
 1 -5 -10 19.67 1.1
 1 5 10 19.07 1.18
 1 5 -11 32.09 1.14
 1 -5 11 34.74 1.41
 1 -5 11 33.67 1.29
 -1 -5 11 34.66 1.42
 -1 5 -11 33.18 1.24
 -1 5 11 35.51 1.38
 -1 5 -12 0.15 0.11
 -1 -5 12 -0.26 0.23
 1 -5 12 -0.14 0.2
 -1 -6 0 0.12 0.06
 -1 -6 0 0.18 0.29
 1 -6 0 0.46 0.32
 -1 -6 1 47.06 1.55
 1 -6 1 48.49 1.75
 -1 -6 -1 44.67 1.68
 1 -6 -1 46.11 1.61
 1 -6 -2 3.51 0.56
 -1 -6 -2 2.49 0.52
 -1 -6 -3 4.81 0.77
 1 -6 -3 5.81 0.85
 -1 -6 -4 354.65 6.9
 1 -6 -4 352.89 6.54
 1 6 4 338.7 4.65
 1 6 -4 345.77 4.38
 -1 -6 -5 27 2.18
 1 -6 -5 24.64 1.99
 -1 6 -6 3.87 1.17
 -1 -6 -6 4.02 0.96
 1 6 -6 5.63 1.33
 1 -6 -6 4.12 0.94
 1 -6 7 30.3 1.35
 -1 -6 7 31.2 1.44
 1 6 -7 31.95 1.28
 -1 6 -7 34.78 3.22
 1 6 -7 28.3 2.96
 1 -6 -7 28.09 2.49
 -1 -6 -7 32.96 2.8
 1 6 7 32.73 1.47
 -1 -6 8 11.06 1
 -1 6 -8 10.68 0.91
 1 -6 8 10.95 0.98
 1 6 -8 10.81 0.86
 1 6 -8 11.08 1.87
 -1 -6 -8 10.18 1.53
 1 -6 -8 5.08 0.82
 -1 6 -8 10.56 1.69
 -1 6 8 10.01 0.89
 1 6 8 9.82 0.9
 1 -6 9 4.04 0.67
 1 6 -9 3.91 0.56
 -1 -6 9 4.18 0.71
 -1 6 -9 4.61 0.63
 1 6 9 3.31 0.59
 -1 6 9 3.85 0.6
 -1 6 -10 28.1 1.35
 1 6 -10 26.62 1.28
 1 -6 10 28.4 1.44
 -1 -6 10 26.88 1.45
 1 -6 -10 27.1 1.3
 1 6 10 26.22 1.36
 -1 6 10 26.2 1.27
 -1 6 -11 14.58 0.83
 -1 6 11 15.4 0.9
 1 -6 11 16.13 0.97
 1 6 -11 14.95 0.8
 1 -6 11 15.09 0.88
 -1 -6 11 15.36 0.96
 -1 -6 12 15.5 0.69
 1 -6 12 15.21 0.63
 1 -7 0 0.31 0.33
 -1 -7 0 0.38 0.26
 1 -7 0 0.38 0.2
 -1 -7 0 0.79 0.1
 1 -7 -1 1186.98 8.91
 1 -7 -1 1189.23 9.45
 -1 -7 1 1205.8 8.57
 1 -7 -2 87.75 2.62
 -1 -7 -2 87.49 2.74
 1 -7 2 87.74 2.83
 -1 -7 2 87.08 2.53
 1 -7 -3 17.69 1.34
 -1 -7 -3 17.87 1.44
 1 -7 -4 342.54 6.51
 1 7 -4 335.19 4.96
 -1 -7 -4 353.65 6.97
 -1 -7 -5 7.5 1.21
 1 -7 -5 6.93 1.07
 1 7 -6 1.36 0.79
 -1 -7 -6 0.7 0.49
 1 -7 -6 0.53 0.53
 -1 7 -6 0.68 0.66
 -1 7 -7 22.84 2.72
 1 -7 7 20.86 1.14
 -1 -7 7 19.48 1.18
 1 7 -7 19.94 1.05
 1 7 -7 24.28 2.9
 -1 -7 -7 20.48 2.21
 -1 7 -7 22.62 2.69
 1 7 -7 19.5 2.54
 1 -7 -7 18.71 2.03
 1 7 -8 -0.23 0.27
 -1 -7 8 0.33 0.36
 -1 7 -8 0.09 0.29
 1 -7 8 -0.24 0.36
 -1 -7 -8 -0.81 0.56
 1 7 -8 -1.65 0.81
 1 -7 -8 -0.54 0.95
 -1 7 8 -0.24 0.35
 1 7 8 -0.02 0.42
 -1 -7 9 43.53 1.92
 1 7 -9 45.37 1.75
 1 -7 9 42.14 1.87
 -1 7 -9 44.1 1.81
 1 7 9 43 1.92
 -1 7 9 43.36 1.83
 1 -7 10 1.62 0.44
 -1 -7 10 1.59 0.43
 1 7 -10 2.24 0.44
 -1 7 -10 2.46 0.51
 1 -7 -10 1.66 0.37
 1 7 10 1.71 0.41
 -1 7 10 1.75 0.37
 -1 7 11 0.55 0.31
 -1 7 -11 0.49 0.31
 -1 -7 11 0.36 0.31
 1 7 -11 0.22 0.22
 -1 -7 11 -0.05 0.37
 1 -7 11 0.41 0.34
 1 -7 12 26.12 0.79
 -1 -7 12 26.2 0.86
 1 -8 0 0.41 0.37
 -1 -8 0 0.62 0.33
 1 -8 0 0.36 0.21
 -1 -8 -1 250.41 4.6
 -1 -8 1 265.67 4.43
 1 -8 -1 259.71 4.74
 1 -8 1 255.08 4.7
 1 -8 -2 81.14 2.66
 -1 -8 -2 84.54 2.84
 1 -8 2 80.86 2.89
 -1 -8 2 80.66 2.59
 1 -8 -3 4.04 0.76
 -1 -8 -3 2.81 0.66
 1 -8 -4 13.83 1.37
 -1 -8 -4 11.52 1.33
 -1 -8 -5 11.07 1.47
 1 -8 -5 11.51 1.45
 1 -8 -6 45.06 2.97
 -1 8 -6 48.68 3.81
 -1 -8 -6 50.82 3.25
 -1 -8 7 7.69 0.76
 1 8 -7 8.39 0.74
 -1 8 -7 7.03 0.69
 1 -8 7 6.85 0.74
 -1 8 -7 6.44 1.52
 1 8 -7 8.95 1.82
 1 -8 -7 4.64 0.99
 -1 -8 -7 7.48 1.26
 1 -8 8 2.8 0.56
 -1 -8 8 2.81 0.59
 -1 8 -8 3.23 0.57
 1 8 -8 3.03 0.51
 1 8 8 2.3 0.58
 -1 8 8 2.52 0.54
 1 -8 -8 3.81 0.73
 -1 -8 -8 3.24 0.77
 -1 8 9 0.21 0.35
 1 8 9 0.81 0.41
 1 -8 9 0.9 0.41
 -1 8 -9 0.01 0.37
 1 8 -9 0.2 0.31
 -1 -8 9 0.03 0.44
 -1 8 10 0.38 0.33
 1 8 10 0.15 0.35
 1 8 -10 0.24 0.28
 -1 8 -10 0.6 0.36
 1 -8 10 -0.09 0.34
 -1 -8 10 0.57 0.42
 1 -8 -10 0.29 0.34
 -1 8 -11 9.18 0.65
 -1 8 11 8.91 0.64
 1 -8 11 9.41 0.74
 1 8 -11 9.27 0.63
 -1 -8 11 8.94 0.71
 -1 -8 11 9.1 0.75
 -1 -8 12 8.43 0.48
 1 -8 12 9.13 0.46
 1 -9 0 0.23 0.22
 -1 -9 0 0.02 0.29
 1 -9 0 0.24 0.31
 -1 -9 1 28.29 1.57
 1 -9 1 27.52 1.66
 1 -9 -1 29.48 1.74
 -1 -9 2 2.42 0.57
 1 -9 2 2.83 0.7
 -1 -9 -2 2.37 0.63
 1 -9 -2 2.75 0.65
 -1 -9 -3 36.96 2.15
 1 -9 -3 36.14 2.07
 1 -9 -4 0.56 0.5
 -1 -9 -4 0.46 0.5
 1 -9 -5 152.62 5.05
 -1 -9 -5 152.4 5.2
 1 -9 -6 1.36 0.6
 -1 -9 -6 0.34 0.67
 1 -9 -7 2.24 0.82
 -1 9 -7 3.25 1.16
 1 9 -7 1.55 0.8
 -1 -9 -7 1.93 0.71
 1 9 7 2.72 0.51
 -1 -9 7 1.7 0.5
 -1 9 -7 2.8 0.48
 1 9 -7 2.45 0.46
 1 -9 7 2.5 0.49
 1 -9 8 6.02 0.74
 1 9 -8 4.98 0.62
 -1 9 -8 6.09 0.73
 -1 -9 8 5.58 0.76
 1 9 -8 5.39 1.17
 -1 9 -8 4.65 0.67
 -1 -9 -8 4.7 0.79
 1 -9 -8 3.91 0.92
 1 9 8 5.55 0.8
 -1 9 8 4.31 0.65
 -1 9 -9 0.41 0.37
 1 -9 9 0.08 0.39
 1 9 -9 0.47 0.35
 -1 -9 9 -0.13 0.39
 -1 9 9 -0.12 0.33
 1 9 9 0.22 0.35
 -1 -9 10 13.49 1.02
 -1 9 -10 15.38 1.02
 1 -9 10 14.4 1.02
 1 9 -10 15.28 0.98
 1 -9 10 16.46 1.15
 1 -9 -10 14.27 0.99
 1 9 10 15.2 1.05
 -1 9 10 14.83 0.94
 -1 9 -11 3.46 0.44
 1 9 -11 4.11 0.44
 -1 9 11 4.2 0.43
 1 -9 11 3.38 0.48
 -1 -9 11 2.77 0.48
 -1 -9 12 0.13 0.15
 1 -10 0 0.41 0.23
 -1 -10 0 -0.07 0.42
 1 -10 0 0.42 0.5
 1 -10 1 254.18 5.36
 -1 -10 1 244.74 4.93
 1 -10 -1 235.68 5.18
 -1 -10 -1 239.14 5.14
 1 -10 -2 3.93 0.85
 -1 -10 2 2.83 0.69
 -1 -10 -2 2.86 0.7
 1 -10 -2 3.47 0.76
 1 -10 2 3.25 0.76
 1 -10 -3 818.16 10.04
 -1 -10 -3 815.33 10.35
 -1 -10 -4 6.85 1.11
 1 -10 -4 6.61 1
 1 -10 -5 134.97 4.81
 -1 -10 -5 136.63 5.05
 -1 -10 -6 59.74 3.55
 1 -10 -6 59.09 3.48
 -1 10 -7 -0.79 0.66
 -1 -10 -7 -0.26 0.46
 1 -10 -7 1.57 0.77
 1 10 -7 -0.65 0.55
 -1 -10 7 0.57 0.4
 -1 10 -7 0.1 0.29
 1 10 -7 0.43 0.36
 1 -10 7 0.68 0.37
 1 10 7 0.8 0.41
 -1 -10 8 6.47 0.81
 1 -10 8 7.65 0.86
 1 10 -8 6.5 0.69
 -1 10 -8 6.14 0.73
 -1 10 8 5.16 0.78
 1 10 8 6.65 0.81
 -1 -10 9 9.94 0.96
 -1 10 -9 10.56 0.9
 1 -10 9 11.34 0.98
 1 10 -9 11.67 0.93
 -1 10 9 10.25 0.93
 1 10 9 9.74 0.95
 1 -10 10 6.23 0.75
 -1 -10 10 5.24 0.74
 -1 10 10 5.84 0.61
 1 10 10 4 0.56
 -1 10 -10 5.3 0.65
 -1 -10 10 4.08 0.63
 1 10 -10 4.7 0.58
 1 -10 -10 3.62 0.55
 -1 -10 -10 4.75 0.55
 1 -10 11 40.67 1.43
 -1 10 11 40.35 1.07
 1 10 -11 42.46 1.25
 -1 -10 11 43.24 1.48
 -1 10 -11 42.37 1.29
 1 -11 0 -0.08 0.19
 1 -11 0 0.45 0.47
 -1 -11 0 0.5 0.51
 -1 -11 -1 1.71 0.69
 -1 -11 1 0.84 0.45
 1 -11 -1 1.49 0.59
 1 -11 1 0.74 0.54
 1 -11 2 174.55 4.94
 1 -11 -2 162.47 4.76
 -1 -11 2 173.84 4.59
 -1 -11 -2 172.89 4.74
 -1 -11 -3 47.01 2.64
 1 -11 -3 49.05 2.6
 1 -11 -4 370.28 7.56
 -1 -11 -4 383.53 7.94
 1 -11 -5 3.7 0.96
 -1 -11 -5 4.14 0.86
 1 -11 6 2.16 0.45
 1 11 -6 2.36 0.46
 -1 -11 6 1.53 0.45
 -1 11 -6 2.32 0.42
 -1 -11 -6 1.58 0.83
 1 -11 -6 1.14 0.59
 -1 -11 -7 2.01 0.87
 -1 11 -7 2.53 0.67
 1 11 -7 2.71 1.09
 1 -11 -7 2.81 0.93
 1 11 7 3.46 0.57
 -1 11 -7 2.81 0.5
 1 -11 7 2.97 0.6
 -1 -11 7 2.79 0.54
 1 11 -7 2.24 0.49
 1 11 8 3.03 0.68
 -1 11 8 4.31 0.68
 -1 -11 8 2.18 0.52
 -1 11 -8 3.15 0.6
 1 11 -8 3.15 0.58
 1 -11 8 3.23 0.63
 1 11 9 11.2 1.01
 -1 11 9 10.58 0.94
 1 11 -9 11.5 0.94
 1 -11 9 10.72 0.95
 -1 11 -9 12.18 0.97
 1 -11 9 11.96 1.04
 -1 -11 9 11.38 0.99
 1 11 10 39.64 1.58
 -1 11 10 37.57 1.4
 -1 11 -10 40.34 1.55
 1 -11 10 39.94 1.68
 1 11 -10 42.15 1.54
 -1 -11 10 39.54 1.66
 -1 11 -11 3.55 0.42
 1 -11 11 3.85 0.48
 -1 -11 11 3.49 0.48
 -1 -12 0 0.18 0.5
 1 -12 0 -0.87 0.73
 -1 -12 -1 1.74 0.65
 1 -12 -1 2.6 0.84
 -1 -12 1 2.01 0.63
 1 -12 1 1.64 0.67
 -1 -12 -2 102.77 3.91
 -1 -12 2 99.02 3.67
 1 -12 2 103.99 4.02
 1 -12 -2 96.37 3.86
 1 -12 -3 16.14 1.73
 1 -12 -3 13.49 1.48
 -1 -12 -3 15.4 1.61
 -1 -12 -4 12.75 1.52
 1 -12 -4 13.12 1.47
 -1 -12 -5 2.67 0.71
 1 -12 -5 3.3 0.79
 1 -12 -6 65.1 3.71
 -1 -12 -6 62.81 3.75
 1 12 -6 68.53 1.97
 -1 12 -6 67.58 1.94
 1 -12 6 66.39 2.1
 -1 -12 6 65.32 2.15
 1 12 6 63.31 1.96
 -1 -12 -7 -0.49 0.49
 -1 12 -7 -2.48 1.12
 1 -12 -7 -2.76 0.8
 1 12 7 1.18 0.39
 -1 12 -7 0.3 0.31
 -1 -12 7 0.56 0.42
 1 12 -7 0.42 0.31
 1 -12 7 -0.19 0.44
 -1 12 8 10.25 1.01
 1 -12 8 9.62 0.95
 1 12 -8 9.22 0.86
 -1 12 -8 10.1 0.87
 -1 -12 8 9.11 0.91
 1 12 9 0.61 0.38
 -1 12 9 1.25 0.48
 -1 -12 9 1.56 0.49
 1 -12 9 0.63 0.44
 -1 -12 9 0.72 0.4
 1 12 -9 0.68 0.37
 -1 12 -9 1.58 0.44
 1 12 10 0.69 0.35
 -1 12 10 0.9 0.3
 1 12 -10 0.95 0.34
 -1 12 -10 1.16 0.36
 -1 -12 10 1.25 0.49
 1 -12 10 1.39 0.44
 -1 12 -11 0.56 0.24
 -1 -12 11 0.27 0.26
 1 -12 11 0.53 0.27
 1 -13 0 0.09 0.66
 -1 -13 0 -0.42 0.52
 -1 -13 1 0.81 0.7
 -1 -13 -1 0.55 0.42
 1 -13 -1 0.57 0.48
 1 -13 1 0.53 0.57
 1 -13 -2 102.62 4.12
 -1 -13 2 96.6 3.79
 1 -13 2 99.44 4.17
 -1 -13 -2 94.57 3.91
 1 -13 -3 31.5 2.44
 -1 -13 -3 27.53 2.18
 1 -13 -4 16.12 1.85
 1 -13 -4 16.51 1.76
 -1 -13 -4 14.31 1.62
 -1 -13 -5 0.63 0.65
 1 -13 -5 1.08 0.62
 1 -13 -6 6.27 1.17
 -1 -13 -6 7.6 1.28
 1 13 6 9.4 0.77
 -1 -13 6 9.02 0.85
 1 -13 6 9.16 0.82
 -1 13 -6 8.82 0.73
 1 13 -6 8.38 0.75
 1 -13 7 4.48 0.72
 1 13 -7 3.65 0.6
 -1 13 -7 4.75 0.64
 -1 -13 7 5.83 0.75
 1 13 -7 3.78 1.14
 1 -13 -7 4.08 0.92
 -1 13 -7 3.9 1.43
 -1 -13 -7 4.84 0.9
 1 13 7 4.56 0.66
 1 -13 7 4.2 0.66
 1 -13 -7 1.77 0.6
 1 -13 8 2.01 0.51
 1 13 -8 2.64 0.52
 -1 -13 8 2.45 0.6
 -1 13 -8 1.91 0.5
 -1 13 9 5.74 0.71
 1 13 9 6.09 0.8
 1 -13 9 6.95 0.8
 -1 -13 9 6.78 0.77
 1 13 -9 6.28 0.71
 -1 13 -9 6.59 0.74
 -1 13 10 -0.16 0.26
 1 13 10 0.02 0.27
 1 13 -10 0.25 0.28
 -1 13 -10 -0.4 0.34
 1 -13 10 -0.09 0.35
 -1 -13 10 0.07 0.35
 1 -13 11 -0.33 0.27
 -1 -13 11 -0.02 0.25
 -1 -14 0 1.17 0.67
 1 -14 0 0.02 0.5
 1 -14 1 46.19 2.82
 -1 -14 -1 41.56 2.58
 1 -14 -1 43.28 2.73
 -1 -14 1 43.74 2.64
 -1 -14 -2 0.02 0.49
 1 -14 -2 0.96 0.61
 -1 -14 2 -0.3 0.53
 1 -14 2 0.72 0.5
 1 -14 -3 2 0.69
 -1 -14 -3 1.37 0.39
 -1 -14 -4 37.21 2.72
 1 -14 -4 38.2 2.68
 1 -14 -4 37.42 2.81
 -1 -14 -5 20.66 2.11
 1 -14 -5 18.22 1.98
 -1 14 -5 20.19 0.99
 1 -14 5 20.26 1.07
 -1 -14 5 20.57 1.16
 1 14 -5 21.12 1.05
 1 -14 -5 23.13 2.34
 -1 14 -6 5.49 0.59
 1 14 -6 5.29 0.61
 -1 -14 6 5.69 0.73
 -1 -14 -6 6.37 1.37
 1 -14 -6 4.5 0.97
 1 -14 6 5.4 0.67
 1 14 6 5.45 0.65
 1 -14 -6 4.97 1.16
 -1 -14 7 23.07 1.32
 1 14 7 24.05 1.36
 1 -14 -7 19.53 1.96
 1 -14 7 24.1 1.4
 -1 14 -7 25.23 1.32
 -1 -14 7 22.19 1.39
 1 14 -7 24.29 1.3
 1 -14 8 0.39 0.44
 -1 -14 8 0.28 0.4
 -1 14 -8 0.72 0.42
 1 14 -8 0.61 0.39
 1 14 9 2.21 0.48
 -1 14 9 1.38 0.36
 -1 -14 9 1.93 0.51
 1 -14 9 1.63 0.5
 -1 14 -9 1.83 0.41
 1 14 -9 2.29 0.48
 1 14 10 6.65 0.61
 -1 14 10 6.89 0.53
 -1 14 -10 6.83 0.62
 -1 -14 10 6.87 0.68
 1 -14 10 6.63 0.69
 -1 -14 11 2.84 0.34
 1 -14 11 2.99 0.37
 1 -15 0 0.61 0.48
 -1 -15 0 -0.53 0.66
 1 -15 -1 0.51 0.52
 -1 -15 -1 2.92 0.86
 1 -15 1 1.24 0.41
 -1 -15 1 3.41 0.9
 1 -15 2 3.93 1
 -1 -15 -2 4.35 1.02
 -1 -15 2 3.45 0.84
 1 -15 -2 5.19 1.08
 1 -15 -3 52.74 3.31
 -1 -15 -3 51.52 3.28
 1 -15 -4 11.52 1.72
 -1 -15 -4 10.84 1.55
 -1 15 -5 5.6 0.56
 1 15 -5 3.69 0.51
 -1 -15 -5 5 1.24
 -1 -15 5 4.02 0.5
 1 -15 5 4.64 0.6
 1 15 5 3.69 0.48
 -1 -15 -5 4.25 1.08
 1 -15 -5 3.14 1.03
 1 -15 6 7.98 0.79
 -1 15 -6 7.35 0.69
 1 15 -6 7.3 0.74
 -1 -15 -6 6.43 1.32
 1 -15 -6 6.76 1.18
 1 15 6 7.03 0.77
 -1 15 6 8.98 0.78
 1 -15 -6 7.22 1.38
 -1 -15 -6 7.6 1.53
 -1 -15 6 7.32 0.73
 -1 -15 7 1.01 0.48
 1 -15 7 0.9 0.42
 1 15 -7 0.48 0.35
 -1 15 -7 0.22 0.34
 1 15 7 0.89 0.4
 1 -15 8 0.5 0.42
 -1 -15 8 1.05 0.48
 -1 15 -8 0.57 0.4
 1 15 -8 1.38 0.45
 1 15 9 3.34 0.63
 -1 15 9 3.08 0.52
 1 -15 9 2.62 0.54
 -1 -15 9 2.92 0.57
 -1 15 -9 2.87 0.51
 1 15 -9 2.66 0.49
 1 15 10 0.26 0.26
 -1 15 10 0.48 0.2
 -1 15 -10 0.49 0.29
 -1 -15 10 0.18 0.29
 1 -15 10 0.42 0.31
 -1 -15 11 1.08 0.23
 1 -15 11 0.59 0.18
 1 -16 0 0.32 0.45
 -1 -16 0 0.58 0.52
 -1 -16 1 6.62 1.17
 -1 -16 -1 5.82 1.16
 1 -16 -1 7.53 1.31
 1 -16 1 7.29 1.34
 1 -16 2 63.13 3.64
 -1 -16 -2 66.65 3.64
 1 -16 -2 65.75 3.73
 -1 -16 2 69.21 3.64
 1 -16 -3 35.38 2.76
 -1 -16 -3 31.26 2.63
 1 16 -4 73.28 1.83
 -1 -16 -4 64.06 3.88
 1 -16 -4 70.69 4.09
 -1 16 -5 3.53 0.5
 1 16 -5 2.66 0.42
 1 -16 -5 2.31 0.79
 -1 -16 5 3.64 0.55
 1 -16 5 2.99 0.5
 -1 16 5 3.75 0.56
 1 16 5 4.28 0.63
 -1 -16 -5 1.48 0.7
 1 -16 6 13.2 0.99
 -1 16 -6 14.01 0.97
 -1 -16 6 13.24 0.99
 1 16 -6 14.74 1.01
 1 -16 -6 14.67 1.87
 1 16 6 15.38 1.12
 -1 16 6 14.64 0.99
 -1 -16 -6 14.87 1.97
 1 -16 7 5.54 0.75
 -1 -16 7 5.48 0.71
 1 16 -7 4.54 0.63
 -1 16 -7 5.17 0.65
 1 16 7 6.41 0.74
 -1 -16 8 5.34 0.69
 1 -16 8 4.05 0.6
 -1 16 -8 5.29 0.67
 1 16 -8 4.97 0.64
 1 16 9 0.71 0.32
 -1 16 9 0.39 0.27
 1 -16 9 0.98 0.37
 -1 -16 9 1.37 0.4
 -1 16 -9 1.26 0.42
 -1 -16 10 -0.06 0.24
 1 -16 10 0.22 0.27
 -1 16 10 -0.25 0.2
 1 16 10 -0.22 0.22
 -1 -17 0 -0.57 0.69
 1 -17 0 1.82 0.79
 1 -17 -1 82.44 4.23
 1 -17 1 85.8 4.34
 -1 -17 1 78.12 3.97
 -1 -17 -1 81.37 4.06
 1 -17 -2 40.38 3.04
 -1 -17 -2 42 2.95
 1 -17 2 38.65 2.99
 -1 -17 2 39.55 2.87
 1 -17 -3 2.49 0.86
 -1 -17 -3 1.99 0.52
 -1 -17 4 75.12 1.85
 1 -17 4 72.48 1.96
 1 17 -4 73.63 1.95
 -1 17 -4 73.97 1.84
 -1 17 4 69.8 1.97
 1 17 4 75.11 2.22
 1 -17 -4 73.31 4.26
 -1 -17 -4 75.3 4.26
 1 17 -5 17.08 1.05
 -1 -17 5 16.09 1.01
 1 -17 5 16.23 1.05
 -1 17 -5 17.32 1.01
 1 -17 -5 15.5 2.02
 1 17 5 15.69 1.13
 -1 17 5 17.68 1.07
 -1 -17 -5 19.71 2.23
 -1 -17 6 3.44 0.59
 1 -17 6 3.92 0.62
 1 17 -6 3.73 0.56
 -1 17 -6 3.19 0.54
 -1 17 6 3.38 0.54
 1 17 6 2.71 0.51
 1 -17 7 0.55 0.42
 -1 -17 7 0.58 0.38
 1 17 -7 0.77 0.31
 -1 17 -7 0.17 0.34
 1 17 7 1.03 0.38
 1 -17 8 0.42 0.34
 -1 -17 8 -0.28 0.36
 -1 17 -8 -0.22 0.31
 1 17 -8 0.04 0.3
 -1 -17 9 1.38 0.38
 1 -17 9 2.12 0.45
 -1 17 9 2.35 0.42
 1 17 9 2.36 0.49
 -1 -17 10 0.35 0.24
 1 -17 10 -0.29 0.27
 1 17 10 0.26 0.18
 -1 -18 0 0.25 0.43
 1 -18 0 0.07 0.55
 -1 -18 1 1.79 0.78
 1 -18 -1 0.77 0.53
 1 -18 1 1.01 0.82
 -1 -18 -1 0.89 0.75
 1 -18 -2 57.29 3.66
 1 -18 2 56.47 3.76
 -1 -18 2 50.91 3.35
 -1 -18 -2 52.75 3.42
 -1 18 3 5.76 0.58
 1 18 3 6.03 0.63
 -1 -18 -3 7.39 1.39
 -1 -18 4 38.52 1.38
 -1 18 -4 41.82 1.44
 1 -18 4 38.71 1.5
 1 18 4 39.49 1.69
 -1 18 4 40.9 1.58
 1 -18 -4 41.49 3.3
 -1 -18 -4 43.64 3.33
 -1 -18 5 4.35 0.58
 1 -18 5 4.65 0.66
 -1 18 5 4.74 0.63
 1 18 5 5.24 0.7
 1 18 -5 4.43 0.6
 -1 18 -5 4.86 0.6
 -1 -18 -5 4.88 1.13
 1 -18 -5 6.1 1.33
 1 -18 6 2.28 0.51
 -1 -18 6 1.97 0.46
 -1 18 -6 1.8 0.45
 1 18 -6 2.17 0.43
 -1 18 6 1.31 0.36
 1 18 6 2.82 0.54
 1 -18 7 5.41 0.69
 -1 -18 7 4.64 0.65
 1 18 7 5.58 0.67
 -1 18 -7 5.92 0.66
 1 -18 8 8.26 0.79
 -1 -18 8 8.44 0.78
 -1 18 -8 7.94 0.74
 -1 18 9 3.76 0.47
 1 18 9 3.91 0.54
 1 -18 9 3.4 0.5
 -1 -18 9 3.09 0.48
 1 -18 10 0.65 0.23
 -1 -18 10 0.91 0.24
 1 -18 -10 0.95 0.23
 -1 19 0 -0.15 0.24
 1 19 0 -0.3 0.29
 -1 -19 0 -0.3 0.6
 1 19 1 27.95 1.27
 -1 19 1 29.38 1.24
 -1 -19 -1 27.46 2.49
 1 -19 -1 26.9 2.57
 -1 -19 1 30.44 2.7
 1 -19 1 26.53 2.61
 -1 19 2 0.47 0.29
 1 19 2 1.29 0.42
 1 -19 2 0.1 0.48
 1 -19 -2 0.42 0.59
 -1 -19 -2 -0.08 0.52
 1 -19 3 73.68 1.89
 -1 19 3 76.42 2.14
 1 19 3 78.14 2.32
 1 -19 -3 84.73 4.66
 -1 -19 -3 78.98 4.42
 -1 19 4 0.99 0.36
 1 19 4 0.69 0.4
 1 -19 4 0.82 0.35
 -1 -19 4 0.4 0.25
 -1 -19 -4 1.96 0.98
 1 -19 -4 1.43 0.83
 1 -19 5 2.07 0.52
 -1 -19 5 1.55 0.42
 -1 19 5 1.45 0.36
 1 19 5 1.52 0.47
 -1 19 -6 25.7 1.3
 -1 -19 6 24.51 1.3
 1 -19 6 26.59 1.41
 1 19 6 27.07 1.49
 -1 19 6 25.34 1.28
 1 -19 7 0 0.35
 -1 -19 7 0.59 0.32
 1 19 7 0.29 0.37
 1 -19 8 11.87 0.92
 -1 -19 8 10.81 0.83
 1 19 9 -0.03 0.23
 -1 19 9 0.23 0.22
 -1 -19 9 0.26 0.26
 1 -19 9 0.01 0.29
 -1 -19 10 1.04 0.21
 1 -19 10 0.76 0.22
 1 20 0 -0.61 0.4
 -1 20 0 -0.02 0.29
 1 -20 0 0.15 0.3
 -1 -20 0 0.01 0.67
 1 -20 0 0.04 0.81
 1 20 -1 1.69 0.43
 -1 20 1 1.98 0.42
 1 20 1 1.52 0.37
 1 -20 1 1.8 0.36
 -1 -20 -1 0.2 0.59
 1 -20 1 1.75 0.77
 1 -20 -1 1.77 0.76
 -1 -20 1 -0.36 0.95
 1 -20 2 12.18 1.75
 -1 -20 2 12.53 1.74
 1 20 2 13.03 0.99
 -1 20 2 13.2 0.94
 -1 -20 -2 14.12 1.96
 1 -20 -2 14.18 1.96
 -1 20 3 6.63 0.7
 1 20 3 5.56 0.69
 1 -20 3 7.06 0.64
 1 -20 -3 7.11 1.48
 -1 -20 -3 8.06 1.56
 1 20 4 2.08 0.57
 -1 20 4 1.81 0.47
 -1 -20 4 1.83 0.39
 1 -20 4 1.66 0.44
 1 -20 5 0.81 0.39
 -1 -20 5 0.65 0.37
 1 20 5 0.04 0.35
 -1 20 5 1.05 0.38
 -1 -20 6 5.8 0.67
 1 -20 6 5.92 0.68
 -1 20 6 6.44 0.69
 1 20 6 6.34 0.75
 -1 -20 7 7.2 0.69
 1 20 7 6.08 0.64
 1 -20 7 7.22 0.72
 -1 20 8 -0.08 0.3
 1 -20 8 0.5 0.34
 -1 -20 8 0.01 0.29
 1 20 9 4.91 0.47
 -1 20 9 5.19 0.4
 1 -20 9 4.46 0.45
 -1 -20 9 4.29 0.43
 -1 -21 0 -0.08 0.62
 1 -21 0 -0.8 0.55
 1 21 0 -0.29 0.39
 -1 21 0 0.2 0.33
 1 -21 1 0.54 0.28
 -1 21 1 0.06 0.37
 1 21 1 -0.26 0.43
 1 21 -1 0.39 0.36
 -1 21 -1 0.29 0.27
 -1 -21 1 1.15 0.75
 -1 -21 -1 0.14 0.47
 1 -21 -1 0.6 0.56
 1 -21 1 0.29 0.67
 1 21 2 38.59 1.73
 -1 21 2 37.04 1.62
 1 -21 -2 40.04 3.24
 -1 -21 -2 40.37 3.18
 1 21 -2 38.29 1.27
 1 21 3 22.3 1.36
 -1 21 3 21.24 1.21
 1 -21 -3 21.88 2.53
 -1 -21 -3 23.65 2.46
 1 -21 3 21.21 1.08
 1 -21 4 0.41 0.35
 -1 -21 4 0.78 0.33
 -1 21 4 0.56 0.35
 1 21 4 0.32 0.4
 1 -21 5 1.02 0.33
 -1 -21 5 1.26 0.41
 -1 21 5 0.94 0.42
 1 21 5 0.51 0.36
 1 21 6 10.63 0.9
 -1 21 6 10.56 0.83
 1 -21 6 9.92 0.86
 -1 -21 6 10.33 0.84
 1 21 7 17.34 0.98
 -1 -21 7 17.61 1.01
 1 -21 7 18.26 1.07
 1 21 8 -0.24 0.3
 -1 21 8 -0.32 0.32
 -1 -21 8 -0.22 0.29
 1 -21 8 0.05 0.29
 1 21 -9 0.68 0.19
 -1 -21 9 1.18 0.24
 1 -21 9 0.76 0.23
 1 -22 0 0.9 0.67
 -1 -22 0 0.77 0.84
 1 22 0 -0.12 0.47
 -1 22 0 0.46 0.38
 1 22 -1 44.44 1.78
 -1 22 1 44.96 1.78
 1 -22 1 44.74 1.55
 -1 22 -1 42.38 1.7
 1 22 1 44.25 1.84
 1 -22 1 36.63 3
 1 -22 -1 42.39 3.3
 -1 -22 -1 42.58 3.22
 -1 -22 1 44.19 3.11
 1 22 2 229.25 4.2
 1 22 -2 229.47 4
 -1 22 2 226.52 4.02
 1 -22 -2 226.08 7.65
 -1 -22 -2 231.29 7.45
 1 22 -2 223.18 3.15
 1 -22 3 25.78 1.19
 -1 22 3 25.81 1.41
 1 22 3 26.05 1.47
 1 -22 4 24.18 1.26
 1 22 4 25.73 1.46
 -1 22 4 24.47 1.35
 -1 -22 5 5.39 0.58
 1 -22 5 5.41 0.62
 1 22 5 5.38 0.7
 -1 22 5 4.87 0.63
 -1 -22 6 23.45 1.16
 1 -22 6 23.85 1.22
 1 22 6 24.16 1.31
 1 -22 7 1.58 0.38
 -1 -22 7 2.79 0.44
 1 22 7 1.72 0.38
 -1 22 8 0.65 0.28
 1 22 8 0.27 0.26
 -1 -22 8 0.05 0.24
 1 -22 8 -0.05 0.25
 -1 22 -9 6.24 0.36
 1 -22 9 6.35 0.37
 1 22 -9 6.52 0.39
 -1 22 -9 6.27 0.35
 1 23 0 0.38 0.35
 -1 23 0 0.35 0.4
 1 23 -1 16.25 1.15
 -1 23 -1 15.09 1.06
 -1 23 1 17.75 1.19
 1 23 1 15.94 1.15
 -1 23 2 122.5 2.99
 1 23 -2 119.99 3.01
 -1 23 -2 118.72 2.89
 1 23 2 122.21 3.12
 1 23 3 54.82 2.11
 1 23 -3 52.88 1.97
 -1 23 3 51.75 1.98
 1 -23 3 51.58 1.64
 1 23 -3 50.47 1.61
 1 23 4 7.32 0.82
 -1 23 4 7.05 0.78
 1 -23 4 6.73 0.68
 -1 23 5 5.15 0.66
 1 23 5 3.84 0.58
 -1 -23 5 5.3 0.56
 1 -23 5 4.24 0.57
 1 23 6 0.49 0.35
 -1 -23 6 0.36 0.25
 1 -23 6 0.41 0.32
 1 -23 7 -0.09 0.25
 -1 -23 7 0.43 0.22
 1 23 8 13.14 0.73
 -1 23 8 12.01 0.6
 1 23 -8 12.84 0.64
 -1 -23 8 11.95 0.52
 1 -23 8 12.17 0.63
 1 23 -8 13.06 0.64
 1 24 0 -0.15 0.41
 -1 24 0 -0.5 0.38
 1 24 1 16.98 1.2
 -1 24 1 17.65 1.17
 1 24 -1 17.51 1.19
 -1 24 -1 16.49 1.14
 -1 24 2 1.3 0.43
 -1 24 -2 0.64 0.41
 1 24 2 1.2 0.54
 1 24 -2 0.87 0.4
 1 24 -3 8.42 0.66
 -1 24 3 7.4 0.76
 1 24 -3 7.93 0.81
 -1 24 -3 6.45 0.76
 1 24 3 7.94 0.87
 -1 24 -4 0.93 0.29
 1 24 -4 0.48 0.25
 1 -24 4 1.73 0.38
 1 24 4 0.45 0.37
 -1 24 4 1.26 0.47
 1 24 -4 0.85 0.41
 1 24 -5 4.05 0.5
 1 -24 5 3.71 0.49
 -1 24 5 2.99 0.48
 1 24 5 2.82 0.51
 1 24 -5 4.19 0.59
 1 24 -6 1.18 0.29
 -1 -24 6 1.11 0.26
 1 -24 6 1 0.31
 1 24 6 0.84 0.33
 1 24 -6 0.68 0.33
 -1 24 -7 0.96 0.24
 1 24 -7 0.94 0.28
 1 24 -7 1.39 0.35
 1 -24 7 0.81 0.25
 -1 -24 7 0.9 0.2
 1 24 -8 0.09 0.14
 -1 24 -8 0.12 0.15
 1 24 8 0.39 0.2
 -1 24 -8 0.22 0.17
 1 24 -8 0.23 0.15
 -1 25 0 -0.33 0.38
 1 25 0 -0.36 0.43
 -1 25 -1 1.36 0.46
 -1 25 1 1.48 0.45
 1 25 1 0.95 0.45
 1 25 -1 1.14 0.47
 -1 25 2 2.04 0.5
 -1 25 -2 2.29 0.48
 1 25 2 2.19 0.57
 1 25 -2 3.15 0.63
 -1 25 3 1.9 0.49
 1 25 3 1.64 0.52
 1 25 -3 1.56 0.45
 -1 25 -3 2.28 0.54
 1 25 -3 2 0.36
 1 25 -4 0.67 0.39
 -1 25 -4 0.25 0.36
 -1 25 4 0.79 0.38
 1 25 4 0.87 0.43
 1 25 -4 0.92 0.3
 1 25 5 0.38 0.36
 -1 25 5 -0.29 0.3
 1 25 -5 0.07 0.32
 -1 25 -5 0.36 0.34
 1 -25 5 0.28 0.28
 1 25 -5 0.45 0.27
 -1 25 -5 0.41 0.23
 1 25 6 1.58 0.29
 -1 25 -6 1.21 0.36
 1 25 -6 2.47 0.45
 1 -25 6 2.17 0.35
 1 25 -6 1.81 0.31
 -1 25 -6 2.18 0.31
 -1 25 -7 49.78 1.34
 1 25 -7 49.92 1.31
 -1 25 -7 46.82 0.99
 1 25 -7 48.57 1.15
 -1 26 0 0.19 0.34
 1 26 0 0.22 0.42
 1 26 -1 1.43 0.49
 -1 26 -1 1.75 0.51
 -1 26 1 1.47 0.42
 1 26 1 0.42 0.36
 1 26 -2 0.85 0.51
 -1 26 -2 1.34 0.48
 -1 26 2 0.38 0.3
 1 26 2 0.22 0.37
 -1 26 3 2.06 0.46
 1 26 3 1.79 0.48
 -1 26 -3 2.16 0.52
 1 26 -3 1.97 0.48
 1 26 -4 11 0.66
 1 26 -4 11.31 0.9
 -1 26 4 10.45 0.79
 -1 26 -4 11.62 0.92
 1 26 4 11.25 0.89
 1 26 -5 0.29 0.21
 1 26 5 0.62 0.31
 -1 26 -5 0.58 0.34
 1 26 -5 0.96 0.35
 -1 26 -6 3.44 0.29
 1 26 -6 3.42 0.35
 -1 26 -6 3.37 0.45
 1 26 6 3.93 0.35
 1 26 -6 3.6 0.46
 1 26 -7 0.03 0.11
 1 26 7 0.13 0.18
 -1 26 7 -0.23 0.14
 1 26 -7 0.01 0.17
 -1 26 -7 -0.21 0.19
 1 27 0 0.45 0.42
 -1 27 0 0.62 0.42
 -1 27 1 3.18 0.55
 1 27 1 4.86 0.67
 -1 27 -1 4.56 0.63
 1 27 -1 4.64 0.66
 1 27 2 3.51 0.63
 -1 27 -2 3.28 0.56
 -1 27 2 3.47 0.55
 1 27 -2 3.53 0.61
 -1 27 3 0.14 0.3
 -1 27 -3 1 0.45
 1 27 -3 0.21 0.36
 1 27 3 0.06 0.35
 -1 27 4 -0.14 0.27
 1 27 -4 -0.21 0.36
 1 27 4 -0.05 0.28
 -1 27 -4 -0.1 0.29
 1 27 -5 4.43 0.33
 1 27 5 5.15 0.48
 1 27 -5 4.7 0.54
 -1 27 -5 5.3 0.57
 1 27 -6 4.3 0.29
 -1 27 -6 5.44 0.48
 1 27 -6 4.39 0.43
 -1 27 -7 17.06 0.58
 1 28 0 0.27 0.39
 -1 28 0 0.1 0.35
 -1 28 -1 1.08 0.44
 1 28 1 1.38 0.46
 1 28 -1 1.39 0.46
 -1 28 1 1.93 0.45
 -1 28 2 8.43 0.76
 1 28 2 9.27 0.84
 -1 28 -2 9.82 0.83
 1 28 -2 9.5 0.83
 1 28 3 1.11 0.34
 -1 28 3 0.73 0.32
 -1 28 -3 1.52 0.42
 1 28 -3 0.73 0.36
 -1 28 4 0.38 0.22
 1 28 4 0.69 0.3
 1 28 -4 -0.03 0.3
 -1 28 -4 0.01 0.28
 1 -28 -5 4.54 0.37
 1 28 5 4.13 0.33
 -1 28 -5 5.61 0.51
 1 28 -5 5.54 0.51
 1 28 -6 0.23 0.19
 -1 28 -6 0.11 0.16
 1 29 0 0.22 0.34
 -1 29 0 -0.47 0.4
 -1 29 1 18.48 1.01
 1 29 1 19.29 1.1
 -1 29 -1 19.38 1.08
 1 29 -1 20.18 1.13
 -1 29 2 5.22 0.56
 1 29 2 5.22 0.57
 -1 29 -2 5.78 0.63
 1 29 -2 5.11 0.61
 -1 29 3 7.09 0.54
 -1 29 -3 8.6 0.7
 1 29 -3 7.93 0.69
 1 29 3 7.95 0.65
 1 29 -4 2.81 0.42
 1 29 4 2.87 0.34
 -1 29 -4 3.06 0.42
 -1 29 -5 0.03 0.18
 1 29 -5 0.35 0.2
 1 30 0 0 0.31
 -1 30 0 -0.14 0.26
 1 30 -1 0.45 0.32
 -1 30 1 0.97 0.34
 -1 30 -1 0.5 0.28
 1 30 1 0.65 0.3
 -1 30 -2 1.12 0.33
 1 30 2 0.81 0.3
 1 30 -2 1.28 0.35
 -1 30 2 1.54 0.29
 -1 30 -3 1.07 0.29
 1 30 3 1.03 0.29
 1 30 -3 1.63 0.35
 -1 -30 -4 -0.01 0.15
 1 -30 -4 -0.13 0.16
 1 30 -4 -0.18 0.22
 -1 30 -4 0 0.19
 -1 31 0 -0.33 0.24
 1 31 0 0.22 0.24
 1 31 -1 2.95 0.41
 -1 31 1 2.46 0.33
 -1 31 -1 1.73 0.31
 1 31 1 2.94 0.37
 1 -31 2 3.92 0.35
 -1 31 -2 4.49 0.43
 1 31 -2 4.71 0.45
 1 31 2 4.85 0.41
 1 -31 3 6.54 0.45
 1 31 -3 6.44 0.46
 -1 31 -3 5.55 0.42
 1 32 0 0.06 0.15
 1 32 -1 7.33 0.47
 1 32 -2 6.51 0.4
 1 -32 -2 4.85 0.39
 2 0 0 340.45 3.09
 -2 0 -1 823.19 5.39
 -2 0 -2 3427.42 13.58
 2 0 -2 3422.6 13.01
 -2 0 -3 870.8 9.38
 2 0 -3 846.93 8.44
 2 0 -4 14.67 1.38
 -2 0 -4 14.91 1.5
 -2 0 -5 50.97 3.1
 2 0 -5 50.16 2.87
 -2 0 -6 75.74 4.13
 2 0 -6 81.32 4.04
 -2 0 -7 10.68 1.73
 2 0 -7 8.66 1.49
 2 0 -8 55.4 1.8
 2 0 -8 57.2 3.73
 -2 0 -8 59.09 4.12
 -2 0 8 51.97 1.61
 2 0 8 55.64 1.98
 2 0 9 13.3 1.03
 2 0 -9 13.42 0.94
 2 0 9 11.85 0.95
 2 0 -10 11.75 0.8
 2 0 10 12.92 0.96
 -2 0 10 12.99 1.12
 -2 0 -10 13.05 0.93
 -2 0 11 3.75 0.55
 -2 0 -11 3.79 0.44
 -2 0 12 3.46 0.35
 2 1 0 1757.19 7.29
 2 1 0 1751.6 4.7
 2 -1 0 1723.94 5.54
 2 -1 0 1733.6 5.59
 2 1 -1 1208.02 6.03
 2 -1 -1 1227.5 4.82
 2 1 1 1213.67 6.06
 -2 -1 -2 9.8 0.85
 2 1 2 9.76 0.55
 2 -1 -2 9.69 0.71
 2 1 -2 10.52 0.56
 2 -1 -3 56.23 2.14
 -2 1 -3 56.6 2.41
 2 1 -3 56.94 2.22
 -2 -1 -3 57.12 2.42
 -2 1 -4 2.17 0.73
 2 1 -4 3.26 0.76
 -2 -1 -4 1.96 0.71
 2 -1 -4 2.74 0.69
 -2 1 -4 3.11 0.8
 2 -1 -5 2.08 0.87
 -2 -1 -5 0.96 0.66
 -2 1 -5 1.16 0.77
 2 1 -5 0.71 0.73
 -2 1 -6 7.45 1.52
 -2 -1 -6 5.85 1.14
 2 1 -6 5.86 1.07
 2 -1 -6 7.34 1.24
 2 1 -7 149.68 6.08
 -2 -1 -7 154.49 6.3
 2 -1 -7 148.74 5.89
 -2 1 -7 151.18 6.31
 -2 1 -8 39.85 3.41
 2 1 -8 37.99 3.11
 -2 -1 -8 43.24 3.57
 2 -1 -8 38.23 3.05
 2 1 -8 36.78 1.33
 2 -1 -8 37.45 1.52
 2 1 -8 39.1 1.46
 -2 1 8 37.07 1.4
 2 1 8 37.38 1.68
 2 -1 8 39.46 1.66
 2 1 -9 102.65 2.34
 2 -1 9 108.93 2.85
 2 1 -9 110.85 2.56
 2 -1 -9 107.53 2.67
 2 1 9 106.02 2.84
 2 -1 -10 0.62 0.29
 -2 -1 10 0.77 0.4
 -2 -1 -10 1.15 0.36
 -2 1 -10 0.24 0.28
 2 1 -10 0.73 0.26
 2 1 10 0.64 0.3
 2 -1 10 0.72 0.4
 -2 -1 11 1.88 0.46
 2 -1 11 2.12 0.34
 -2 1 -11 1.81 0.31
 -2 1 11 1.71 0.37
 -2 -1 -11 2.2 0.34
 -2 -1 12 0.15 0.17
 -2 1 12 0.05 0.16
 -2 -1 12 0.2 0.19
 2 2 0 119.06 1.1
 2 2 0 121.93 1.45
 2 -2 0 116.27 1.71
 2 -2 0 117.09 1.45
 -2 -2 0 117.43 1.58
 2 2 0 117.35 2.05
 2 -2 -1 3.45 0.29
 2 2 -1 3.07 0.38
 -2 -2 -1 3.75 0.42
 2 2 1 3.28 0.4
 2 -2 -2 82.5 1.98
 -2 -2 -2 86.49 2.39
 2 2 -2 81.16 1.7
 2 2 2 83.02 1.74
 2 2 3 89.81 1.62
 -2 -2 -3 98.36 3.15
 2 2 -3 93.72 1.54
 2 -2 -3 94.52 2.7
 -2 2 -4 6.49 1.16
 2 2 -4 6.5 1.03
 2 -2 -4 3.87 0.78
 -2 -2 -4 7.79 1.12
 -2 -2 -5 152.36 5.21
 2 -2 -5 148.35 4.77
 2 2 -5 153.73 5.17
 -2 2 -5 152.15 5.4
 2 2 -6 22.33 2.22
 -2 2 -6 19.9 2.18
 -2 -2 -6 22.28 2.2
 2 -2 -6 23.37 2.1
 -2 2 -7 38.15 3.24
 2 -2 -7 38.59 2.9
 -2 -2 -7 39.91 3.18
 2 2 -7 41.86 3.31
 -2 -2 -8 -0.05 0.61
 2 -2 -8 2.03 0.83
 -2 2 -8 0.98 0.88
 2 2 -8 0.74 0.52
 2 -2 8 0.24 0.43
 2 2 -8 1.45 0.33
 2 2 -8 1.64 0.35
 2 2 8 1.69 0.39
 2 -2 8 1.1 0.46
 -2 2 8 1.19 0.39
 2 -2 9 -0.14 0.43
 2 2 -9 0.29 0.27
 2 2 -9 0.09 0.26
 2 -2 -9 -0.12 0.35
 2 2 9 -0.21 0.45
 -2 2 9 0.48 0.32
 2 -2 -10 0.08 0.27
 2 2 -10 0.16 0.26
 -2 2 -10 -0.29 0.29
 -2 -2 10 -0.76 0.48
 2 2 10 -0.36 0.27
 -2 -2 -10 0.03 0.25
 2 -2 10 0.12 0.32
 -2 -2 -11 0.57 0.21
 2 -2 11 0.22 0.21
 -2 2 -11 0.82 0.29
 -2 -2 11 0.46 0.32
 -2 2 11 0.71 0.31
 -2 2 12 6.66 0.42
 -2 -2 12 7.74 0.53
 -2 -2 12 6.78 0.46
 2 -3 0 1.55 0.19
 2 3 0 1.7 0.19
 -2 -3 0 1.55 0.26
 2 -3 0 1.57 0.28
 -2 -3 1 302.7 2.39
 2 -3 1 304.58 3.78
 -2 -3 -1 299.62 3.49
 2 -3 -1 311.06 2.91
 2 3 2 486.86 4.76
 2 -3 -2 475.14 4.77
 2 3 -2 473.93 4.62
 -2 -3 -2 485.8 5.69
 2 3 -3 33.43 1.13
 2 -3 -3 36.01 1.71
 2 3 3 34.2 1.21
 -2 -3 -3 36.42 1.93
 2 -3 -4 3.34 0.7
 -2 -3 -4 2.55 0.79
 -2 3 -4 3.49 0.89
 -2 -3 -5 101.7 4.25
 2 3 -5 107.75 4.38
 2 -3 -5 105.83 3.99
 -2 3 -5 106.57 4.63
 -2 -3 -6 13.13 1.79
 -2 3 -6 14.82 2.02
 2 -3 -6 15.36 1.71
 2 3 -6 15.82 1.92
 2 -3 -7 14.71 1.77
 -2 3 -7 14.97 2.1
 -2 -3 -7 15.47 2.07
 2 3 -7 16.02 2.05
 2 -3 -8 185.8 6.38
 2 3 -8 189.49 7.14
 -2 3 -8 193.35 7.73
 -2 -3 -8 192.04 7.27
 2 -3 8 183.05 3.49
 2 3 -8 180.29 3.1
 2 3 -8 174.8 3
 2 3 8 175.81 3.67
 -2 3 8 184.87 3.17
 2 3 -9 85.01 2.26
 -2 -3 9 88.97 2.85
 2 -3 9 82.21 2.51
 2 3 -9 82.65 2.11
 2 -3 -9 81.9 2.46
 -2 3 9 81.94 2.21
 2 3 9 82.05 2.57
 2 -3 -10 4.39 0.57
 -2 3 -10 5.83 0.67
 2 -3 10 5.3 0.65
 -2 -3 10 5.23 0.69
 2 3 10 5.34 0.62
 2 3 -10 5.26 0.57
 2 -3 11 1.77 0.38
 2 -3 11 1.74 0.32
 -2 -3 11 2.61 0.52
 -2 3 11 2.59 0.5
 -2 3 -11 2.29 0.38
 2 -3 12 0.52 0.14
 -2 -3 12 -0.07 0.21
 -2 3 -12 0.41 0.12
 -2 3 12 0.21 0.15
 -2 -3 12 0.2 0.17
 2 4 0 186.35 1.69
 2 -4 0 179.93 1.8
 2 -4 1 212.27 3.37
 -2 -4 1 210.36 2.4
 -2 -4 -1 204.21 3.12
 2 -4 -2 3.84 0.48
 -2 -4 -2 3.65 0.55
 2 4 3 83.87 2.15
 2 -4 -3 79.03 2.5
 -2 -4 -3 86.31 2.94
 2 4 -3 81.11 2.04
 2 4 4 360.01 3.62
 2 4 -4 364.17 3.26
 2 -4 -4 384.26 6.52
 -2 -4 -4 384.36 7.28
 2 4 -5 2.12 0.8
 -2 4 -5 -0.19 0.68
 -2 -4 -5 0.34 0.63
 2 -4 -5 -0.26 0.62
 2 4 -6 258.46 7.75
 -2 -4 -6 270.03 7.56
 -2 4 -6 277.65 8.28
 2 -4 -6 249.91 6.78
 2 4 -7 -0.01 0.57
 -2 -4 -7 0.89 0.57
 -2 4 -7 0.74 0.85
 2 -4 -7 1.11 0.71
 -2 -4 -8 14.59 2
 -2 4 -8 11.6 1.88
 2 -4 -8 13.93 1.72
 2 4 -8 13.21 1.86
 2 4 -8 11.83 0.85
 2 -4 8 12.89 0.98
 2 4 -8 11.5 0.76
 -2 4 8 11.17 0.81
 2 4 8 10.92 1
 -2 4 -9 0.13 0.32
 2 4 -9 0.31 0.32
 2 -4 9 -0.45 0.44
 -2 -4 9 0.58 0.48
 2 -4 -9 0.72 0.37
 -2 4 9 -0.05 0.32
 2 4 9 0.63 0.42
 2 -4 10 15.52 1.07
 -2 -4 10 14.55 1.14
 -2 4 -10 15.97 1.02
 2 4 10 15.08 0.97
 2 4 -10 14.82 0.93
 2 -4 -10 14.67 1.01
 2 4 10 14.77 1.05
 2 -4 11 0.65 0.32
 -2 -4 11 0.32 0.31
 2 -4 11 0.42 0.23
 -2 4 -11 0.14 0.25
 -2 4 11 0.06 0.33
 2 4 -11 0.04 0.19
 2 -4 12 0.27 0.14
 -2 -4 12 -0.25 0.22
 -2 4 12 -0.28 0.14
 -2 4 -12 -0.03 0.11
 2 -5 0 1556.87 5.22
 2 -5 0 1574.5 9
 -2 -5 -1 6537.13 19.18
 2 -5 -1 6622.18 16.96
 -2 -5 -2 1473.03 10.41
 2 -5 -2 1466.03 9.1
 2 5 3 201.59 3.77
 -2 -5 -3 213.88 4.7
 2 5 -3 207.7 3.66
 2 -5 -3 212.95 4.15
 2 5 4 1.4 0.33
 2 5 -4 2.54 0.4
 -2 -5 -4 2.82 0.87
 2 -5 -4 2.27 0.67
 2 -5 -5 61.73 3.04
 -2 5 -5 67.86 3.83
 -2 -5 -5 63.28 3.35
 -2 5 -6 13.2 1.98
 -2 -5 -6 9.5 1.43
 2 5 -6 13.64 1.84
 2 -5 -6 10.64 1.39
 2 5 -7 7.07 1.46
 -2 5 -7 9.53 1.8
 2 -5 -7 8.31 1.44
 -2 -5 -7 7.31 1.35
 -2 -5 8 81.22 2.63
 2 -5 8 81.8 2.39
 2 5 -8 77.26 2.15
 -2 -5 -8 75.62 4.44
 2 5 -8 77.16 4.69
 -2 5 -8 85.03 5.3
 2 -5 -8 74.33 3.9
 2 5 8 75.2 2.51
 -2 5 8 79.09 2.19
 -2 -5 9 0.95 0.47
 2 5 -9 0.51 0.33
 -2 5 -9 0.27 0.4
 2 -5 9 0.07 0.38
 -2 5 9 0.8 0.39
 2 5 9 0.96 0.51
 2 -5 10 0.32 0.29
 2 5 -10 0.75 0.33
 -2 -5 10 -0.03 0.37
 -2 5 -10 0.47 0.35
 2 -5 -10 0.27 0.32
 2 5 10 0.47 0.37
 2 5 -11 12.95 0.7
 -2 5 -11 14.16 0.82
 2 -5 11 12.91 0.75
 -2 5 11 15.03 0.98
 2 -5 11 13.23 0.86
 -2 -5 11 13.19 0.9
 -2 -5 12 1.31 0.26
 2 -5 12 1.79 0.22
 -2 5 -12 1.37 0.19
 2 6 0 1457.38 4.18
 2 -6 0 1457.53 9.48
 2 -6 1 495.05 5.88
 -2 -6 1 486.6 4.7
 2 -6 -1 490.9 5.67
 2 -6 -1 504.72 5.17
 -2 -6 -1 499.96 5.74
 2 -6 -2 64.71 2.06
 -2 -6 -2 64.86 2.31
 -2 -6 -3 6.6 0.91
 2 -6 -3 4.18 0.66
 2 -6 -4 172.99 4.47
 2 6 -4 171.81 3.29
 -2 -6 -4 172.95 4.94
 2 6 4 173.29 3.56
 -2 -6 -5 10.03 1.44
 2 -6 -5 9.75 1.26
 -2 -6 -6 28.25 2.44
 2 6 -6 31.02 2.85
 -2 6 -6 31.65 2.92
 2 -6 -6 27.68 2.26
 2 -6 7 6.81 0.69
 2 6 -7 5.89 0.57
 -2 -6 7 6.88 0.76
 -2 -6 -7 5.74 1.3
 2 -6 -7 5.8 1.15
 -2 6 -7 7.63 1.7
 2 6 -7 6.02 1.51
 2 6 7 7.39 0.8
 2 6 -8 1.93 0.41
 -2 -6 8 1.3 0.41
 2 -6 8 1.72 0.44
 2 6 -8 0.75 0.62
 2 -6 -8 0.37 0.34
 -2 -6 -8 2.5 0.83
 -2 6 -8 -0.02 1.1
 2 6 8 1.43 0.46
 -2 6 8 1.32 0.35
 2 -6 9 3.6 0.6
 2 6 -9 5.53 0.65
 -2 -6 9 4.3 0.7
 -2 6 -9 5.16 0.68
 2 6 9 2.39 0.56
 -2 6 9 3.45 0.54
 -2 6 -10 5.75 0.67
 2 6 -10 5.3 0.62
 -2 -6 10 6.52 0.81
 2 -6 10 5.66 0.68
 2 -6 -10 6.72 0.72
 2 6 10 4.58 0.64
 2 -6 -11 10.09 0.61
 -2 6 -11 11.73 0.76
 2 -6 11 11.82 0.83
 -2 -6 11 11.24 0.84
 -2 6 11 11.39 0.84
 2 6 -11 10.83 0.65
 -2 6 -12 8.53 0.39
 -2 -6 12 10 0.57
 2 -6 12 9.79 0.46
 2 -7 0 71.74 1.75
 2 -7 0 73.61 2.32
 -2 -7 0 69.79 2.05
 2 7 0 71.67 0.81
 -2 -7 -1 50.14 1.95
 2 -7 -1 46.24 1.91
 2 -7 1 48.07 1.97
 -2 -7 1 47.09 1.62
 -2 -7 -2 107.34 3.1
 2 -7 -2 102.74 2.77
 -2 -7 2 104.24 2.61
 2 -7 -3 164.4 3.9
 -2 -7 -3 171.78 4.38
 2 -7 -4 1.99 0.63
 2 7 -4 0.7 0.37
 -2 -7 -4 0.46 0.63
 2 7 4 0.79 0.32
 -2 -7 -5 32.74 2.44
 2 -7 -5 28.81 2.1
 -2 -7 -6 -0.91 0.7
 -2 7 -6 1.42 0.81
 2 -7 -6 0.8 0.43
 2 7 -6 0.47 0.52
 2 7 -7 10.95 2.02
 2 -7 7 10.93 0.83
 -2 -7 7 11.74 0.94
 2 7 -7 10.83 0.8
 2 -7 -7 9.58 1.46
 -2 -7 -7 9.24 1.55
 2 7 -7 10.43 1.79
 -2 7 -7 9.84 1.59
 2 7 -8 27.6 1.33
 2 -7 8 27.15 1.45
 -2 7 -8 26.74 1.38
 -2 -7 8 26.65 1.51
 -2 7 -8 26.86 3.06
 -2 -7 -8 22.81 2.36
 2 -7 -8 22.44 2.06
 2 7 -8 27.92 2.85
 2 7 8 25.03 1.51
 -2 7 8 27.07 1.35
 2 7 -9 9.88 0.85
 -2 -7 9 8.9 0.96
 -2 7 -9 9.01 0.87
 2 -7 9 9.24 0.91
 2 7 9 7.85 0.93
 -2 7 9 9.87 0.85
 2 7 -10 0.24 0.27
 -2 7 -10 0.36 0.33
 -2 -7 10 1.17 0.47
 2 -7 10 0.83 0.34
 2 -7 -10 0.15 0.33
 -2 7 10 0.26 0.31
 2 7 10 0.53 0.35
 2 -7 -11 16.38 0.77
 -2 7 -11 16.9 0.89
 -2 7 11 17.15 0.97
 -2 -7 11 16.44 0.98
 2 7 -11 16.34 0.8
 2 -7 11 16.65 0.96
 2 -7 12 0.39 0.14
 -2 -7 12 0.03 0.19
 -2 7 -12 0.23 0.13
 -2 -8 0 460.56 5.75
 2 -8 0 459.34 4.63
 2 -8 1 250.77 2.02
 2 -8 1 251.62 4.81
 -2 -8 1 258.49 4.18
 2 -8 -1 245.7 4.7
 -2 -8 -1 258.68 4.75
 -2 -8 2 96.94 2.68
 2 -8 2 99.74 3.33
 2 -8 -2 97.37 2.84
 -2 -8 -2 103.42 3.18
 2 -8 -3 25.2 1.61
 -2 -8 -3 27.34 1.84
 2 -8 -4 20.99 1.65
 2 8 -4 23.67 1.53
 2 8 4 23.68 1.61
 -2 -8 -4 22.94 1.88
 2 -8 -5 55.6 2.91
 -2 -8 -5 52.03 3.06
 2 -8 -6 8.77 1.27
 -2 -8 -6 8.83 1.42
 -2 8 -6 10.25 1.77
 -2 -8 -7 1.97 0.81
 2 8 -7 1.75 0.92
 -2 8 -7 2.29 1.01
 2 -8 -7 0.36 0.41
 2 8 7 0.68 0.42
 2 -8 7 2.71 0.5
 -2 -8 7 2.03 0.47
 2 8 -7 1.63 0.39
 -2 8 -7 4.44 1.13
 -2 8 -7 0.9 0.34
 -2 -8 8 -0.21 0.41
 2 -8 8 0.27 0.34
 2 8 -8 0.36 0.31
 -2 8 -8 0.21 0.3
 -2 8 -8 -0.17 0.54
 2 -8 -8 -0.63 0.43
 -2 -8 -8 0.04 0.17
 -2 8 8 0.55 0.4
 2 8 8 0.01 0.4
 -2 8 -9 0.64 0.36
 2 -8 9 0.05 0.34
 -2 -8 9 -0.4 0.44
 2 8 -9 0.24 0.3
 -2 8 9 0.78 0.41
 2 8 9 0.84 0.39
 2 8 -10 16.27 0.98
 -2 8 -10 17.59 1.08
 -2 -8 10 15.49 1.16
 2 -8 10 15.58 1.03
 2 -8 10 18.02 1.19
 2 -8 -10 16.67 1.11
 2 8 10 15.27 1.09
 -2 8 10 15.07 0.88
 2 -8 -11 36.46 1.11
 2 -8 11 40.06 1.44
 -2 8 -11 40.12 1.32
 2 8 -11 38.61 1.21
 -2 8 11 41.43 1.42
 -2 -8 11 37.96 1.42
 -2 -8 11 40.17 1.51
 -2 -8 12 0.18 0.18
 2 -9 0 1.29 0.31
 -2 -9 0 1.04 0.38
 2 -9 1 146.23 3.96
 2 -9 -1 147.31 3.85
 -2 -9 1 151.37 3.46
 2 -9 1 144.75 1.21
 -2 -9 -1 155.44 3.95
 2 -9 -2 65.56 2.75
 2 -9 2 62.15 2.83
 -2 -9 2 63.69 2.34
 2 -9 -2 61.7 2.4
 -2 -9 -2 66.3 2.67
 -2 -9 -3 62.74 2.86
 2 -9 -3 65.46 2.66
 2 9 -4 11.06 1.19
 -2 -9 -4 14.58 1.57
 2 -9 -4 12.84 1.31
 2 9 4 12.43 1.29
 -2 -9 -5 15.02 1.71
 2 -9 -5 14.06 1.52
 2 -9 -6 1 0.63
 -2 -9 -6 2.14 0.69
 2 -9 -7 0.47 0.55
 2 9 -7 2.48 1.06
 -2 9 -7 2.81 1.06
 -2 -9 -7 1.86 0.71
 2 9 7 1.42 0.31
 -2 -9 7 2.5 0.51
 -2 9 -7 1.98 0.42
 2 9 -7 1.65 0.34
 2 -9 7 2.14 0.44
 -2 9 8 7.23 0.78
 2 9 8 8.81 0.97
 -2 -9 -8 10.97 1.61
 -2 9 -8 8.66 1.73
 -2 -9 8 9.08 0.92
 2 -9 8 10.44 0.95
 -2 9 -8 10.3 0.89
 2 9 -8 9.72 0.84
 2 9 -9 74.89 2.25
 -2 -9 9 74.51 2.54
 2 -9 9 75.12 2.39
 -2 9 -9 74.49 2.32
 -2 9 9 76.96 2.33
 2 9 9 76.47 2.62
 2 -9 10 5.94 0.74
 -2 9 10 5.2 0.53
 2 9 10 6.34 0.72
 -2 -9 10 6.43 0.76
 2 9 -10 5.85 0.62
 -2 9 -10 6.39 0.69
 2 -9 -10 5.66 0.68
 -2 9 11 21.44 0.96
 -2 -9 11 21.8 1.1
 -2 9 -11 22.06 0.97
 2 9 -11 21.05 0.89
 2 -9 11 21.63 1.06
 2 -9 -11 20.95 0.84
 -2 -9 12 19.77 0.67
 2 -10 0 7 0.67
 -2 -10 0 6.95 0.87
 2 -10 0 5.88 0.92
 -2 -10 1 204.54 4.32
 2 -10 -1 199.53 4.77
 2 -10 1 209.17 5.03
 2 -10 -2 83.08 3.25
 -2 -10 2 85 2.91
 2 -10 2 82.73 3.38
 -2 -10 -2 81.14 3.14
 2 -10 -2 84.99 3.03
 2 -10 -3 79.99 3.09
 -2 -10 -3 78.37 3.32
 -2 -10 -4 19.5 1.84
 2 10 -4 19.6 1.6
 2 -10 -4 21.62 1.73
 2 -10 -5 94.61 3.96
 -2 -10 -5 99.16 4.35
 -2 -10 -6 16.84 1.97
 2 -10 -6 15.25 1.74
 -2 10 -7 9.34 1.9
 2 -10 -7 7.21 1.27
 2 10 -7 9.7 1.87
 -2 -10 -7 8.82 1.54
 -2 -10 7 8.7 0.85
 2 -10 7 7.32 0.74
 -2 10 -7 7.61 0.72
 2 10 -7 7.65 0.74
 2 10 7 8.87 0.85
 2 10 -8 41.84 1.7
 2 -10 8 42.53 1.83
 -2 -10 8 41.75 1.9
 -2 10 -8 46.61 1.85
 -2 10 8 44.32 1.85
 2 10 8 45.43 2.1
 2 -10 9 5.51 0.7
 -2 -10 9 5.61 0.76
 2 10 -9 4.98 0.62
 -2 10 -9 6.35 0.75
 2 -10 9 5.98 0.78
 2 10 9 5.85 0.78
 -2 10 9 5.43 0.65
 2 -10 10 2.15 0.51
 2 10 -10 2.15 0.44
 -2 -10 10 2.77 0.59
 -2 10 -10 2.41 0.49
 2 -10 -10 1.44 0.39
 2 10 10 2.27 0.51
 -2 10 10 2.27 0.37
 -2 -10 11 0.1 0.3
 2 -10 11 -0.02 0.29
 -2 10 11 0.09 0.21
 -2 10 -11 -0.06 0.24
 2 -10 -11 0.42 0.23
 2 -11 0 5.95 0.64
 2 -11 0 6.06 1.02
 -2 -11 0 6.5 0.89
 -2 -11 -1 1.34 0.62
 2 -11 1 1.76 0.72
 -2 -11 1 1.72 0.58
 2 -11 -1 1.87 0.76
 2 -11 2 213.52 5.64
 2 -11 -2 210.92 5.47
 -2 -11 2 207.18 4.81
 -2 -11 -2 206.53 5.22
 2 -11 -3 2.53 0.79
 2 -11 -3 3.56 0.79
 -2 -11 -3 2.11 0.63
 -2 -11 -4 127.03 4.7
 2 -11 -4 131.3 4.43
 2 -11 -5 4.52 0.99
 -2 -11 -5 4.26 1.02
 2 -11 6 152.97 2.97
 -2 11 -6 155.17 2.9
 2 11 -6 154.57 2.86
 -2 -11 6 156.83 3.21
 -2 -11 -6 160.67 6.02
 2 -11 -6 148.48 5.42
 -2 -11 -7 65.28 4.03
 2 -11 -7 60.06 3.41
 -2 11 -7 67.14 4.99
 -2 11 -7 64.63 2.05
 2 -11 7 62.3 2.13
 -2 -11 7 64.52 2.28
 2 11 -7 66.41 2.06
 2 11 7 63.43 2.19
 2 11 -8 34.01 1.55
 -2 11 -8 34.32 1.6
 -2 -11 8 33.03 1.7
 2 -11 8 34.23 1.67
 2 11 8 34.54 1.85
 -2 11 8 35.63 1.71
 -2 -11 9 2.41 0.56
 2 11 -9 2.37 0.52
 -2 11 -9 1.77 0.44
 2 -11 9 2.09 0.58
 -2 11 9 1.3 0.45
 2 11 9 2.56 0.62
 -2 11 10 12.11 0.72
 2 11 10 12.2 0.93
 -2 -11 10 12.77 0.98
 2 -11 10 13.26 0.99
 -2 -11 10 12.06 0.96
 2 11 -10 12.58 0.87
 -2 11 -10 12.91 0.9
 2 -11 11 12.38 0.76
 -2 11 11 11.47 0.58
 -2 -11 11 12.1 0.77
 -2 11 -11 11.82 0.68
 2 -11 -11 11.69 0.58
 2 -12 0 140.77 4.54
 -2 -12 0 150.22 4.24
 2 -12 0 142.47 2.92
 2 -12 -1 327 6.83
 -2 -12 1 325.18 6.27
 -2 -12 -1 328.12 6.6
 2 -12 1 343.7 7.16
 2 -12 2 15.33 1.65
 -2 -12 2 17.28 1.53
 2 -12 -2 14.43 1.53
 2 -12 -3 113.25 4.37
 2 -12 -3 109.14 3.96
 -2 -12 -3 108.41 4.16
 2 -12 -4 0.93 0.62
 2 -12 -4 0.02 0.58
 -2 -12 -4 0.32 0.44
 -2 -12 -5 65.87 3.7
 2 -12 -5 70.58 3.57
 2 12 6 14.22 1
 -2 12 -6 13.61 0.89
 2 -12 6 13.32 0.97
 2 12 -6 13.92 0.91
 -2 -12 6 12.68 0.97
 2 -12 -6 12.73 1.65
 -2 -12 -6 15.72 1.93
 2 12 -7 2.08 0.46
 -2 12 -7 0.84 0.33
 -2 -12 7 1.51 0.48
 2 -12 7 2.07 0.48
 2 -12 -7 0.72 0.79
 2 12 -7 0.79 1.03
 2 12 7 1.02 0.39
 2 -12 -7 0.65 0.57
 2 12 -8 8.37 0.8
 2 -12 8 6.71 0.82
 -2 -12 8 7.04 0.85
 -2 12 -8 8.29 0.82
 2 -12 8 7.23 0.86
 -2 12 8 6.4 0.81
 2 12 -9 -0.05 0.32
 -2 12 -9 -0.35 0.35
 -2 -12 9 -0.22 0.43
 2 -12 9 -0.39 0.42
 2 12 9 -0.31 0.35
 -2 12 9 -0.31 0.4
 -2 12 -10 6.69 0.67
 2 12 -10 6.96 0.66
 2 -12 10 6.05 0.7
 -2 -12 10 6.29 0.69
 2 12 10 5.74 0.68
 -2 -12 11 1.03 0.28
 2 -12 11 1.39 0.31
 2 -12 -11 1.07 0.22
 -2 12 -11 1.09 0.28
 -2 -13 0 285.29 6.21
 2 -13 0 278.7 6.66
 -2 -13 1 332.1 6.68
 2 -13 1 335.92 7.36
 2 -13 -1 337.32 7.31
 -2 -13 -1 335.52 6.85
 2 -13 2 12.27 1.53
 -2 -13 -2 14.77 1.56
 -2 -13 2 14.92 1.51
 2 -13 -2 15.39 1.63
 -2 -13 -3 20.13 1.9
 2 -13 -3 21.24 2.01
 -2 -13 -4 0.86 0.43
 2 -13 -4 1.66 0.55
 2 -13 -4 1.27 0.64
 2 -13 -5 7.59 1.24
 -2 -13 -5 8.73 1.47
 2 -13 -5 7.02 1.25
 2 -13 6 1.25 0.42
 -2 -13 6 1.97 0.42
 2 13 -6 1.64 0.43
 -2 13 -6 2.03 0.41
 -2 -13 -6 2.04 0.85
 2 -13 6 2.1 0.42
 2 13 6 2.45 0.57
 2 -13 -6 0.76 0.59
 2 13 -7 2.67 0.52
 -2 13 -7 1.51 0.37
 -2 -13 7 3.26 0.63
 2 -13 7 3.33 0.6
 2 -13 -7 3.37 0.87
 2 13 -7 4.77 1.45
 -2 13 -7 1.13 0.86
 2 13 7 2.99 0.56
 2 -13 -7 4.04 1.16
 -2 -13 8 23.75 1.45
 2 13 -8 23.34 1.31
 2 -13 8 23.86 1.42
 -2 13 -8 23.89 1.33
 -2 13 8 25.11 1.46
 2 13 -9 0.34 0.35
 -2 13 -9 0.13 0.34
 2 -13 9 0.83 0.45
 -2 -13 9 -0.1 0.4
 -2 13 9 -0.18 0.29
 2 13 9 -0.09 0.35
 -2 13 -10 0.69 0.33
 2 13 -10 0.83 0.34
 -2 -13 10 1.44 0.42
 2 -13 10 0.54 0.36
 2 13 10 0.32 0.29
 2 -13 11 6 0.49
 -2 -13 11 5.37 0.47
 2 -13 -11 4.76 0.33
 2 -14 0 784.12 11.76
 -2 -14 0 819.91 11.16
 -2 -14 -1 8.84 1.23
 2 -14 -1 7.51 1.21
 2 -14 1 7.71 1.27
 -2 -14 1 9.08 1.24
 -2 -14 -2 1.01 0.64
 2 -14 2 0.61 0.63
 -2 -14 2 0.61 0.49
 2 -14 -2 0 0.6
 2 -14 -3 51.23 3.19
 -2 -14 -3 51.38 3.12
 2 -14 -4 0.9 0.52
 -2 -14 -4 0.91 0.64
 -2 -14 5 41.12 1.63
 2 -14 5 39.53 1.51
 -2 14 -5 38.82 1.36
 2 14 -5 41.32 1.46
 2 -14 -5 38.97 2.77
 -2 -14 -5 39.1 2.96
 2 14 5 39.81 1.59
 2 -14 -5 42.34 3.11
 -2 14 -6 1.41 0.37
 2 14 -6 1.45 0.44
 -2 -14 6 1.91 0.55
 -2 -14 -6 2.15 0.78
 2 -14 -6 3.23 0.72
 2 14 6 2.19 0.54
 2 -14 -6 3.04 1.08
 2 -14 6 1.71 0.43
 2 -14 7 1.15 0.49
 2 14 -7 0.66 0.39
 -2 -14 7 1.19 0.47
 -2 14 -7 0.87 0.39
 2 14 7 0.65 0.37
 2 14 -8 0.04 0.33
 -2 14 -8 0.47 0.42
 2 -14 8 0.01 0.39
 -2 -14 8 0.18 0.35
 -2 14 -9 8.01 0.78
 -2 -14 9 8.32 0.8
 2 -14 9 8.81 0.89
 2 14 -9 8.37 0.79
 2 14 9 6.81 0.77
 -2 14 9 7.57 0.7
 -2 14 -10 0.17 0.27
 2 -14 10 -0.37 0.36
 -2 -14 10 0.02 0.32
 2 14 10 0.73 0.35
 2 -14 11 9 0.55
 -2 -14 11 9.21 0.55
 2 -15 0 95.73 4.29
 -2 -15 0 88.04 3.81
 2 -15 -1 316.23 7.83
 2 -15 1 313.94 7.84
 -2 -15 -1 318.91 7.31
 -2 -15 1 318.23 7.22
 2 -15 2 28.31 2.48
 -2 -15 -2 26.46 2.24
 2 -15 -2 24.95 2.21
 -2 -15 2 29.33 2.29
 -2 -15 -3 52.96 3.29
 2 -15 -3 54.65 3.42
 2 -15 -4 23.78 2.33
 -2 -15 -4 24.1 2.39
 2 -15 5 1.06 0.36
 -2 -15 5 0.66 0.31
 2 15 5 0.59 0.35
 -2 15 -5 0.65 0.28
 2 15 -5 0.24 0.26
 -2 -15 -5 1.53 0.68
 2 -15 -5 0.37 0.58
 -2 -15 6 7.53 0.75
 2 -15 6 6.82 0.72
 2 15 6 6.54 0.79
 -2 15 -6 7.97 0.74
 2 15 -6 7.65 0.75
 -2 -15 -6 6.42 1.14
 2 -15 -6 6.72 1.24
 2 -15 7 4.43 0.7
 -2 -15 7 3.98 0.6
 2 15 7 6.16 0.81
 2 15 -7 4.67 0.65
 -2 15 -7 4.72 0.65
 -2 -15 8 10.99 0.93
 -2 15 -8 10.87 0.9
 2 15 -8 10.58 0.91
 2 -15 8 10.87 1.01
 2 -15 9 7.4 0.8
 -2 15 -9 7.94 0.75
 2 15 -9 7.47 0.74
 -2 -15 9 6.31 0.71
 -2 15 9 7.29 0.7
 2 15 9 7.84 0.85
 -2 15 -10 0.17 0.25
 2 -15 10 -0.06 0.31
 -2 -15 10 0.33 0.32
 2 15 10 0.28 0.23
 -2 -15 11 11.8 0.54
 2 -15 11 12.64 0.59
 -2 -16 0 36.19 2.55
 2 -16 0 34.34 2.7
 -2 -16 -1 34.69 2.53
 2 -16 1 35.5 2.78
 -2 -16 1 39.79 2.68
 2 -16 -1 37.31 2.77
 2 -16 -2 1.73 0.68
 2 -16 2 1.28 0.71
 -2 -16 -2 1.49 0.75
 -2 -16 2 1.91 0.55
 -2 -16 -3 1.99 0.52
 2 -16 -3 3.35 0.95
 2 16 -4 16.77 0.93
 2 -16 4 16.39 0.94
 2 16 4 14.75 0.97
 2 -16 -4 15.17 1.89
 -2 -16 -4 14.55 1.87
 2 16 -4 17.06 1.97
 2 16 -5 9.27 0.78
 2 -16 5 9.17 0.85
 -2 16 -5 7.83 0.65
 -2 -16 5 8.54 0.72
 2 -16 -5 6.68 1.41
 2 16 5 8.53 0.85
 -2 -16 -5 8.49 1.5
 -2 16 -6 2.63 0.46
 2 16 -6 2.55 0.52
 2 -16 -6 3.74 0.96
 2 16 6 3.27 0.62
 -2 -16 6 2.97 0.55
 2 -16 6 2.25 0.5
 -2 -16 7 -0.1 0.37
 2 -16 7 -0.48 0.42
 2 16 -7 -0.22 0.34
 -2 16 -7 -0.07 0.32
 2 16 7 -0.84 0.5
 -2 16 -8 0.43 0.31
 2 16 -8 0.72 0.38
 -2 -16 8 0.68 0.38
 2 -16 8 0.77 0.41
 -2 -16 9 8.85 0.81
 -2 16 -9 9.01 0.75
 2 -16 9 9.71 0.86
 -2 16 9 9.47 0.73
 2 16 9 9.23 0.87
 2 16 10 4.29 0.45
 2 -16 10 3.82 0.49
 -2 -16 10 4.34 0.48
 -2 -17 0 11.1 1.46
 2 -17 0 7.39 1.27
 -2 -17 1 6.68 1.23
 -2 -17 -1 7.99 1.32
 2 -17 -1 7.94 1.46
 2 -17 1 5.6 1.2
 -2 -17 -2 1.29 0.79
 2 -17 -2 -0.01 0.54
 2 -17 2 0.37 0.6
 -2 -17 2 -0.04 0.57
 2 -17 -3 10.8 1.64
 -2 -17 -3 9.52 1.41
 2 17 4 -0.56 0.6
 2 -17 -4 0.34 0.43
 -2 -17 -4 -0.23 0.4
 -2 -17 4 0.3 0.29
 2 -17 4 0.07 0.3
 2 17 4 -0.4 0.44
 -2 17 -4 -0.32 0.23
 2 17 -5 -0.31 0.32
 -2 17 -5 0.08 0.27
 2 -17 -5 -0.4 0.64
 2 17 5 0.94 0.44
 2 -17 5 -0.17 0.36
 -2 -17 5 -0.09 0.3
 -2 -17 6 3.81 0.57
 2 -17 6 4.05 0.67
 2 17 6 5.1 0.76
 2 17 -6 5.17 0.65
 -2 17 -6 4.42 0.57
 2 17 7 10.36 0.96
 -2 17 -7 10.25 0.86
 2 17 -7 9.43 0.88
 2 -17 7 9.49 0.92
 -2 -17 7 9.5 0.84
 2 -17 8 31.62 1.54
 -2 -17 8 30.94 1.45
 -2 17 -8 33.55 1.47
 -2 17 9 0.95 0.26
 2 17 9 1.03 0.41
 2 -17 9 1.11 0.39
 -2 -17 9 1.22 0.37
 -2 17 -9 1.08 0.37
 2 -17 10 0.21 0.26
 -2 -17 10 0.57 0.26
 2 17 10 0.33 0.21
 -2 -18 0 3.99 1.03
 2 -18 0 1.85 0.76
 2 -18 1 1.38 0.77
 -2 -18 -1 1.41 0.74
 -2 -18 1 1.61 0.82
 2 -18 -1 2.51 0.67
 2 -18 -2 22.2 2.35
 -2 -18 -2 21.75 2.25
 2 -18 2 20.84 2.31
 -2 -18 2 23 2.21
 -2 18 3 1.51 0.32
 2 18 3 1.55 0.39
 2 -18 -3 0.62 0.61
 -2 -18 -3 1.09 0.59
 2 -18 3 1.2 0.3
 -2 18 -4 30.32 1.18
 2 -18 4 31.95 1.42
 -2 -18 4 32.94 1.22
 2 18 4 30.28 2.77
 2 18 -4 37.88 2.96
 2 18 4 32.46 1.6
 -2 18 4 31.03 1.33
 2 -18 -4 33.67 2.93
 -2 -18 -4 35.11 2.95
 2 -18 5 4.69 0.64
 -2 -18 5 4.73 0.56
 2 18 5 5.06 0.7
 -2 18 -5 3.86 0.51
 2 -18 -5 3.31 0.82
 -2 18 -6 18.62 1.1
 2 -18 6 18.98 1.21
 -2 -18 6 18.94 1.16
 2 18 6 18.78 1.28
 -2 -18 7 1.25 0.4
 2 -18 7 1.23 0.48
 -2 18 -7 1.79 0.48
 2 18 7 1.7 0.52
 -2 18 -8 0.22 0.34
 2 -18 8 0.04 0.35
 -2 -18 8 0.05 0.34
 2 18 9 0.6 0.36
 -2 18 9 0.46 0.25
 2 -18 9 0.35 0.33
 -2 -18 9 0.82 0.29
 2 18 10 0.17 0.15
 2 -18 -10 0.09 0.17
 2 -18 10 -0.28 0.24
 -2 -18 10 -0.12 0.18
 -2 -19 0 3.65 0.91
 2 -19 0 4.44 1.19
 -2 19 0 4.57 0.49
 2 19 0 3.59 0.47
 -2 19 1 137.3 2.55
 2 19 1 145.49 2.93
 2 19 -1 138.73 2.79
 2 -19 1 142.25 6.06
 -2 -19 -1 149.88 5.76
 -2 -19 1 136.7 5.45
 2 -19 -1 144.94 6.01
 2 -19 2 2.61 1.23
 -2 -19 -2 1.35 0.74
 -2 -19 2 1.52 0.68
 2 -19 -2 2.44 0.8
 2 19 2 3.01 0.54
 -2 19 2 1.48 0.31
 2 -19 2 1.9 0.37
 2 -19 2 1.77 0.34
 -2 -19 -3 44.26 3.16
 2 -19 -3 49.02 3.65
 2 -19 3 48.05 1.62
 2 19 3 47.72 1.87
 -2 19 3 43.14 1.53
 2 -19 3 43.98 1.36
 2 -19 -4 9.05 1.51
 2 -19 4 11.86 0.91
 -2 -19 4 12.47 0.79
 -2 -19 -4 16.23 2.1
 -2 19 4 12.64 0.89
 2 19 4 12.93 1.07
 -2 19 -5 23.75 1.18
 2 -19 5 24.3 1.33
 -2 -19 5 23.43 1.18
 2 19 5 23.74 1.42
 2 -19 6 23.24 1.32
 -2 19 -6 23.42 1.21
 -2 -19 6 24.16 1.26
 2 19 6 23.28 1.4
 2 -19 7 4.93 0.67
 -2 -19 7 5.64 0.66
 -2 19 -7 6.89 0.72
 2 19 7 6.07 0.75
 -2 19 8 16.68 1.05
 -2 -19 8 15.64 0.98
 2 -19 8 17.2 1.09
 -2 -19 9 2.82 0.38
 2 -19 9 2.99 0.44
 -2 19 9 2.77 0.29
 2 19 9 3.74 0.47
 2 -19 10 0 0.17
 2 20 0 36.84 1.55
 2 -20 0 33.88 1.38
 -2 20 0 33.34 1.37
 -2 -20 0 34.02 2.77
 2 -20 0 32.45 3.02
 2 20 -1 1.27 0.22
 -2 20 1 1.2 0.39
 2 20 1 1.55 0.42
 2 20 -1 1.31 0.39
 2 -20 1 0.67 0.23
 2 -20 1 1.56 0.86
 -2 -20 -1 2.1 0.54
 2 -20 -1 0.72 0.46
 -2 -20 1 0.31 0.71
 2 -20 -2 12.48 1.9
 -2 -20 -2 13.2 1.83
 2 20 2 12.74 1.01
 -2 20 2 12.96 0.86
 2 -20 2 11.79 0.76
 2 -20 2 10.89 0.75
 -2 -20 -3 2.45 0.85
 2 -20 -3 2.8 1.07
 -2 20 3 1.58 0.44
 2 20 3 2.43 0.58
 2 -20 3 2.13 0.33
 2 -20 3 2.65 0.44
 2 -20 4 76.07 2.24
 -2 -20 -4 78.88 4.36
 2 -20 -4 85.5 4.73
 -2 20 4 78.18 2.19
 2 20 4 79.31 2.57
 2 -20 5 11.86 0.96
 -2 -20 5 11.82 0.81
 -2 20 5 14.32 0.96
 2 20 5 11.69 1.03
 2 -20 6 -0.34 0.46
 -2 -20 6 0.32 0.31
 2 20 6 1.03 0.51
 2 -20 7 14.65 1.04
 -2 -20 7 13.39 0.94
 2 20 7 12.7 0.96
 -2 20 8 21.38 1.1
 2 -20 8 20.37 1.1
 -2 -20 8 19.58 0.99
 -2 -20 9 -0.03 0.22
 2 -20 9 0.57 0.28
 2 20 9 0.43 0.24
 -2 21 0 175.55 3.32
 2 21 0 180.95 3.55
 2 -21 0 182.42 3.32
 2 -21 0 173.25 6.91
 -2 -21 0 167.62 6.09
 2 -21 1 267.98 3.79
 2 21 1 274.04 4.45
 -2 21 1 271.03 4.08
 2 21 -1 274.4 4.29
 -2 21 -1 263.4 4.04
 2 21 -1 262.24 3.28
 2 -21 -1 275.33 8.72
 -2 -21 1 262.32 7.39
 2 -21 1 266.03 8.62
 -2 -21 -1 269.84 7.85
 2 21 -2 49.1 1.52
 2 21 2 50.12 1.98
 2 -21 2 49.09 1.57
 2 21 -2 47.58 1.8
 -2 21 2 50.97 1.82
 -2 -21 -2 54.32 3.56
 2 -21 -2 47.56 3.58
 2 -21 2 46.72 1.54
 2 21 -3 89.38 4.87
 2 21 3 95.27 5.32
 2 -21 3 89.41 2.04
 -2 21 3 89.72 2.43
 2 21 3 92.16 2.73
 2 -21 -3 97.71 5.13
 -2 -21 -3 89.84 4.64
 2 -21 3 86.63 2.27
 2 -21 4 6.68 0.71
 -2 21 4 6.44 0.69
 2 21 4 7.13 0.84
 -2 -21 5 0.59 0.29
 2 -21 5 0.19 0.33
 -2 21 5 0.54 0.29
 2 21 5 -0.11 0.36
 2 21 6 15.71 1.13
 -2 -21 6 17.16 1
 2 -21 6 15.07 1.02
 2 21 7 22.1 1.17
 -2 -21 7 22.02 1.1
 2 -21 7 19.98 1.14
 2 21 8 1.5 0.45
 -2 21 8 1.57 0.35
 2 -21 8 1.59 0.41
 -2 -21 8 1.36 0.3
 2 21 -9 10.61 0.43
 2 -21 9 11.54 0.63
 -2 -21 9 10.94 0.49
 2 21 9 11.69 0.61
 -2 -22 0 7.4 1.43
 2 -22 0 6.58 1.41
 -2 22 0 7.24 0.75
 2 22 0 6.94 0.79
 -2 22 -1 48.64 1.8
 2 22 -1 47.67 1.88
 2 -22 1 50.34 1.72
 2 22 1 48.93 1.95
 -2 22 1 43.49 1.72
 -2 -22 1 48.61 3.19
 -2 -22 -1 49.7 3.28
 2 -22 1 52.36 3.72
 2 -22 -1 50.5 3.74
 2 -22 2 81.02 2.08
 2 22 2 82.2 2.6
 -2 22 2 83.61 2.38
 2 -22 2 81.16 2.1
 2 22 -2 83.32 2.45
 2 -22 -2 83.41 4.73
 -2 -22 -2 86.19 4.43
 2 22 -2 85 2.04
 2 -22 3 42.06 1.59
 2 22 3 43.6 1.91
 -2 22 3 42.72 1.74
 2 -22 4 6.99 0.76
 -2 22 4 7.32 0.77
 2 22 4 6.46 0.79
 2 -22 5 0.43 0.35
 2 22 5 1.29 0.5
 2 -22 6 1.26 0.42
 -2 -22 6 1.19 0.3
 2 22 6 1.34 0.43
 2 -22 7 9.01 0.75
 -2 -22 7 9.6 0.68
 2 22 7 8.74 0.71
 2 22 8 28.86 1.22
 -2 22 8 28.09 0.96
 2 22 -8 28.2 0.99
 2 -22 8 28.2 1.08
 -2 -22 8 26.87 0.89
 -2 22 -9 6.96 0.39
 2 -22 9 7.16 0.4
 2 22 -9 7.34 0.42
 -2 23 0 177.68 3.51
 2 23 0 176.12 3.72
 2 23 -1 51.31 2
 2 23 1 52.4 2.07
 -2 23 1 52.15 1.92
 -2 23 -1 52.62 1.89
 2 -23 2 13.49 0.89
 2 23 -2 12.89 1.04
 -2 23 2 12.58 0.96
 2 23 2 13.01 1.05
 -2 23 -2 12.49 0.97
 2 23 -2 11.85 0.8
 -2 23 3 0.97 0.38
 2 23 3 -0.19 0.38
 2 23 -3 0.96 0.39
 2 -23 3 -0.13 0.28
 2 23 -3 0.61 0.28
 2 -23 4 36.22 1.51
 -2 23 4 34.52 1.49
 2 23 4 34.79 1.71
 2 -23 5 7.18 0.71
 2 23 5 7.22 0.81
 2 23 6 5.55 0.66
 2 -23 6 5.27 0.6
 -2 -23 6 4.4 0.46
 2 23 7 0.62 0.24
 2 23 -7 0.3 0.24
 -2 -23 7 0.37 0.22
 2 -23 7 0.64 0.32
 2 23 -8 1.62 0.28
 2 23 8 1.38 0.3
 -2 23 8 1.3 0.2
 2 23 -8 1.58 0.26
 2 -23 8 1.49 0.3
 -2 24 0 98.18 2.66
 2 24 0 105.62 2.94
 -2 24 1 0.72 0.42
 2 24 -1 0.7 0.48
 2 24 1 0.44 0.44
 -2 24 -1 0.07 0.33
 2 24 2 1.8 0.55
 -2 24 2 0.6 0.37
 2 24 -2 1.16 0.51
 -2 24 -2 1.27 0.44
 2 24 -2 1.43 0.36
 2 24 3 19.11 1.31
 -2 24 3 17.66 1.15
 -2 24 -3 19.56 1.19
 2 24 -3 18.76 1.22
 2 -24 3 18.1 1.01
 2 24 -3 17.68 0.98
 -2 24 4 4.05 0.56
 2 24 4 5.34 0.72
 2 24 -4 4.89 0.66
 2 -24 4 5.66 0.67
 2 24 -4 3.98 0.48
 2 24 5 25.15 1.38
 2 24 -5 23.46 1.24
 2 -24 5 24.89 1.21
 2 24 -5 23.56 1.12
 2 24 -6 13.85 0.9
 2 24 6 12.84 0.88
 2 -24 6 13.48 0.85
 2 24 -6 12.96 0.8
 -2 24 -7 1.98 0.27
 2 24 -7 2.73 0.37
 2 24 -7 2.34 0.37
 2 -24 7 2.8 0.38
 2 24 8 18.22 0.74
 2 24 -8 17.46 0.59
 -2 24 -8 18.23 0.7
 2 -24 8 16.4 0.56
 2 24 -8 17.72 0.65
 2 25 0 14.91 1.15
 -2 25 0 15.48 1.07
 -2 25 1 61.52 2.12
 2 25 -1 62.51 2.24
 2 25 1 58.91 2.24
 -2 25 -1 61.11 2.11
 2 25 2 40.38 1.84
 2 25 -2 39.89 1.78
 -2 25 2 39.18 1.67
 -2 25 -2 38.99 1.68
 2 25 -3 12.56 1.02
 2 25 3 11.52 1.04
 -2 25 3 11.73 0.91
 -2 25 -3 10.72 0.9
 2 25 -3 11.65 0.79
 2 25 -4 0.98 0.37
 -2 25 -4 1.41 0.37
 -2 25 4 0.82 0.32
 2 25 4 0.37 0.33
 2 -25 4 0.58 0.32
 2 25 -4 1.42 0.38
 2 25 -5 8.53 0.76
 2 25 5 9.05 0.83
 -2 25 -5 8.3 0.74
 2 -25 5 8.74 0.7
 2 25 -5 8.66 0.69
 -2 25 -6 1.53 0.38
 2 25 6 1.17 0.31
 2 25 -6 1.6 0.36
 2 -25 6 1.27 0.31
 2 25 -6 1.62 0.33
 -2 25 -6 1.85 0.27
 -2 25 -7 5.26 0.47
 2 25 -7 4.96 0.43
 2 -25 7 5.54 0.4
 -2 25 -7 4.95 0.3
 2 25 -7 5.24 0.43
 2 26 0 5.11 0.72
 -2 26 0 5.35 0.67
 -2 26 -1 12.67 0.99
 2 26 1 12.59 1.06
 -2 26 1 12.97 1
 2 26 -1 13.5 1.1
 -2 26 -2 0.45 0.35
 2 26 -2 0.26 0.43
 2 26 2 0.71 0.49
 -2 26 2 0.27 0.34
 -2 26 -3 4.53 0.61
 -2 26 3 4.23 0.59
 2 26 -3 5.05 0.7
 2 26 3 3.68 0.63
 2 26 -3 3.52 0.44
 2 26 4 33.58 1.53
 -2 26 -4 32.97 1.45
 2 26 -4 36.82 1.56
 -2 26 4 32.92 1.24
 2 26 -4 34.77 1.23
 -2 26 -5 0.79 0.37
 2 26 5 1.15 0.37
 2 26 -5 0.68 0.33
 2 -26 5 1.21 0.28
 2 26 -5 0.91 0.26
 -2 26 -6 7.22 0.59
 2 26 6 7.41 0.51
 2 26 -6 7.58 0.6
 2 -26 6 7.63 0.46
 2 26 -6 7.3 0.5
 2 26 -7 1.98 0.22
 2 26 7 1.84 0.3
 2 26 -7 1.96 0.25
 -2 26 -7 1.95 0.29
 -2 27 0 -0.35 0.41
 2 27 0 0.2 0.39
 -2 27 1 4.42 0.62
 -2 27 -1 3.57 0.58
 2 27 -1 4.32 0.68
 2 27 1 4.97 0.68
 2 27 -2 12.78 1.02
 -2 27 -2 11.47 0.91
 2 27 2 12.46 1.02
 -2 27 2 11.45 0.87
 2 27 3 0.11 0.34
 -2 27 3 -0.09 0.25
 2 27 -3 -0.11 0.38
 -2 27 -3 0.53 0.34
 2 27 -4 8.38 0.55
 2 27 4 8.03 0.73
 2 27 -4 8.99 0.77
 -2 27 -4 9.72 0.78
 2 27 -5 -0.07 0.19
 2 -27 -5 -0.09 0.23
 2 27 -5 0.32 0.25
 -2 27 -5 0.4 0.31
 2 27 5 0.72 0.29
 2 27 -6 0.67 0.18
 2 27 -6 0.36 0.23
 -2 27 -6 0.65 0.24
 -2 28 0 25.84 1.28
 2 28 0 24.99 1.36
 2 28 1 1.02 0.39
 2 28 -1 1.46 0.51
 -2 28 -1 1.35 0.4
 -2 28 1 1.6 0.41
 2 28 -2 7.23 0.76
 -2 28 2 7.4 0.68
 2 28 2 7.21 0.77
 -2 28 -2 7.1 0.71
 2 28 3 4.04 0.55
 2 28 -3 4.66 0.62
 -2 28 3 4.51 0.47
 -2 28 -3 4.67 0.56
 2 28 4 -0.07 0.28
 -2 28 -4 0.47 0.29
 2 28 -4 0.14 0.27
 2 -28 -5 0.24 0.16
 -2 28 -5 0.71 0.28
 2 28 -5 0.33 0.24
 2 28 5 0.45 0.19
 2 28 -6 3.45 0.31
 -2 28 -6 3.82 0.35
 2 -29 0 1.9 0.33
 -2 29 0 1.4 0.38
 2 29 0 1.78 0.49
 2 29 1 3.26 0.52
 -2 29 -1 2.61 0.45
 2 29 -1 3.42 0.59
 -2 29 1 3.4 0.49
 -2 29 -2 2.2 0.42
 -2 29 2 2.64 0.39
 2 29 -2 2.61 0.48
 2 29 2 1.68 0.4
 2 29 3 0.39 0.28
 -2 29 3 0.25 0.19
 -2 29 -3 0.7 0.32
 2 29 -3 0.4 0.31
 2 -29 -4 0.05 0.23
 -2 29 -4 0.65 0.31
 2 29 4 -0.22 0.21
 2 29 -4 0.19 0.26
 2 29 -5 4.29 0.39
 -2 29 -5 4.55 0.4
 -2 30 0 1.7 0.36
 2 30 0 1.4 0.36
 2 -30 1 0.4 0.26
 -2 30 1 0.62 0.24
 2 30 1 0.29 0.29
 -2 30 -1 0.89 0.32
 2 30 -1 0.83 0.35
 -2 30 -2 0.1 0.25
 2 30 -2 -0.03 0.28
 -2 30 2 -0.08 0.19
 2 30 2 -0.07 0.24
 2 30 -3 8.9 0.63
 -2 30 -3 9.18 0.61
 2 30 3 8.5 0.58
 2 30 -4 7.91 0.52
 -2 30 -4 7.89 0.51
 -2 31 0 0.24 0.19
 2 31 0 0.6 0.29
 -2 31 -1 42.83 1.18
 2 31 1 43.3 1.3
 -2 31 1 41.51 0.97
 2 31 -1 44.19 1.34
 2 -31 2 0.42 0.2
 2 31 2 0.7 0.25
 -2 31 -2 0.47 0.24
 2 31 -2 0.49 0.23
 2 -31 -3 3.09 0.35
 2 -31 3 3.83 0.35
 2 31 -3 3.52 0.35
 -2 31 -3 3.28 0.31
 2 32 0 12.52 0.6
 2 -32 0 10.64 0.59
 2 32 1 11.51 0.53
 2 -32 -1 11.19 0.63
 2 32 -2 1.23 0.21
 2 -32 -2 1.13 0.23
 -3 0 0 0.11 0.06
 3 0 -1 114.67 1.05
 -3 0 -1 115.43 2.12
 -3 0 -2 1653.32 10.73
 3 0 -2 1680.47 8.72
 -3 0 -3 445.78 6.87
 3 0 -3 438.87 5.88
 -3 0 -4 13.79 1.53
 3 0 -4 14.61 1.36
 3 0 -5 4.67 0.96
 -3 0 -5 5.15 1.18
 3 0 -6 149.88 5.37
 -3 0 -6 143.09 5.74
 -3 0 -7 87.46 4.8
 3 0 -7 83.13 4.36
 3 0 -8 55.72 1.91
 -3 0 -8 55.33 4.05
 3 0 -8 58.08 3.66
 3 0 8 51.45 1.97
 3 0 9 121.24 2.79
 3 0 -9 118.67 2.88
 3 0 9 115.36 2.97
 3 0 -10 4.11 0.55
 -3 0 10 4.84 0.74
 -3 0 -11 1.91 0.37
 -3 0 11 0.97 0.34
 3 0 11 1.26 0.27
 -3 0 12 0.26 0.18
 3 -1 0 -0.05 0.13
 3 1 0 -0.05 0.13
 3 1 0 0.15 0.14
 3 1 0 0.07 0.19
 -3 -1 0 0.01 0.09
 3 -1 0 0.07 0.13
 3 -1 -1 6.47 0.36
 3 1 -1 6.55 0.6
 3 1 1 6.16 0.57
 3 -1 -1 6.13 0.3
 -3 -1 -1 6 0.52
 3 -1 -2 141.56 2.48
 3 1 2 133.4 2.46
 -3 -1 -2 144.03 3.2
 3 1 -2 136.68 2.48
 -3 1 -2 140.15 3.16
 -3 1 -3 523.49 7.47
 -3 -1 -3 527.68 7.4
 3 -1 -3 513.36 6.24
 3 1 -3 526.37 6.52
 3 1 -4 67.67 2.84
 -3 -1 -4 65.47 3.1
 3 -1 -4 67.66 2.73
 -3 1 -4 64.57 3.14
 3 1 -5 16.16 1.68
 -3 -1 -5 16.19 1.86
 3 -1 -5 14.74 1.56
 -3 1 -5 15.77 1.88
 3 -1 -6 109.97 4.52
 -3 -1 -6 106.61 4.91
 3 1 -6 108.78 4.7
 -3 1 -6 113.99 5.18
 -3 -1 -7 0.44 0.58
 3 -1 -7 0.81 0.64
 3 1 -7 1.19 0.69
 -3 1 -7 1.45 0.89
 3 1 -8 40.85 1.6
 3 -1 -8 43.66 1.71
 -3 1 -8 41.99 3.62
 3 1 -8 41.85 3.08
 -3 -1 -8 47.61 3.72
 3 -1 -8 46.2 3.16
 3 -1 8 39.71 1.72
 3 1 8 39.12 1.74
 3 -1 9 0.85 0.35
 3 1 9 1.26 0.38
 3 -1 -9 1.66 0.47
 3 1 -9 0.61 0.29
 3 1 9 0.75 0.4
 3 1 -10 3.13 0.45
 3 -1 -10 3.06 0.5
 -3 1 -10 3.43 0.54
 3 -1 10 3.29 0.49
 -3 -1 10 3.31 0.68
 -3 -1 -11 3.29 0.4
 -3 -1 11 3.48 0.57
 -3 1 11 3.27 0.56
 -3 1 -11 3.02 0.42
 3 -1 11 3.77 0.45
 -3 1 12 -0.06 0.18
 -3 -1 12 -0.27 0.21
 3 2 0 0.12 0.12
 3 2 0 -0.02 0.13
 3 -2 0 0.06 0.15
 -3 -2 0 0 0.13
 3 2 0 -0.22 0.25
 3 -2 0 0.36 0.19
 3 -2 -1 32.16 0.96
 3 -2 -1 32.36 0.75
 3 2 -1 32.4 1.29
 -3 -2 -1 30 1.13
 3 2 1 32.21 1.28
 3 2 -2 49.07 1.58
 3 -2 -2 51.98 1.49
 -3 -2 -2 51.95 1.91
 3 2 2 51.72 1.61
 3 -2 -3 731.25 7.25
 3 2 3 705.97 5.62
 -3 -2 -3 727.3 8.74
 -3 2 -3 726.47 8.95
 3 -2 -4 6.58 0.98
 3 2 -4 6.74 0.98
 -3 2 -4 6.94 1.13
 -3 -2 -5 36.91 2.63
 3 2 -5 30.92 2.3
 -3 2 -5 34.2 2.65
 3 -2 -5 32.95 2.22
 -3 -2 -6 7.16 1.38
 -3 2 -6 7.97 1.41
 3 2 -6 8.6 1.45
 3 -2 -6 8.15 1.29
 3 -2 -7 16.24 1.92
 -3 2 -7 16.16 2.2
 3 2 -7 16.67 2.13
 -3 -2 -7 15.56 2.04
 3 2 -8 35.21 2.91
 3 -2 -8 41.29 2.91
 -3 2 -8 43.76 3.66
 -3 -2 -8 41.95 3.43
 3 2 -8 38.67 1.37
 3 -2 8 40.96 1.58
 3 2 -8 39.1 1.54
 3 -2 8 35.63 1.6
 3 2 8 38.87 1.75
 3 -2 9 9.55 0.85
 3 2 -9 8.37 0.7
 3 -2 -9 8.93 0.88
 3 2 -9 8 0.75
 3 2 9 7.71 0.86
 3 -2 -10 0.46 0.28
 3 -2 10 0 0.26
 -3 -2 10 -0.24 0.43
 -3 2 -10 0.37 0.35
 -3 -2 -11 1.73 0.34
 -3 2 -11 2.71 0.4
 -3 2 11 1.96 0.49
 -3 -2 11 1.32 0.43
 3 -2 11 2.09 0.37
 -3 2 -12 2.96 0.24
 -3 -2 12 3.95 0.4
 -3 2 12 3.24 0.33
 3 -3 0 0.21 0.19
 -3 -3 0 -0.1 0.16
 3 3 0 0.35 0.33
 3 3 0 -0.15 0.16
 3 3 0 0.06 0.1
 3 -3 0 0.57 0.2
 -3 -3 -1 1974.28 9.33
 3 3 1 2053.2 10.75
 3 3 -1 1938.9 10.45
 3 -3 -1 2011.14 8.51
 -3 -3 1 1965.78 4.95
 3 3 2 16.08 0.99
 3 -3 -2 15.99 0.84
 -3 -3 -2 18.11 1.16
 3 3 -2 18.33 1.04
 3 3 -3 518.82 5.24
 3 -3 -3 519.33 6.1
 3 3 3 519.54 5.35
 -3 3 -4 4.92 1.03
 -3 -3 -4 3.67 0.81
 3 -3 -4 4.03 0.75
 -3 3 -5 338.61 7.84
 3 3 -5 336.9 7.7
 -3 3 -5 346.68 8.41
 -3 -3 -5 343.76 7.85
 3 -3 -5 355.32 7.04
 3 3 -6 1.32 0.68
 3 -3 -6 1.55 0.77
 -3 3 -6 1.26 0.96
 -3 -3 -6 0.34 0.64
 -3 -3 -7 39.53 3.19
 3 -3 -7 36.47 2.74
 3 3 -7 39.13 3.17
 -3 3 -7 42.36 3.49
 3 -3 -8 1.82 0.6
 -3 3 -8 0.2 0.93
 3 3 -8 -0.61 0.66
 -3 -3 -8 0.3 0.51
 3 3 -8 0.93 0.31
 3 -3 8 1.16 0.35
 3 3 -8 0.13 0.32
 3 3 8 1.02 0.47
 3 -3 9 1.33 0.41
 3 3 -9 2.64 0.47
 -3 -3 9 1.38 0.48
 3 -3 -9 1.58 0.45
 3 3 -9 1.97 0.43
 3 3 9 2.07 0.52
 3 -3 -10 2.33 0.47
 3 3 -10 1.68 0.34
 3 -3 10 2.42 0.46
 -3 -3 10 2.73 0.56
 -3 3 -10 2.03 0.46
 -3 3 11 -0.02 0.36
 -3 -3 11 0.25 0.32
 -3 -3 -11 0.19 0.19
 -3 3 -11 0.58 0.26
 3 -3 11 0.13 0.24
 -3 -3 12 0.97 0.25
 -3 3 12 1.16 0.22
 -3 3 -12 1.53 0.2
 -3 -3 12 1.09 0.25
 3 4 0 0.1 0.15
 3 -4 0 -0.04 0.16
 3 -4 1 360.1 4.75
 -3 -4 1 363.9 2.83
 3 -4 -1 371.5 4.14
 -3 -4 -1 373.54 4.36
 3 4 1 375.1 4.95
 3 4 -1 358.35 4.85
 3 -4 -1 371.73 3.42
 3 -4 -2 12.4 0.76
 3 4 -2 12.11 0.93
 -3 -4 -2 11.37 0.96
 3 4 2 13.75 1
 3 4 -3 16.66 1.04
 3 4 3 17.76 1.1
 -3 -4 -3 19.61 1.47
 3 -4 -3 18.3 1.18
 3 -4 -4 36.72 1.99
 -3 -4 -4 33.87 2.27
 3 4 4 35.17 1.33
 3 4 -4 36.34 1.24
 3 -4 -5 57.14 2.8
 3 4 -5 52.18 3.15
 -3 4 -5 59.73 3.56
 -3 -4 -5 60.33 3.36
 -3 -4 -6 124.66 5.25
 -3 4 -6 132.78 5.77
 3 -4 -6 130.01 4.78
 3 4 -6 136.24 5.53
 3 4 -7 17.97 2.17
 -3 4 -7 14.64 2.16
 -3 -4 -7 16 2.01
 3 -4 -7 15.29 1.73
 3 -4 -8 18.33 1.93
 3 4 -8 15.08 2.04
 -3 -4 -8 17.11 2.18
 -3 4 -8 15.71 2.31
 3 4 -8 16.74 0.98
 3 -4 8 15.27 1.01
 3 4 -8 15.41 0.95
 3 4 8 16.54 1.23
 -3 -4 9 0.12 0.42
 3 4 -9 0.79 0.37
 3 -4 9 0.05 0.29
 3 -4 -9 0.67 0.39
 3 4 9 0.53 0.45
 3 4 -10 4.04 0.51
 3 -4 10 3.95 0.54
 -3 -4 10 3.41 0.68
 -3 4 -10 4.33 0.63
 3 -4 -10 3.79 0.56
 3 4 10 3.39 0.6
 3 -4 11 1.18 0.34
 3 -4 -11 1.1 0.27
 -3 4 11 0.66 0.35
 -3 4 -11 0.81 0.3
 -3 -4 11 0.26 0.34
 -3 -4 12 0.22 0.18
 -3 4 12 0.62 0.2
 -3 -4 12 0.74 0.28
 3 -5 0 0.49 0.29
 3 -5 0 0.24 0.18
 3 5 0 1.01 0.23
 3 -5 -1 76.76 1.76
 -3 -5 -1 76.48 2.14
 3 -5 -1 76.34 2.09
 3 -5 1 76.66 2.32
 -3 -5 1 73.87 1.54
 -3 -5 -2 120.3 3.05
 3 5 -2 116.27 2.98
 3 -5 -2 123.73 2.54
 3 5 3 445.36 6.05
 3 5 -3 458.92 5.84
 -3 -5 -3 464.24 7.06
 3 -5 -3 462.03 5.89
 3 5 -4 201.44 3.4
 -3 -5 -4 208.16 5.44
 3 -5 -4 195.94 4.52
 3 5 4 188.85 3.55
 -3 -5 -5 2.91 0.92
 3 -5 -5 2.99 0.79
 -3 5 -5 3.54 1.08
 -3 5 -6 7.03 1.41
 -3 -5 -6 6.96 1.24
 3 -5 -6 8.43 1.24
 3 5 -6 5.78 1.24
 -3 5 -6 7.64 1.58
 3 5 -7 18.68 2.21
 3 -5 -7 21.18 2.08
 -3 5 -7 23.02 2.68
 -3 -5 -7 21.85 2.37
 3 5 7 22.93 1.29
 -3 5 -8 0.52 0.83
 3 -5 -8 0.78 0.47
 -3 -5 -8 -0.17 0.62
 3 -5 8 0.89 0.36
 -3 -5 8 1.06 0.49
 3 5 -8 1.2 0.38
 3 5 -8 0.8 0.31
 3 5 8 1.06 0.53
 3 -5 9 4.38 0.61
 3 5 -9 4.09 0.56
 -3 -5 9 4.04 0.68
 -3 5 -9 3.06 0.53
 3 5 9 3.47 0.62
 3 5 -10 5.7 0.58
 -3 -5 10 6.66 0.79
 3 -5 10 5.87 0.65
 -3 5 -10 6.03 0.67
 3 -5 -10 5.9 0.7
 3 5 10 4.6 0.64
 3 -5 11 5.32 0.56
 3 -5 -11 4.31 0.44
 -3 5 11 5.97 0.67
 -3 -5 11 4.45 0.58
 3 5 -11 5.19 0.42
 -3 5 -11 5.31 0.56
 -3 5 -12 0.31 0.13
 -3 5 12 0.76 0.16
 -3 -5 12 0.82 0.26
 3 -6 0 0.14 0.13
 3 6 0 0.12 0.13
 3 -6 0 0.26 0.28
 -3 -6 1 18.04 0.88
 3 -6 1 16.42 1.16
 3 -6 -1 17.11 1.09
 -3 -6 -1 16.04 1.08
 -3 -6 -2 65.87 2.35
 3 -6 -2 67.02 2.02
 -3 -6 -3 506.24 7.46
 3 6 3 521.68 6.97
 3 6 -3 505.73 6.73
 3 6 -4 344.74 4.96
 3 -6 -4 342.21 6.02
 3 6 4 331.4 5.21
 -3 -6 -5 2.92 0.85
 3 -6 -5 1.18 0.5
 3 6 -6 0.96 0.49
 3 -6 -6 1.17 0.6
 -3 6 -6 0.55 0.59
 -3 -6 -6 -0.16 0.66
 3 6 7 0.48 0.28
 3 6 -7 -0.32 0.91
 -3 6 -7 -0.31 0.92
 -3 -6 -7 0.75 0.38
 3 -6 7 0.05 0.3
 -3 -6 7 0.22 0.32
 3 6 -7 -0.03 0.25
 3 6 8 26.69 1.56
 -3 -6 -8 28.77 2.78
 3 6 -8 25.27 2.56
 3 -6 -8 32.21 2.46
 -3 6 -8 29.27 3.2
 3 -6 8 25.44 1.3
 -3 -6 8 26.25 1.51
 3 6 -8 26.99 1.29
 3 6 -9 1 0.32
 -3 6 -9 0.66 0.37
 3 -6 9 0.89 0.37
 -3 -6 9 0.96 0.46
 3 6 9 0.98 0.51
 3 -6 10 1 0.39
 -3 -6 10 1.07 0.48
 3 6 -10 0.41 0.36
 -3 6 -10 1.06 0.4
 3 -6 10 0.76 0.37
 3 -6 -10 0.55 0.33
 3 6 10 0.28 0.33
 3 -6 -11 6.88 0.54
 3 -6 11 6.98 0.62
 -3 -6 11 7.23 0.71
 -3 6 -11 7.1 0.6
 -3 6 11 7.54 0.74
 3 6 -11 7.64 0.51
 -3 6 -12 0.94 0.18
 -3 -6 12 0.46 0.2
 3 -7 0 0.26 0.33
 3 7 0 0.01 0.12
 3 -7 0 0.03 0.22
 -3 -7 -1 25.39 1.44
 3 -7 1 26.27 0.89
 -3 -7 1 24.45 1.15
 3 -7 1 23.21 1.44
 3 -7 -1 22.59 1.34
 -3 -7 -2 35.82 1.84
 3 -7 -2 37.22 1.63
 3 -7 -2 37.35 1.85
 -3 -7 2 33.52 1.41
 3 7 -3 185.61 4.33
 3 7 3 183.49 4.42
 3 -7 -3 188.24 4.05
 -3 -7 -3 193.52 4.74
 3 7 -4 107.65 3.1
 -3 -7 -4 106.46 4.01
 3 -7 -4 105.56 3.41
 3 7 4 102.02 3.24
 3 -7 -5 56.39 2.86
 -3 -7 -5 60.78 3.37
 3 7 -6 67.11 4.14
 -3 -7 -6 66.82 3.8
 3 -7 -6 65.26 3.38
 -3 7 -6 68.1 4.43
 -3 -7 7 0.57 0.31
 3 7 -7 0.48 0.25
 3 -7 7 0.1 0.26
 3 7 -7 -0.46 0.86
 -3 -7 -7 -0.37 0.5
 3 -7 -7 -0.53 0.6
 3 7 -7 -0.44 0.58
 -3 7 -7 1.15 0.88
 -3 -7 8 45.95 1.99
 3 -7 8 43.09 1.72
 3 7 -8 46.87 1.72
 3 7 -8 43.36 3.45
 -3 -7 -8 45.75 3.41
 -3 7 -8 48.3 4.07
 3 7 8 44.11 2.04
 -3 7 8 45.24 1.65
 3 7 -9 11.02 0.88
 3 -7 9 9.55 0.87
 -3 7 -9 10.56 0.94
 -3 -7 9 10.62 1.01
 3 7 9 9.1 0.97
 -3 -7 10 76.28 2.46
 3 -7 10 71.01 2.07
 3 7 -10 74.15 2.03
 3 -7 10 75 2.31
 -3 7 -10 76.08 2.23
 3 -7 -10 74.05 2.29
 3 7 10 74.7 2.4
 3 -7 -11 33.21 1.16
 -3 -7 11 33.52 1.39
 -3 7 -11 36.61 1.29
 3 -7 11 34.95 1.32
 3 7 -11 33.7 1.06
 -3 7 -12 2.36 0.22
 -3 -7 12 3.14 0.35
 -3 -8 0 0.4 0.29
 3 -8 0 -0.03 0.23
 3 8 0 0.12 0.12
 3 -8 0 0.3 0.36
 3 -8 1 168.42 2.12
 -3 -8 1 177.95 3.33
 3 -8 1 167.79 4.13
 3 -8 -1 167.39 3.92
 -3 -8 -1 171.62 3.94
 3 -8 -2 41.09 2.06
 -3 -8 2 40.6 1.64
 -3 -8 -2 40.61 2.04
 3 -8 -2 41.29 1.82
 -3 -8 -3 277.57 5.81
 3 -8 -3 271.26 5.11
 -3 -8 -4 12.75 1.46
 3 -8 -4 12.41 1.27
 3 8 4 12.52 1.25
 3 8 -4 14.2 1.25
 -3 -8 -5 0.66 0.62
 3 -8 -5 -0.11 0.53
 3 -8 -6 92.16 4.01
 -3 8 -6 93.79 5.3
 -3 -8 -6 88.84 4.4
 3 -8 -7 2.58 0.75
 -3 -8 -7 1.78 0.66
 3 8 -7 2.36 0.68
 -3 8 -7 2.06 0.82
 3 8 7 2.7 0.33
 3 8 -7 3.57 0.5
 -3 -8 7 3.03 0.55
 3 -8 7 3.73 0.55
 -3 8 8 8.25 0.72
 3 8 8 7.28 0.93
 -3 8 -8 5.55 1.34
 -3 -8 -8 5.67 1.1
 3 8 -8 3.94 0.92
 -3 8 -8 7.67 0.81
 -3 -8 8 7.82 0.9
 3 8 -8 8.07 0.76
 3 -8 8 7.57 0.8
 3 -8 9 1.08 0.37
 -3 -8 9 0.59 0.45
 3 8 -9 1.17 0.42
 -3 8 -9 1.72 0.51
 3 8 9 1.35 0.56
 3 -8 10 0.98 0.39
 3 8 -10 1.46 0.37
 -3 8 -10 2.14 0.48
 -3 -8 10 1.76 0.5
 3 -8 -10 0.85 0.38
 3 8 10 0.5 0.38
 3 -8 11 5.65 0.58
 -3 8 -11 5.91 0.55
 -3 -8 11 5.67 0.61
 3 -8 -11 5.11 0.47
 -3 -8 12 11.44 0.55
 3 -9 0 -0.41 0.37
 -3 -9 0 0.04 0.31
 3 -9 0 0.1 0.45
 3 -9 -1 37.06 1.99
 3 -9 1 36.11 0.88
 3 -9 1 33.97 2.02
 -3 -9 1 36.94 1.66
 -3 -9 -1 38.57 2.01
 -3 -9 2 198.98 3.91
 3 -9 2 189.46 5.08
 3 -9 -2 193.38 4.7
 -3 -9 -2 200.4 4.74
 3 -9 -2 201.17 4.31
 3 -9 -3 41.41 2.12
 -3 -9 -3 41.7 2.39
 3 9 -4 7.54 0.94
 -3 -9 -4 8.28 1.28
 3 -9 -4 8.41 1.05
 3 9 4 7.33 1.09
 -3 -9 -5 93.35 4.24
 3 -9 -5 95.87 3.8
 3 -9 -6 1.01 0.63
 -3 9 -6 -0.38 0.84
 -3 -9 -6 0.38 0.61
 -3 -9 -7 2.83 0.93
 3 -9 -7 2.99 0.85
 3 9 -7 2.05 0.75
 -3 9 -7 1.66 1.03
 3 9 7 3.29 0.59
 -3 9 -7 2.39 0.43
 3 -9 7 3.75 0.53
 3 9 -7 3.19 0.49
 -3 -9 7 3.03 0.61
 -3 9 -7 2.82 0.95
 3 9 8 10.53 1.05
 -3 9 8 9.95 0.85
 -3 -9 8 10.88 1
 3 -9 8 11.49 0.96
 -3 9 -8 9.85 0.88
 3 9 -8 10.41 0.86
 -3 -9 -8 7.16 1.3
 3 9 -8 10.72 1.71
 3 -9 9 25.1 1.38
 -3 9 -9 24.83 1.37
 -3 -9 9 24.11 1.47
 3 9 -9 24.88 1.3
 3 -9 9 25.08 1.47
 3 9 9 24.01 1.51
 3 -9 10 0.17 0.41
 -3 -9 10 0.33 0.38
 -3 9 -10 0.53 0.36
 3 9 -10 -0.12 0.32
 3 -9 -10 0.46 0.38
 3 9 10 0.05 0.39
 3 -9 -11 15.72 0.79
 3 -9 11 15.94 0.88
 -3 -9 11 16.45 0.96
 -3 9 -11 15.92 0.84
 -3 -9 12 0.58 0.2
 3 -10 0 0.46 0.33
 3 -10 0 -0.53 0.58
 -3 -10 0 -0.06 0.31
 3 -10 1 5.88 0.31
 -3 -10 1 6.03 0.77
 3 -10 -1 7.2 1.02
 3 -10 1 6.18 1
 3 -10 -2 278.98 6.01
 3 -10 2 285.2 6.45
 -3 -10 2 279.53 5.01
 -3 -10 -2 276.26 5.86
 3 -10 -3 22.67 1.84
 -3 -10 -3 19.7 1.72
 3 -10 -3 20.5 1.58
 3 -10 -4 263.56 5.95
 3 10 4 270.96 6.46
 3 10 -4 278.37 6.24
 -3 -10 -4 279.37 6.82
 -3 -10 -5 3.12 0.87
 3 -10 -5 4.38 0.95
 -3 -10 6 22.2 1.21
 -3 -10 -6 25.22 2.37
 3 -10 -6 20.76 1.9
 3 -10 -7 0.81 0.56
 3 10 -7 2.19 0.9
 -3 10 -7 0.61 0.85
 -3 -10 -7 -0.98 0.63
 3 10 7 -0.15 0.43
 -3 -10 7 0.04 0.33
 3 10 -7 0.96 0.34
 3 -10 7 0.58 0.37
 -3 10 -7 0.2 0.29
 -3 -10 8 -0.08 0.45
 3 10 -8 0.7 0.34
 -3 10 -8 0.85 0.4
 3 -10 8 0.84 0.43
 3 10 8 0.54 0.49
 -3 10 8 -0.25 0.38
 3 -10 9 14.65 1.08
 3 10 -9 15.46 1.03
 3 -10 9 15.67 1.2
 -3 10 -9 15.18 1.07
 -3 -10 9 15.14 1.17
 3 10 9 15.07 1.23
 3 10 -10 48.32 1.62
 3 -10 10 48.04 1.84
 -3 -10 10 47.82 1.86
 -3 10 -10 45.3 1.68
 3 -10 -10 44.16 1.77
 3 10 10 44.69 1.79
 3 -10 11 1.68 0.34
 -3 -10 11 2.3 0.42
 -3 10 -11 1.99 0.36
 3 -10 -11 1.6 0.32
 3 -11 0 0.25 0.41
 3 -11 0 0.1 0.65
 -3 -11 0 -0.01 0.38
 3 -11 1 141.07 4.53
 -3 -11 -1 142.61 4.09
 -3 -11 1 147.29 3.83
 3 -11 -1 136.64 4.3
 3 -11 -2 157.64 4.74
 -3 -11 2 152.39 3.95
 3 -11 2 146.97 4.89
 -3 -11 -2 154.83 4.57
 3 -11 -3 559.12 9.39
 -3 -11 -3 576.09 9.34
 3 -11 -3 558.11 8.45
 3 -11 -4 13.05 1.49
 -3 -11 -4 14.13 1.68
 3 -11 -4 14.62 1.49
 3 11 -4 15.98 1.62
 3 11 4 10.99 1.43
 -3 -11 -5 240.08 7.02
 3 -11 -5 236.5 6.21
 3 11 6 4.98 0.62
 3 -11 6 5.14 0.57
 3 11 -6 5.97 0.59
 -3 -11 6 5.19 0.6
 -3 11 -6 6.49 0.65
 3 -11 -6 5.89 1.19
 -3 -11 -6 5.55 1.11
 -3 11 -7 8.55 0.78
 3 -11 7 8.95 0.86
 -3 -11 7 9.05 0.92
 3 11 -7 8.93 0.82
 3 -11 -7 7.58 1.13
 -3 -11 -7 7.66 1.39
 3 11 -7 10.82 1.93
 -3 11 -7 9.26 1.78
 3 11 7 8.67 0.91
 3 -11 -7 12.3 1.61
 3 -11 8 5.75 0.72
 -3 -11 8 7.11 0.87
 -3 11 -8 5.6 0.7
 3 11 -8 7.03 0.77
 3 -11 8 5.82 0.76
 3 11 8 5.77 0.85
 -3 11 8 6.4 0.72
 -3 -11 9 4.65 0.73
 -3 11 -9 5.19 0.7
 3 11 -9 4.68 0.63
 3 -11 9 4.67 0.73
 3 11 9 4.7 0.75
 -3 11 9 3.9 0.51
 -3 -11 10 9.81 0.89
 -3 -11 10 8.27 0.81
 3 -11 10 8.65 0.82
 -3 11 -10 8.11 0.73
 3 11 -10 8.99 0.72
 3 -11 -10 8.13 0.8
 3 11 10 9.2 0.84
 3 -11 -11 24.14 0.9
 3 -11 11 24.77 1.02
 -3 -11 11 24.28 1.04
 -3 11 -11 24.94 0.97
 -3 -12 0 -0.42 0.52
 3 -12 0 -0.18 0.55
 3 -12 0 0.1 0.34
 -3 -12 1 146.45 4.1
 3 -12 1 150.51 4.92
 3 -12 -1 149.37 4.73
 -3 -12 -1 150.52 4.41
 -3 -12 -2 47.67 2.69
 3 -12 -2 47.8 2.77
 -3 -12 2 45.29 2.28
 3 -12 2 47.47 2.91
 -3 -12 -3 34.3 2.4
 3 -12 -3 36.99 2.53
 -3 -12 -4 1.8 0.69
 3 12 4 1.66 0.63
 3 -12 -4 1.24 0.61
 3 12 -4 1.38 0.69
 3 -12 -4 0.61 0.53
 3 -12 -5 20.39 1.9
 -3 -12 -5 20.31 2.09
 3 -12 -5 20.54 2.06
 3 -12 6 1.3 0.38
 -3 -12 6 0.5 0.33
 3 12 -6 0.6 0.28
 -3 12 -6 1.64 0.4
 -3 -12 -6 1.81 0.82
 3 -12 -6 -0.01 0.38
 3 -12 6 1.11 0.41
 3 12 6 0.74 0.34
 3 -12 -6 2.16 0.56
 3 12 -7 3.4 0.54
 -3 -12 7 3.6 0.59
 3 -12 7 3.91 0.63
 -3 12 -7 3.26 0.53
 3 -12 7 3.17 0.59
 -3 -12 -7 3.73 1.11
 -3 12 -7 4.5 1.58
 3 12 -7 2.36 0.79
 3 12 7 2.9 0.53
 3 -12 -7 3.87 1.15
 3 -12 8 24.51 1.47
 -3 12 -8 22.68 1.28
 -3 -12 8 23.34 1.46
 3 12 -8 23.87 1.29
 -3 12 8 23.26 1.31
 3 12 8 25.07 1.64
 -3 -12 9 16.1 1.18
 3 -12 9 15.14 1.14
 3 12 -9 15.71 1.04
 -3 12 -9 14.3 1.01
 -3 12 9 15.81 0.96
 3 12 9 17.42 1.32
 3 -12 10 14.1 0.97
 -3 -12 10 13.32 0.96
 -3 12 -10 15.29 0.95
 3 12 10 14.5 0.99
 3 -12 11 0.63 0.28
 -3 -12 11 0.26 0.24
 -3 12 -11 0.14 0.21
 3 -12 -11 0.63 0.22
 3 -13 0 -0.06 0.3
 -3 -13 0 -0.18 0.45
 3 -13 0 0.3 0.51
 3 -13 -1 13.96 1.58
 3 -13 1 12.74 1.53
 -3 -13 -1 12.43 1.35
 -3 -13 1 11.86 1.29
 3 -13 -1 12.77 1.01
 -3 -13 2 78.43 3.23
 3 -13 -2 76.3 3.67
 3 -13 2 85.84 4.09
 -3 -13 -2 83.07 3.65
 3 -13 -3 86.85 3.99
 -3 -13 -3 89.06 4
 3 -13 -4 69.26 3.74
 3 13 4 63.19 3.63
 3 13 -4 70.94 3.65
 -3 -13 -4 69.24 3.7
 3 -13 -5 15.31 1.88
 -3 -13 -5 15.85 1.88
 3 -13 -5 15.66 1.69
 3 -13 6 20.92 1.24
 -3 -13 6 20.99 1.28
 -3 13 -6 21.33 1.13
 3 13 -6 22.67 1.21
 3 13 6 20.71 1.29
 3 -13 -6 19.94 2.06
 -3 -13 -6 20.84 2.26
 3 -13 -6 19.92 1.89
 3 -13 7 27.33 1.48
 -3 -13 7 27.84 1.52
 3 13 -7 27.94 1.39
 -3 13 -7 26.18 1.35
 3 13 -7 27.73 2.93
 -3 13 -7 27.85 3.15
 -3 -13 -7 31.04 2.74
 3 13 7 26.37 1.53
 3 -13 -7 24.22 2.22
 3 -13 8 12.6 1.08
 -3 -13 8 14.74 1.18
 3 13 -8 14.56 1.03
 -3 13 -8 14.14 1.03
 -3 13 8 14.44 1.03
 -3 -13 9 0.21 0.4
 3 13 -9 0.36 0.38
 -3 13 -9 -0.27 0.36
 3 -13 9 0.45 0.39
 -3 -13 9 0.13 0.38
 -3 13 9 0.11 0.27
 3 13 9 -0.33 0.46
 3 -13 10 14.64 0.97
 -3 -13 10 12.18 0.86
 -3 13 -10 13.22 0.85
 3 13 10 13.92 0.96
 -3 -13 11 0.97 0.28
 3 -13 11 1.36 0.29
 3 -13 -11 1.3 0.21
 -3 13 -11 1.46 0.27
 -3 -14 0 -0.19 0.62
 3 -14 0 -0.12 0.56
 3 -14 -1 31.62 1.56
 -3 -14 -1 32.44 2.25
 3 -14 1 32.18 2.47
 -3 -14 1 27.62 2.02
 3 -14 -1 33.06 2.47
 3 -14 -2 56.61 3.27
 3 -14 2 59.13 3.51
 -3 -14 2 59.49 2.97
 -3 -14 -2 51.91 2.97
 3 -14 -3 23.64 2.16
 -3 -14 -4 35.94 2.78
 3 14 4 37.04 2.93
 3 14 -4 39.72 2.82
 3 -14 -4 32.44 2.63
 -3 -14 -5 1.91 0.82
 3 -14 -5 -0.68 0.56
 3 -14 5 0.72 0.36
 3 14 5 0.27 0.34
 -3 -14 5 0.51 0.29
 3 14 -5 0.89 0.31
 -3 14 -5 0.55 0.22
 3 14 -6 97.2 2.46
 -3 -14 6 95.55 2.71
 3 -14 6 98.66 2.68
 -3 14 -6 96.4 2.4
 -3 -14 -6 98.13 4.88
 3 -14 -6 96.14 4.14
 3 14 6 100.9 2.9
 3 -14 -6 95.87 4.68
 3 -14 7 0.44 0.42
 3 14 7 -0.15 0.4
 3 14 -7 -0.08 0.3
 -3 -14 7 0.05 0.37
 -3 14 -7 0.85 0.37
 -3 14 8 2.94 0.52
 3 -14 8 2.42 0.58
 -3 -14 8 1.94 0.46
 -3 -14 8 2.68 0.58
 3 14 -8 2.61 0.52
 -3 14 -8 2.76 0.51
 -3 14 9 3.82 0.51
 3 14 9 3.26 0.62
 3 -14 9 4 0.64
 -3 -14 9 3.19 0.58
 -3 14 -9 2.99 0.53
 3 14 -9 3.69 0.57
 3 14 10 0.88 0.34
 -3 14 -10 0.25 0.27
 -3 -14 10 0 0.32
 3 -14 10 -0.11 0.33
 -3 -14 11 0.34 0.19
 3 -14 11 0.58 0.21
 -3 -15 0 -0.39 0.48
 3 -15 0 0.14 0.47
 3 -15 -1 22.15 2.13
 3 -15 1 25.63 2.35
 -3 -15 1 25.52 2.03
 -3 -15 -1 24.15 2.04
 -3 -15 2 90.06 3.82
 3 -15 2 84.44 4.29
 -3 -15 -2 87.67 4
 3 -15 -2 94.61 4.35
 -3 -15 -3 23.51 2.2
 3 -15 -3 23.95 2.27
 3 15 4 53.41 3.48
 3 15 -4 56.82 3.43
 -3 -15 -4 57.45 3.52
 3 -15 -4 54.97 3.52
 -3 -15 -5 7.11 1.32
 3 -15 -5 5.22 1.17
 3 -15 5 7.42 0.73
 -3 -15 5 5.95 0.55
 3 15 5 7.7 0.82
 -3 15 -5 8.11 0.67
 3 15 -5 7.77 0.7
 3 -15 6 21.42 1.29
 -3 15 -6 23.6 1.2
 3 15 -6 21.87 1.22
 -3 -15 -6 21.75 2.33
 3 15 6 24.04 1.48
 3 -15 -6 22.27 2.33
 -3 -15 6 22.55 1.22
 -3 -15 7 2.46 0.51
 3 -15 7 1.96 0.46
 3 15 7 2.38 0.58
 -3 15 -7 2.6 0.5
 3 15 -7 2.4 0.55
 -3 15 8 27.58 1.44
 3 -15 8 26.43 1.49
 3 15 -8 26.82 1.37
 -3 -15 8 25.47 1.38
 -3 15 -8 27.14 1.38
 3 15 9 1.28 0.49
 -3 -15 9 1.94 0.46
 3 -15 9 1.38 0.47
 -3 15 -9 1.29 0.43
 3 15 10 3.47 0.47
 -3 -15 10 2.99 0.44
 3 -15 10 2.77 0.45
 -3 15 -10 3.35 0.46
 -3 -15 11 3.03 0.29
 3 -15 11 3.39 0.32
 -3 -16 0 0.08 0.41
 3 -16 0 0.04 0.52
 3 -16 -1 16.49 1.93
 -3 -16 1 16.3 1.68
 3 -16 1 19.51 2.15
 -3 -16 -1 16.67 1.73
 3 -16 2 6.64 1.34
 -3 -16 2 4.41 0.94
 -3 -16 -2 4.79 1.04
 3 -16 -2 3.97 0.97
 3 -16 -3 2.79 0.68
 -3 -16 -3 4.83 1.14
 3 16 4 29.43 2.56
 3 16 -4 31.34 2.6
 3 16 4 29.38 1.44
 -3 -16 -4 29.57 2.59
 3 -16 -4 32.12 2.79
 3 -16 4 29.59 1.3
 3 16 -4 30.07 1.26
 -3 -16 -5 28.32 2.71
 3 -16 -5 27.51 2.65
 3 -16 5 26.16 1.36
 3 16 -5 25.56 1.27
 -3 -16 5 26.16 1.15
 -3 16 -5 26.84 1.19
 3 16 5 26.83 1.51
 3 -16 5 26.03 1.03
 3 16 -6 0.3 0.29
 -3 16 -6 -0.2 0.36
 3 -16 -6 0.54 0.42
 -3 -16 -6 0.58 0.62
 3 16 6 0.63 0.46
 -3 -16 -6 0.35 0.64
 -3 -16 6 0.18 0.3
 3 -16 6 -0.19 0.33
 3 16 7 7.24 0.84
 3 16 -7 8.93 0.87
 3 -16 7 9.48 0.95
 -3 16 -7 7.39 0.73
 -3 -16 7 8.25 0.8
 -3 16 8 19.34 1.2
 3 -16 8 19.43 1.24
 -3 -16 8 19.6 1.18
 -3 16 -8 19.89 1.15
 3 16 9 0.53 0.33
 -3 -16 9 0.59 0.35
 3 -16 9 0.46 0.38
 -3 16 -9 1.25 0.37
 3 -16 10 5.13 0.53
 -3 -16 10 4.12 0.44
 3 16 10 3.97 0.47
 -3 -17 0 -1.4 0.6
 3 -17 0 1.12 0.77
 -3 -17 -1 62.08 3.47
 3 -17 1 62.56 3.89
 3 -17 -1 62.19 3.82
 -3 -17 1 61.58 3.37
 3 -17 2 1.45 0.48
 3 -17 -2 1.25 0.55
 -3 -17 -2 1.33 0.47
 -3 -17 2 1.48 0.46
 3 17 3 9.83 0.82
 3 -17 -3 8.47 1.55
 -3 -17 -3 6.15 1.14
 -3 -17 -4 5.01 1.13
 3 -17 -4 7.25 1.31
 3 17 4 8.59 1.55
 3 17 -4 5.12 0.93
 3 17 4 8.69 0.86
 3 -17 4 9.3 0.64
 -3 17 -4 8.89 0.64
 3 -17 4 8.68 0.79
 3 -17 -5 17.91 2.18
 -3 -17 -5 19.13 2.24
 3 17 5 16.44 1.21
 3 -17 5 18.36 0.89
 -3 -17 5 16.56 0.94
 -3 17 -5 19.24 1.03
 3 -17 5 18.2 1.14
 3 -17 6 4.23 0.65
 -3 -17 6 4.79 0.61
 3 17 6 4.57 0.76
 3 -17 6 4.61 0.49
 -3 17 -6 4.45 0.59
 -3 -17 7 0.25 0.33
 3 -17 7 0.24 0.45
 -3 17 -7 0.03 0.29
 3 17 7 -0.18 0.35
 3 -17 7 -0.13 0.22
 -3 17 -8 4 0.59
 -3 -17 8 4.6 0.6
 3 -17 8 3.83 0.64
 -3 17 8 4.09 0.57
 -3 17 -9 2.34 0.43
 3 17 9 2 0.48
 3 -17 9 2.58 0.51
 -3 -17 9 1.96 0.42
 3 17 10 3.36 0.38
 3 -17 -10 2.79 0.39
 -3 -17 10 3.31 0.38
 3 -17 10 3.15 0.4
 3 -18 0 -0.61 0.9
 -3 -18 0 0.97 0.67
 3 -18 1 100.27 5.03
 -3 -18 1 96.31 4.38
 3 -18 -1 94.54 4.83
 -3 -18 -1 99.31 4.51
 3 18 2 1.96 0.44
 -3 -18 -2 1.97 0.91
 3 -18 -2 2.51 0.76
 3 -18 2 1.75 0.78
 -3 -18 -3 21.65 2.23
 3 -18 -3 21.85 2.34
 3 18 3 22.56 2.59
 3 18 -3 19.86 2.41
 3 -18 3 21.63 1.11
 3 18 3 22.96 1.31
 3 -18 3 21.33 0.93
 3 -18 -4 48.45 3.56
 -3 -18 -4 48.41 3.5
 3 18 4 51.4 3.66
 3 18 4 46.84 1.97
 3 -18 4 47.53 1.42
 3 -18 4 46.38 1.76
 -3 18 -4 50.08 1.48
 -3 -18 -5 23.81 2.48
 3 -18 -5 21.46 2.23
 3 18 5 25.25 1.51
 3 -18 5 25.35 1.08
 -3 18 -5 24.12 1.16
 -3 -18 5 23.27 1.12
 3 -18 5 25.63 1.37
 3 18 6 38.01 1.82
 3 -18 6 34.41 1.24
 3 -18 6 34.67 1.65
 -3 -18 6 37.22 1.53
 -3 18 -6 35.7 1.48
 3 -18 7 -0.23 0.41
 -3 -18 7 -0.09 0.29
 -3 18 -7 -0.26 0.3
 3 18 7 0.04 0.33
 -3 -18 8 19.14 1.09
 3 -18 8 18.38 1.17
 -3 18 -8 20.58 1.12
 -3 18 8 19.23 1.09
 3 18 9 5.39 0.6
 -3 -18 9 4.6 0.49
 3 -18 9 5.06 0.57
 3 18 10 -0.08 0.15
 3 -18 10 0 0.19
 -3 -18 10 0.13 0.17
 3 -18 -10 0.12 0.2
 3 -19 0 0.76 0.33
 3 19 0 0.32 0.31
 -3 19 0 0.21 0.24
 -3 -19 0 1.79 0.78
 3 -19 0 1.5 0.72
 3 19 -1 3.64 0.38
 -3 19 1 3.54 0.44
 3 19 1 4.64 0.62
 3 19 -1 4.74 0.61
 3 -19 1 4.54 1.08
 -3 -19 -1 3.91 0.99
 3 -19 -1 4.8 1.08
 -3 -19 1 2.84 0.75
 3 -19 -1 4.91 0.59
 3 -19 1 4.12 0.51
 3 -19 -2 16.92 2.17
 -3 -19 -2 14.66 1.79
 3 -19 2 17.22 0.95
 3 19 2 16.86 1.11
 -3 19 2 16.81 0.91
 3 -19 2 15.75 0.86
 3 -19 -3 146.83 6.33
 -3 -19 -3 139.77 5.75
 3 19 3 145.26 6.67
 3 19 -3 145.3 6.41
 3 -19 3 141.93 2.9
 3 19 3 147.02 3.37
 -3 19 3 136.61 2.63
 3 -19 3 134.25 2.43
 3 -19 4 4.21 0.47
 3 19 4 4.11 0.66
 -3 -19 -4 4.44 1.08
 3 -19 -4 4.59 1.16
 3 -19 4 3.16 0.57
 -3 19 -5 6.21 0.63
 3 19 5 6.98 0.86
 3 -19 5 6.37 0.57
 -3 -19 5 6.52 0.63
 3 -19 5 5.97 0.71
 3 -19 6 0.25 0.33
 -3 -19 6 0.38 0.29
 3 19 6 0.06 0.52
 -3 19 -6 0.49 0.27
 3 19 7 19.15 1.23
 3 -19 7 18.62 1.22
 -3 19 -7 18.73 1.06
 -3 -19 7 17.35 1.03
 -3 -19 8 0.74 0.35
 3 -19 8 0.59 0.39
 -3 19 8 0.96 0.32
 3 -19 9 0.57 0.3
 -3 -19 9 0.62 0.26
 3 19 9 1.01 0.34
 3 19 -10 20.74 0.65
 3 -19 10 20.86 0.73
 3 -20 0 -0.28 0.36
 3 20 0 -0.07 0.32
 -3 20 0 -0.23 0.27
 -3 -20 0 0.39 0.65
 3 -20 0 1.07 0.54
 3 20 -1 9 0.63
 3 -20 1 10.47 0.78
 3 20 -1 8.75 0.8
 -3 20 1 8.72 0.69
 3 -20 1 8.68 0.72
 3 20 1 10.26 0.88
 3 -20 -1 7.31 1.37
 -3 -20 -1 10.29 1.61
 -3 -20 1 9.58 1.39
 3 -20 1 10.48 1.82
 3 -20 2 24.2 1.18
 3 20 -2 22.67 1.05
 3 -20 2 24.52 1.12
 -3 20 2 21.91 1.09
 3 20 2 21.06 1.27
 -3 -20 -2 24.33 2.36
 3 -20 -2 26.38 2.78
 3 -20 -3 57.94 4.02
 -3 -20 -3 46.68 3.31
 3 20 -3 51.17 3.73
 3 20 3 54.1 4.06
 3 20 3 52.56 2.06
 -3 20 3 51.34 1.68
 3 -20 3 47.91 1.54
 3 -20 3 48.15 1.75
 3 -20 -4 12.89 1.97
 -3 -20 -4 9.32 1.54
 3 20 4 12.53 1.09
 3 -20 4 12.57 0.79
 3 -20 4 13.58 1
 3 20 5 21.29 1.4
 3 -20 5 20.58 1
 -3 -20 5 19.09 0.99
 3 -20 5 21.16 1.28
 -3 -20 6 16.1 0.99
 3 -20 6 16 1.14
 3 20 6 17.15 1.24
 3 20 7 0.57 0.35
 3 -20 7 0.43 0.36
 -3 -20 7 0.84 0.31
 -3 20 8 -0.04 0.22
 3 -20 8 0.27 0.32
 -3 -20 8 -0.21 0.28
 3 20 -9 -0.24 0.15
 3 -20 9 0.1 0.24
 -3 -20 9 -0.08 0.19
 3 -21 0 0.26 0.33
 -3 21 0 0.26 0.31
 3 21 0 -0.41 0.44
 3 -21 0 -0.89 1
 3 -21 1 73.72 1.97
 3 21 -1 77.39 1.87
 -3 21 1 73.59 2.06
 3 21 -1 79.71 2.37
 -3 21 -1 73.65 2.1
 3 -21 1 77.85 2.15
 3 21 1 78.21 2.45
 -3 -21 -1 70.59 3.84
 3 -21 -1 76.21 4.71
 3 -21 1 77.14 4.78
 3 -21 2 6.09 0.64
 3 21 -2 6.44 0.6
 3 21 2 6.12 0.79
 -3 21 2 6.7 0.67
 3 21 -2 7.08 0.75
 3 -21 -2 7.76 1.6
 -3 -21 -2 4.7 0.97
 3 21 2 6.43 1.48
 3 21 -2 6.11 1.46
 3 -21 2 6.82 0.65
 3 -21 -3 28.88 2.85
 3 21 3 16.64 2.13
 3 21 -3 19.39 2.18
 -3 -21 -3 20.95 2.13
 3 -21 3 24.42 1.28
 -3 21 3 22.28 1.17
 3 21 3 24.89 1.5
 3 -21 3 26.5 1.2
 3 21 4 0.51 0.4
 3 -21 4 0.93 0.32
 3 -21 4 0.61 0.34
 3 -21 5 4.9 0.65
 3 21 5 4.9 0.73
 3 -21 6 51.88 1.93
 -3 -21 6 52.23 1.64
 3 21 6 53.85 2.1
 -3 -21 7 8.92 0.68
 3 -21 7 8.27 0.78
 3 21 7 8.97 0.8
 3 21 8 7.17 0.72
 -3 21 8 7.28 0.51
 -3 -21 8 6.5 0.51
 3 -21 8 7.09 0.65
 3 21 -9 8.11 0.5
 3 -21 9 8.14 0.53
 3 21 9 9.02 0.56
 -3 22 0 -0.05 0.28
 3 22 0 -0.04 0.38
 -3 -22 0 -0.19 0.34
 3 -22 1 0.63 0.31
 3 22 -1 -0.12 0.29
 3 -22 1 0.36 0.29
 3 22 -1 0.48 0.38
 -3 22 -1 0 0.31
 -3 22 1 0.27 0.27
 3 22 1 0.51 0.37
 3 -22 1 -1.81 0.78
 3 22 -1 0.14 1.12
 3 22 1 -3.21 1.14
 -3 -22 -1 2.84 1
 3 -22 -1 2.23 0.95
 3 -22 2 30.09 1.35
 3 22 2 25.48 1.5
 -3 22 2 24.95 1.28
 3 22 -2 26.69 1.41
 3 -22 2 27.65 1.29
 3 22 2 25.43 2.98
 3 22 -2 25.8 1.19
 3 22 3 61.56 2.32
 -3 22 3 61.51 1.95
 3 -22 3 59.92 1.83
 3 22 -3 60.84 2.12
 3 -22 3 61.36 2.01
 3 22 -3 59.94 1.87
 3 -22 4 37.72 1.61
 3 22 4 38.45 1.86
 3 -22 4 38.14 1.4
 3 -22 5 5.03 0.67
 3 22 5 4.9 0.72
 3 -22 6 8.61 0.78
 3 22 6 7.39 0.8
 3 -22 7 0.12 0.32
 -3 -22 7 -0.32 0.22
 3 22 7 -0.23 0.31
 3 22 8 0.28 0.31
 3 22 -8 0.01 0.18
 3 -22 8 0.54 0.29
 -3 -22 8 0.51 0.17
 3 22 -9 2.73 0.27
 3 -22 9 2.42 0.26
 3 22 9 2.36 0.25
 -3 23 0 -0.5 0.36
 3 23 0 -0.43 0.38
 -3 23 -1 10.77 0.89
 -3 23 1 10.56 0.89
 3 23 1 11.13 1
 3 -23 1 10.65 0.92
 3 23 -1 10.98 1.01
 3 23 -1 10.51 0.73
 3 23 2 21.41 1.38
 -3 23 2 20.6 1.19
 3 23 -2 22.15 1.35
 3 -23 2 22.67 1.19
 -3 23 -2 22.35 1.23
 3 -23 2 22.87 1.19
 3 23 -2 22.31 1.13
 3 -23 3 53.32 1.72
 -3 23 3 55.35 1.9
 3 23 -3 54.93 2.03
 3 23 3 53.63 2.18
 3 -23 3 53.13 1.85
 3 23 -3 53.76 1.77
 3 23 4 8.25 0.94
 3 23 -4 8.96 0.85
 3 -23 4 8.09 0.79
 3 23 -4 8.54 0.73
 3 -23 5 9.8 0.84
 3 23 -5 11.35 0.88
 3 23 5 10.84 0.99
 3 23 -6 3.8 0.54
 3 23 6 3.93 0.61
 3 -23 6 4.47 0.6
 3 23 -7 9.55 0.67
 3 23 7 9.03 0.68
 3 -23 7 9.46 0.71
 3 23 -7 9.41 0.68
 3 23 8 7.34 0.59
 3 23 -8 7.12 0.43
 3 -23 8 8.17 0.55
 3 23 -8 7.6 0.5
 -3 24 0 0.05 0.32
 3 24 0 -0.79 0.46
 3 24 -1 26.58 1.5
 3 24 1 26.12 1.51
 -3 24 1 25.83 1.33
 -3 24 -1 25.93 1.36
 3 24 -1 26.07 1.13
 3 24 -2 46.46 1.92
 3 24 2 46.51 2.03
 -3 24 2 45.89 1.78
 -3 24 -2 44.83 1.76
 3 -24 2 48.23 1.74
 3 -24 2 46.22 1.63
 3 24 -2 46.97 1.6
 3 -24 3 36.38 1.42
 -3 24 -3 34.37 1.56
 3 24 -3 36.82 1.68
 3 24 3 35.65 1.78
 -3 24 3 34.75 1.47
 3 -24 3 36.33 1.5
 3 24 -3 37.57 1.46
 3 24 4 -0.24 0.41
 3 24 -4 0.45 0.33
 3 -24 4 0.16 0.29
 3 24 -4 0.38 0.33
 3 24 5 2.67 0.57
 3 24 -5 2.71 0.52
 3 -24 5 2.78 0.5
 3 24 -5 2.79 0.46
 3 24 6 4.51 0.59
 3 24 -6 4.36 0.53
 3 -24 6 3.77 0.5
 3 24 -6 4.34 0.51
 3 24 -7 17.88 0.83
 3 -24 7 17.35 0.84
 3 24 -7 18.2 0.84
 -3 24 -7 17.16 0.62
 3 24 8 6.09 0.46
 -3 24 -8 5.64 0.4
 3 -24 8 5.55 0.35
 3 24 -8 5.74 0.39
 -3 25 0 0.18 0.34
 3 25 0 -0.42 0.38
 -3 25 -1 20.55 1.22
 -3 25 1 19.94 1.18
 3 25 1 21.56 1.41
 3 25 -1 19.67 1.3
 -3 25 2 1.72 0.39
 3 25 -2 1.81 0.5
 3 25 2 2.27 0.6
 -3 25 -2 1.92 0.45
 3 25 -2 2.76 0.44
 3 25 3 4.4 0.7
 -3 25 3 4.33 0.56
 3 25 -3 4.82 0.7
 -3 25 -3 5.73 0.68
 3 -25 3 4.12 0.52
 3 25 -3 4.69 0.57
 3 25 -4 0.88 0.35
 -3 25 -4 1.06 0.38
 3 25 4 1.04 0.44
 3 -25 4 1.78 0.44
 3 25 -4 1.04 0.31
 3 25 -5 23.09 1.18
 3 25 5 22.72 1.25
 3 -25 5 22.34 1.08
 3 25 -5 22.43 1.06
 3 25 -6 4.12 0.47
 3 25 6 3.85 0.5
 -3 25 -6 4.21 0.52
 3 25 -6 3.33 0.44
 3 -25 6 4.63 0.51
 -3 25 7 5.43 0.36
 3 25 -7 5.9 0.45
 -3 25 -7 6.41 0.5
 3 -25 7 6.15 0.43
 3 25 -7 6.5 0.47
 3 26 0 0.07 0.4
 -3 26 0 0.15 0.33
 -3 26 -1 1.89 0.43
 3 26 -1 2.61 0.6
 3 26 1 2.91 0.6
 -3 26 1 1.62 0.4
 3 26 -2 0.04 0.24
 3 26 2 0.59 0.41
 -3 26 -2 -0.18 0.35
 3 26 -2 0.3 0.36
 -3 26 2 -0.05 0.27
 3 26 -3 -0.22 0.28
 3 -26 3 0.44 0.26
 -3 26 -3 -0.17 0.29
 3 26 3 0.31 0.35
 -3 26 3 0.2 0.25
 3 26 -3 -0.17 0.34
 3 26 -4 0.18 0.25
 3 26 -4 1.22 0.41
 -3 26 -4 0.66 0.35
 3 26 4 1.14 0.47
 3 -26 4 1.27 0.34
 3 26 -5 0.27 0.22
 3 -26 -5 0.01 0.26
 3 -26 5 0.13 0.23
 3 26 -5 0.32 0.33
 3 26 5 0.32 0.29
 -3 26 -5 0.41 0.29
 3 26 -6 3.95 0.4
 3 26 6 4.06 0.45
 -3 26 -6 4.58 0.49
 3 26 -6 4.48 0.46
 3 -26 6 3.21 0.35
 3 26 -7 0.02 0.13
 3 -26 7 0.2 0.15
 3 26 -7 0.3 0.14
 -3 26 -7 0.4 0.2
 3 27 0 0.05 0.39
 -3 27 0 0.27 0.33
 3 27 1 0.88 0.37
 -3 27 -1 0.95 0.39
 3 27 -1 0.91 0.42
 -3 27 1 1.11 0.42
 -3 27 -2 6.02 0.66
 -3 27 2 5.87 0.61
 3 27 2 5.28 0.73
 3 27 -2 5.72 0.71
 3 27 -3 7.57 0.76
 -3 27 -3 7.5 0.71
 3 27 3 8.16 0.84
 -3 27 3 7.76 0.63
 3 27 -3 8.81 0.6
 3 27 4 4.51 0.59
 -3 27 -4 3.86 0.5
 3 27 -4 4.03 0.56
 3 27 -4 4.22 0.43
 3 27 -5 -0.36 0.19
 3 -27 -5 0 0.23
 3 -27 5 -0.45 0.24
 3 27 -5 0.11 0.27
 -3 27 -5 -0.05 0.25
 3 27 5 0.42 0.24
 3 27 -6 1.95 0.24
 3 27 6 1.6 0.23
 3 27 -6 2.19 0.32
 -3 27 -6 1.75 0.31
 -3 28 0 -0.3 0.3
 3 28 0 -0.56 0.42
 -3 28 1 17.83 1.01
 3 28 1 17.8 1.15
 -3 28 -1 19 1.07
 3 28 -1 17.69 1.13
 -3 28 -2 17.87 1.03
 3 28 2 16.95 1.11
 -3 28 2 18.19 0.94
 3 28 -2 17.88 1.11
 -3 28 -3 0.02 0.29
 3 28 3 0.69 0.36
 3 28 -3 0.48 0.36
 3 28 -4 0.67 0.2
 3 28 4 0.76 0.32
 3 28 -4 0.8 0.32
 -3 28 -4 0.97 0.31
 3 28 -5 0.44 0.15
 3 -28 -5 0.28 0.16
 -3 28 -5 0.35 0.23
 3 28 -5 -0.06 0.21
 3 -28 6 13.14 0.61
 -3 28 -6 13.59 0.58
 3 28 -6 13.24 0.52
 3 -29 0 0.51 0.26
 3 29 0 0.22 0.35
 -3 29 0 0.1 0.26
 -3 29 1 2.4 0.4
 3 29 1 2.4 0.48
 3 29 -1 2.11 0.47
 -3 29 -1 2.17 0.41
 3 29 2 2.17 0.45
 -3 29 2 1.41 0.26
 -3 29 -2 1.63 0.36
 3 29 -2 1.9 0.44
 -3 29 -3 3.29 0.43
 3 29 3 4.43 0.53
 3 29 -3 3.59 0.48
 3 -29 -4 5.2 0.5
 3 29 -4 6.35 0.55
 -3 29 -4 5.89 0.5
 3 29 4 5.87 0.5
 -3 29 -5 0.54 0.18
 3 29 -5 0.53 0.18
 -3 30 0 -0.27 0.23
 3 30 0 0.05 0.3
 3 -30 1 -0.35 0.24
 -3 30 -1 0.05 0.22
 3 30 -1 -0.26 0.28
 -3 30 1 -0.18 0.19
 3 30 1 0.15 0.31
 3 -30 2 0.91 0.23
 -3 30 -2 1.36 0.31
 3 30 -2 0.82 0.31
 3 30 2 0.65 0.26
 3 -30 -3 0.07 0.26
 3 30 -3 0.25 0.24
 3 30 3 -0.13 0.22
 -3 30 -3 0.04 0.2
 3 -30 4 0.93 0.25
 3 30 -4 1.2 0.23
 -3 30 -4 1.66 0.27
 -3 31 0 -0.1 0.17
 3 31 0 -0.08 0.24
 3 -31 1 -0.11 0.22
 3 -31 1 0.43 0.16
 3 31 1 0.04 0.22
 3 31 -1 0.08 0.24
 -3 31 -1 -0.32 0.2
 3 -31 -2 4.26 0.46
 3 -31 2 3.84 0.36
 3 31 2 5.01 0.44
 -3 31 -2 4.86 0.37
 3 31 -2 4.9 0.45
 3 -31 -3 2.47 0.32
 3 -31 3 2.43 0.29
 3 31 -3 3.15 0.35
 -3 31 -3 2.77 0.26
 3 32 0 -0.17 0.17
 3 -32 0 0.11 0.18
 3 32 1 0.31 0.18
 3 -32 -1 -0.04 0.19
 -4 0 0 1325.7 3.91
 -4 0 -1 9999 20.64
 -4 0 -2 8.38 0.84
 4 0 -2 7.96 0.6
 4 0 -3 149.13 3.28
 -4 0 -3 144.35 4.02
 -4 0 -4 17.94 1.73
 4 0 -4 17.54 1.39
 -4 0 -5 2.27 0.85
 4 0 -5 2.48 0.73
 -4 0 -6 1.53 0.92
 4 0 -6 1.17 0.41
 -4 0 -7 5.33 1.3
 4 0 -7 9.1 1.47
 4 0 -8 1.33 0.46
 -4 0 -8 -0.01 0.99
 4 0 -9 6.26 0.75
 4 0 9 6.44 0.77
 4 0 -10 0.21 0.26
 -4 0 -11 -0.24 0.27
 -4 0 11 0.12 0.33
 -4 0 12 -0.1 0.19
 4 1 0 139.11 2.07
 -4 1 0 144.5 1.35
 -4 -1 0 138.64 1.58
 4 1 0 142.61 2.93
 4 -1 -1 865.86 4.25
 -4 1 -1 870.64 6.14
 4 1 1 884.59 7.24
 4 -1 -1 883.45 2.52
 4 1 -1 860.77 7.2
 -4 -1 -1 865.36 5.99
 -4 1 -2 1158.29 9.4
 4 -1 -2 1141.49 6.57
 4 1 2 1137.92 8.26
 4 1 -3 765.56 7.67
 4 -1 -3 759.13 7.2
 -4 -1 -3 735.36 8.97
 -4 1 -3 758.61 9.18
 -4 -1 -4 55.83 2.93
 4 1 -4 55.2 2.55
 -4 1 -4 52.25 2.88
 4 -1 -4 55.08 2.4
 -4 -1 -5 10.9 1.51
 4 -1 -5 13.1 1.37
 -4 1 -5 13.02 1.71
 4 1 -5 11.48 1.39
 -4 -1 -6 59.24 3.7
 4 -1 -6 54.85 3.12
 4 1 -6 57.4 3.33
 -4 1 -6 53.15 3.58
 4 1 -7 18.65 2.03
 -4 -1 -7 24.96 2.61
 4 -1 -7 26.84 2.34
 -4 1 -7 21.36 2.42
 4 1 -8 0.14 0.32
 4 -1 -8 0.96 0.45
 -4 1 -8 0.55 0.61
 -4 -1 -8 0.44 0.64
 4 1 8 0.13 0.38
 4 -1 8 0.99 0.37
 4 -1 -9 2.94 0.56
 4 1 -9 2.04 0.47
 4 1 9 2.73 0.58
 4 -1 -10 4.92 0.64
 4 1 -10 4.45 0.57
 -4 -1 10 4.54 0.72
 -4 -1 -11 0.71 0.29
 -4 -1 11 0.52 0.38
 -4 1 11 1.12 0.43
 -4 1 -11 0.95 0.32
 -4 1 12 1.66 0.29
 -4 1 -12 1.32 0.18
 -4 -1 12 2.01 0.32
 4 2 0 195.6 3.54
 -4 -2 0 194.08 2.24
 4 2 0 200.2 2.65
 4 -2 0 194.48 2.65
 4 -2 0 197.85 2.74
 4 2 0 190.4 2.26
 4 2 1 83.75 2.31
 -4 -2 -1 83.08 1.92
 4 2 -1 83.33 2.34
 4 -2 -1 85.41 1.01
 4 -2 -1 86.69 1.63
 4 2 2 823.34 7.3
 -4 -2 -2 841.24 7.9
 4 -2 -2 834.66 5.48
 -4 2 -3 414.52 6.86
 4 -2 -3 404.44 5.16
 -4 -2 -3 406.34 6.68
 -4 2 -4 335.4 6.5
 4 -2 -4 346.05 5.84
 -4 2 -4 342.42 7.3
 -4 -2 -4 336.42 7.05
 4 2 -4 351.23 6.44
 4 2 -5 52.32 3.43
 4 2 -5 53.38 2.93
 -4 2 -5 56.43 3.36
 -4 -2 -5 53.47 3.21
 4 -2 -5 51.55 2.66
 4 2 -6 28.39 2.39
 -4 -2 -6 28.09 2.57
 4 -2 -6 28.02 2.23
 -4 2 -6 27.7 2.66
 4 -2 -7 6.1 1.03
 4 2 -7 7.62 1.36
 -4 2 -7 8.43 1.67
 -4 -2 -7 6.51 1.21
 4 2 -8 25.96 1.34
 -4 2 -8 24.14 2.79
 4 2 -8 25.03 2.33
 -4 -2 -8 23.23 2.56
 4 -2 8 23.61 1.31
 4 2 8 26.32 1.49
 4 -2 -9 38.57 1.76
 4 2 -9 34.22 1.56
 4 2 9 35.41 1.76
 4 -2 -10 1.2 0.38
 -4 -2 10 0.59 0.4
 -4 2 -10 0.61 0.37
 -4 -2 11 3.07 0.54
 -4 2 11 3.45 0.56
 -4 -2 -11 2.95 0.4
 -4 2 -11 2.44 0.4
 4 -2 11 2.53 0.35
 -4 2 -12 0.2 0.13
 -4 2 12 -0.05 0.18
 -4 -2 12 0.04 0.19
 4 3 0 8.62 0.58
 4 3 0 8.82 0.48
 4 -3 0 8.96 0.67
 4 -3 0 8.94 0.61
 4 3 0 9.1 0.87
 -4 -3 0 9.82 0.59
 4 -3 -1 1607.37 7.89
 4 3 -1 1589.16 10.54
 4 3 1 1587.52 10.55
 -4 -3 -1 1564.04 8.7
 4 3 -2 176.85 3.56
 -4 -3 -2 185.66 3.76
 4 -3 -2 183.39 2.63
 4 3 2 177.66 3.59
 4 3 -3 15.19 1.03
 -4 -3 -3 15.2 1.31
 4 3 3 14.32 1.05
 4 -3 -3 15.08 1.01
 -4 3 -4 102.86 4.13
 4 -3 -4 102.14 3.13
 -4 -3 -4 103.19 3.88
 -4 -3 -5 256.1 6.88
 -4 3 -5 251.52 7.2
 4 3 -5 244.4 6.41
 4 -3 -5 253.08 5.8
 4 3 -6 45.39 3.1
 -4 3 -6 44.31 3.4
 -4 -3 -6 44.8 3.16
 4 -3 -6 45.01 2.78
 -4 -3 -7 16.23 1.96
 4 -3 -7 20.05 1.91
 4 3 -7 18.62 2.12
 -4 3 -7 17.48 2.27
 4 -3 7 17.28 1.01
 4 3 7 19.48 1.16
 -4 -3 -8 17.88 2.25
 -4 3 -8 21.39 2.59
 4 3 -8 21.44 2.23
 4 3 -8 20.9 1.02
 4 3 -8 20.9 1.2
 4 3 8 19.27 1.28
 -4 -3 9 11.81 1.12
 4 3 -9 11.23 0.77
 4 3 -9 10.66 0.89
 4 -3 -9 12.06 1.05
 4 3 9 11.68 1.06
 4 -3 -10 3.18 0.52
 -4 3 -10 3.42 0.57
 -4 -3 10 3.32 0.64
 4 -3 -11 7.84 0.6
 -4 3 -11 9.19 0.7
 -4 3 11 9.41 0.85
 -4 -3 11 8.24 0.78
 4 -3 11 8.33 0.61
 -4 -3 -11 8.14 0.58
 -4 -3 12 3.65 0.39
 -4 3 12 3.31 0.34
 -4 3 -12 3.45 0.27
 -4 -4 0 526.11 4.78
 4 4 0 527.01 4.23
 4 -4 0 521.64 4.34
 4 -4 0 526.92 5.26
 -4 -4 -1 2295.3 11.17
 4 4 1 2327.52 13.66
 4 4 -1 2231.91 13.31
 4 -4 1 2246.64 11.39
 4 -4 -1 2322.86 10.64
 -4 -4 -2 129.27 3.18
 4 -4 -2 125.09 2.3
 4 4 -2 128.91 3.2
 4 4 2 131.33 3.26
 4 4 3 47.13 1.97
 -4 -4 -3 51.8 2.41
 4 -4 -3 50.42 1.82
 4 4 -3 48.78 1.96
 4 -4 -4 10.31 1.06
 4 4 4 9.59 0.87
 -4 4 -4 8.05 1.27
 -4 -4 -4 9.06 1.3
 4 4 -5 21.93 1.97
 -4 4 -5 20.94 2.17
 4 -4 -5 18.6 1.58
 -4 -4 -5 20.85 2.01
 4 4 -6 3.8 1.26
 4 -4 -6 2.98 0.8
 4 4 -6 3.03 0.89
 -4 -4 -6 4.05 1.01
 -4 4 -6 2.29 0.83
 4 -4 -7 9.81 1.36
 -4 -4 -7 14.52 1.99
 -4 4 -7 14.22 2.03
 4 4 -7 9.73 1.49
 4 4 7 11.32 0.94
 -4 -4 -8 46.52 3.59
 -4 4 -8 46.14 3.85
 4 4 -8 42.97 3.14
 4 -4 8 41.57 1.55
 4 4 -8 42.88 1.47
 4 4 -8 41.79 1.63
 4 4 8 44.16 1.96
 4 -4 9 7.65 0.75
 4 4 -9 8.18 0.72
 -4 -4 9 7.41 0.92
 4 -4 -9 5.6 0.7
 4 4 9 6.59 0.84
 4 -4 10 8.03 0.76
 4 4 -10 7.8 0.61
 -4 -4 10 8.32 0.93
 -4 4 -10 9.58 0.85
 4 -4 -10 8.76 0.83
 4 4 10 8.45 0.87
 4 -4 11 -0.23 0.25
 4 -4 -11 -0.04 0.25
 -4 -4 11 0.33 0.33
 -4 4 11 0.28 0.34
 -4 -4 -11 -0.07 0.18
 -4 4 -11 0.14 0.25
 -4 -4 12 11.16 0.62
 -4 4 12 11.18 0.54
 -4 -4 12 11.83 0.64
 -4 4 -12 10.31 0.45
 4 -5 0 1508.3 7.3
 4 -5 0 1485.19 9.7
 4 5 0 1498.98 11.48
 4 -5 1 19.84 1.16
 4 -5 -1 22.23 1.16
 -4 -5 1 20.71 0.76
 4 -5 1 21.66 1.31
 4 5 1 21.14 1.43
 4 5 -1 20.05 1.39
 -4 -5 -1 21.53 1.2
 4 -5 -2 422.39 5.31
 4 5 -2 409.56 6.07
 -4 -5 -2 419.6 5.85
 4 -5 -2 420.35 4.58
 4 5 2 420.07 6.17
 4 -5 -3 0.7 0.34
 -4 -5 -3 0.07 0.48
 4 5 -3 0.67 0.4
 4 5 3 0.9 0.55
 4 5 -4 100.18 2.68
 -4 -5 -4 96.02 3.79
 4 -5 -4 101.15 3.13
 4 5 4 97.33 2.81
 -4 -5 -5 21.81 2.03
 4 -5 -5 24.47 1.83
 -4 5 -5 19.96 2.15
 -4 -5 -6 12.1 1.73
 4 -5 -6 10.93 1.38
 4 5 -6 10.25 1.59
 -4 5 -6 10.11 1.75
 4 -5 -7 1.05 0.53
 -4 -5 -7 1.32 0.51
 4 5 -7 1.04 0.55
 -4 5 -7 0.99 0.46
 4 5 -7 2.65 0.38
 4 5 -7 2.55 0.44
 4 5 7 2.32 0.51
 -4 -5 -8 0.84 0.69
 4 5 -8 0.15 0.42
 4 -5 8 0.42 0.27
 4 5 -8 0.78 0.29
 -4 -5 8 0.43 0.41
 4 5 -8 0.29 0.29
 4 5 8 0.63 0.4
 4 -5 9 -0.38 0.28
 4 5 -9 0.06 0.28
 -4 -5 9 0.32 0.41
 4 -5 10 2.19 0.51
 4 5 -10 2.39 0.41
 -4 -5 10 2.62 0.56
 -4 5 -10 1.96 0.46
 4 -5 -10 2.31 0.49
 4 5 10 2.52 0.55
 4 -5 11 4.31 0.49
 4 -5 -11 4.03 0.47
 -4 -5 11 4.22 0.58
 -4 5 11 4.97 0.63
 -4 5 -11 5.43 0.55
 -4 -5 12 0.48 0.21
 -4 5 12 0.43 0.16
 -4 5 -12 0.35 0.14
 4 6 0 8.12 0.54
 4 -6 0 7.84 0.53
 4 -6 0 7.65 0.81
 4 6 -1 329.7 5.66
 -4 -6 -1 329.04 4.85
 4 6 1 331.91 5.83
 4 -6 1 336.08 4.72
 4 -6 1 332.24 5.44
 4 -6 -1 342.4 4.9
 -4 -6 1 335.97 3.59
 4 6 -2 316.89 5.68
 -4 -6 -2 334.19 5.38
 4 -6 -2 328.67 4.28
 4 6 2 322.85 5.84
 4 -6 -2 323.97 5.07
 4 6 3 79.46 2.94
 -4 -6 -3 80.73 3.08
 4 -6 -3 83.95 2.51
 4 6 -3 76.89 2.79
 4 6 4 136.14 3.6
 4 6 -4 140.62 3.43
 -4 -6 -4 144.49 4.64
 4 -6 -4 137.2 3.73
 -4 6 -5 126.02 5.4
 -4 -6 -5 131.95 4.93
 4 -6 -5 125.56 4.05
 -4 6 -6 15.4 1.98
 -4 6 -6 18.35 2.27
 4 6 -6 15.86 1.96
 4 -6 -6 14.53 1.52
 -4 -6 -6 20.59 2.13
 -4 6 -7 1.22 0.69
 -4 -6 -7 1.81 0.81
 4 6 -7 -0.28 0.89
 4 -6 -7 1.75 0.66
 4 6 -7 2.17 0.34
 4 -6 7 1.74 0.34
 4 6 -7 0.82 0.26
 4 6 7 2.91 0.56
 4 -6 8 24.7 1.24
 -4 -6 8 26.28 1.54
 4 6 -8 24.46 1.22
 -4 -6 -8 23.21 2.49
 4 6 -8 24.8 2.43
 -4 6 -8 24.94 2.95
 4 6 8 25.25 1.55
 4 -6 9 1.48 0.42
 4 6 -9 1.58 0.39
 -4 -6 9 1.6 0.58
 -4 6 -9 1.33 0.5
 4 6 9 1.01 0.49
 4 -6 10 12.69 0.96
 4 -6 10 11.51 0.81
 4 6 -10 11.81 0.8
 -4 6 -10 12.01 0.93
 -4 -6 10 11.14 1.01
 4 -6 -10 10.82 0.92
 4 6 10 10.84 0.97
 4 -6 11 3.61 0.45
 4 -6 -11 2.98 0.4
 -4 -6 11 3.33 0.53
 -4 6 -11 2.93 0.43
 -4 -6 12 0.36 0.2
 -4 6 -12 0.32 0.14
 4 7 0 1854.34 7.44
 4 -7 0 1861.39 10.81
 -4 -7 -1 699.87 7.6
 4 -7 1 688.59 7.04
 4 -7 -1 690.91 7.57
 4 -7 1 691.74 5.24
 -4 -7 1 699.89 5.87
 4 -7 1 717.5 8.38
 -4 -7 -2 29.81 1.74
 4 7 2 30.21 1.91
 4 7 -2 29.87 1.85
 4 -7 -2 29.14 1.39
 4 -7 -2 32.77 1.76
 4 7 3 54.22 2.59
 4 -7 -3 59.17 2.21
 -4 -7 -3 57.57 2.65
 4 7 -3 58.34 2.6
 4 7 -4 103.9 3.24
 -4 -7 -4 107.63 4.08
 4 -7 -4 107.96 3.39
 4 7 4 102.08 3.4
 -4 -7 -5 4.35 1.04
 4 -7 -5 3.94 0.76
 -4 -7 -6 1.31 0.72
 4 7 -6 0.29 0.69
 -4 7 -6 2.62 1.13
 4 -7 -7 3.34 0.81
 4 7 -7 4.33 1.27
 -4 -7 -7 3.27 1
 -4 7 -7 5.3 1.48
 4 -7 7 2.33 0.38
 4 7 -7 3.04 0.46
 -4 -7 7 4.07 0.62
 4 7 -7 2.37 0.82
 4 7 8 4.32 0.71
 -4 -7 -8 3.53 1.02
 -4 7 -8 3.62 0.85
 4 7 -8 2.89 1.06
 4 7 -8 4.09 0.55
 4 -7 8 5.63 0.65
 -4 -7 8 5 0.75
 -4 7 -9 2.12 0.51
 4 7 -9 2.59 0.46
 -4 -7 9 2.2 0.55
 4 -7 9 1.42 0.42
 4 7 9 2.33 0.59
 4 -7 10 0.8 0.38
 4 7 -10 0.68 0.32
 -4 -7 10 0.9 0.51
 -4 7 -10 0.55 0.31
 4 -7 -10 0.31 0.38
 4 7 10 0.28 0.35
 4 -7 11 3.65 0.46
 -4 -7 11 3.34 0.49
 -4 7 -11 4.15 0.47
 4 -7 -11 3.38 0.46
 -4 -7 12 9.45 0.53
 -4 7 -12 8 0.38
 -4 -8 0 35.72 1.55
 4 -8 0 35.9 1.9
 4 8 0 33.9 0.97
 4 -8 0 33.84 1.51
 4 -8 1 220 2.82
 4 -8 1 218.57 4.87
 4 -8 -1 223.93 4.66
 -4 -8 1 224.97 3.63
 -4 -8 -1 226.09 4.61
 -4 -8 2 6.67 0.66
 -4 -8 -2 6.57 0.91
 4 -8 -2 6.36 0.85
 4 8 -2 5.4 0.91
 4 -8 -2 6.97 0.77
 4 -8 -3 16.27 1.47
 -4 -8 -3 13.35 1.4
 4 -8 -3 17.77 1.31
 4 8 3 15.97 1.54
 4 8 -3 17.22 1.56
 4 8 4 34.59 2.13
 -4 -8 -4 34.4 2.38
 4 -8 -4 34.3 1.98
 4 8 -4 35.12 1.99
 -4 -8 -5 6.41 1.15
 4 -8 -5 6 0.97
 4 -8 -6 9.37 1.25
 -4 8 -6 10.34 1.81
 4 8 -6 11.19 1.8
 -4 -8 -6 12.13 1.66
 -4 8 -7 20.89 2.67
 -4 -8 -7 22.42 2.46
 4 -8 -7 26.13 2.06
 4 8 -7 21.57 2.56
 4 8 7 18.79 1.24
 4 -8 7 20.18 1.07
 4 8 -7 19.89 1.06
 -4 -8 7 20.36 1.28
 4 8 8 23.69 1.57
 4 -8 8 25.38 1.3
 -4 8 -8 25.35 1.37
 4 8 -8 24.99 1.28
 -4 -8 8 25.93 1.51
 -4 8 -8 26.49 2.97
 -4 -8 -8 22.87 2.33
 4 8 -8 25.03 2.52
 -4 8 -9 1.54 0.47
 -4 -8 9 0.89 0.43
 4 -8 9 1.43 0.41
 4 8 -9 0.8 0.34
 4 -8 9 2.13 0.59
 4 8 9 1.43 0.48
 -4 -8 10 11.17 0.97
 4 -8 10 10.68 0.9
 4 8 -10 10.79 0.78
 -4 8 -10 10.62 0.86
 4 -8 -10 10.03 0.93
 4 8 10 9.69 0.91
 4 -8 11 3.6 0.46
 -4 8 -11 2.86 0.42
 -4 -8 11 3.69 0.52
 4 -8 -11 2.94 0.41
 -4 -8 12 8.5 0.47
 4 -9 0 301.65 4.71
 4 9 0 306.7 2.63
 4 -9 0 304.21 5.81
 4 -9 1 0.32 0.21
 4 -9 1 0.87 0.53
 -4 -9 1 -0.26 0.29
 -4 -9 -1 0.55 0.46
 4 -9 -1 0.56 0.4
 -4 -9 2 15.45 1.04
 4 -9 -2 14.76 1.32
 -4 -9 -2 15.47 1.41
 4 -9 -3 129.56 4.11
 -4 -9 -3 127.36 4.22
 4 9 -3 129.16 4.27
 4 -9 -3 128.36 3.62
 4 9 3 122.68 4.29
 4 9 -4 0.36 0.44
 -4 -9 -4 0.75 0.61
 4 -9 -4 0.75 0.44
 4 9 4 1.7 0.63
 -4 -9 -5 121.86 4.87
 4 -9 -5 117.5 4.16
 4 -9 -6 -0.3 0.43
 -4 9 -6 -0.09 0.53
 -4 -9 -6 0.83 0.54
 -4 -9 7 1.15 0.45
 4 -9 7 0.44 0.28
 4 9 -7 0.6 0.27
 -4 -9 -7 1.56 0.8
 -4 9 -7 0.39 0.95
 4 9 7 -0.14 0.41
 4 -9 -7 0.37 0.36
 4 -9 8 8.25 0.79
 -4 -9 8 7.2 0.87
 -4 9 -8 7.02 0.81
 4 9 -8 7.9 0.74
 4 9 8 9.03 1.03
 -4 -9 9 2.8 0.63
 4 9 -9 2.84 0.46
 -4 9 -9 3.84 0.62
 4 -9 9 3.93 0.66
 4 9 9 3.05 0.71
 4 -9 10 13.6 0.99
 -4 -9 10 13.14 1.04
 4 9 -10 12.8 0.84
 -4 9 -10 11.45 0.89
 4 -9 -10 13.01 1.02
 4 9 10 13.52 1.06
 -4 -9 11 0.21 0.29
 4 -9 11 0.19 0.26
 -4 9 -11 0.36 0.28
 -4 -9 11 0.38 0.29
 4 -9 -11 0.39 0.23
 4 -10 0 1406.44 10.51
 -4 -10 0 1428.92 11.24
 4 -10 -1 33.05 2.09
 4 -10 1 34.54 0.98
 -4 -10 1 32.61 1.68
 4 -10 1 34.07 2.21
 4 10 1 35.26 1.06
 4 -10 2 384.7 4.07
 4 -10 -2 388.8 7.1
 -4 -10 2 369.22 5.5
 4 -10 2 389.33 7.79
 -4 -10 -2 383.12 7
 4 -10 -3 105.73 3.94
 -4 -10 -3 111.1 4.05
 4 10 3 106.24 4.23
 4 10 -3 110.86 4.2
 4 -10 -3 104.77 3.45
 4 -10 -4 0.61 0.5
 4 10 4 -0.78 0.42
 4 10 -4 0.86 0.5
 -4 -10 -4 0.25 0.51
 4 -10 -4 0.34 0.31
 4 -10 -5 33.6 2.48
 4 -10 -5 31.16 2.2
 -4 -10 -5 31.75 2.53
 -4 -10 6 1.09 0.34
 4 10 -6 2.32 0.41
 4 10 6 1.54 0.42
 4 -10 -6 3.14 0.84
 -4 -10 -6 1.81 0.8
 4 -10 -6 2.12 0.73
 -4 10 -6 2.79 1.27
 -4 10 -7 14.18 1.92
 -4 -10 7 13.44 1.07
 -4 10 -7 11.46 0.91
 4 -10 7 12.19 0.92
 4 10 -7 12.08 0.91
 -4 -10 -7 11.9 1.76
 4 10 -7 10.74 1.86
 -4 10 -7 15.06 2.37
 4 10 7 12.45 1.08
 4 -10 -7 11.66 1.48
 4 10 8 116.02 3.42
 -4 10 -8 110.34 2.84
 4 10 -8 116.77 2.77
 4 -10 8 109.46 2.81
 -4 -10 8 108.72 3.08
 4 -10 8 110.7 3.03
 4 10 9 53.31 2.23
 -4 10 -9 53.71 1.96
 -4 -10 9 50.74 2.1
 4 -10 9 55.61 2.12
 4 10 -9 52.77 1.85
 4 10 10 30.45 1.53
 -4 -10 10 30.37 1.5
 4 -10 10 33.18 1.5
 4 10 -10 31.21 1.28
 -4 10 -10 31.6 1.38
 4 -10 -10 29.12 1.46
 -4 10 -11 6.05 0.51
 -4 -10 11 6.31 0.58
 4 -10 11 6.66 0.54
 4 -10 -11 5.79 0.52
 4 -11 0 102.01 3.8
 -4 -11 0 94.88 3.08
 4 -11 0 106.36 2.97
 -4 -11 1 38.89 1.94
 4 -11 -1 41.56 2.46
 4 -11 1 40.75 2.52
 -4 -11 2 24.21 1.55
 4 -11 2 22.7 2.05
 4 -11 -2 23.4 1.89
 -4 -11 -2 22.1 1.81
 4 -11 -3 50.55 2.83
 -4 -11 -3 53.38 2.9
 4 11 3 51.39 3.11
 4 11 -3 46.9 2.87
 4 -11 -4 76.2 3.66
 -4 -11 -4 83.18 3.92
 4 -11 -4 73.43 3.22
 4 11 4 81.35 3.85
 4 11 -4 73.23 3.46
 4 -11 -5 26.3 2.27
 -4 -11 -5 21.72 2.18
 4 -11 -5 23.79 1.94
 4 11 -6 36.45 1.42
 -4 11 -6 37.01 1.43
 4 -11 6 34.24 1.37
 4 -11 6 37.11 1.56
 -4 -11 6 34.13 1.55
 -4 -11 -6 38.78 3.06
 4 -11 -6 37.81 2.54
 4 11 6 38.78 1.7
 4 -11 -6 34.42 2.65
 4 -11 7 1.65 0.41
 4 11 -7 2.03 0.44
 -4 -11 7 1.94 0.51
 -4 11 -7 1.81 0.4
 4 -11 7 2.93 0.63
 -4 -11 -7 3.43 1.05
 4 11 -7 0.25 1.01
 -4 11 -7 4.42 1.41
 4 11 7 1.83 0.53
 4 -11 -7 3.39 1.01
 4 11 -8 4.24 0.59
 -4 -11 8 5.28 0.77
 -4 11 -8 4.12 0.64
 4 -11 8 4.72 0.69
 4 11 8 5.79 0.88
 -4 11 -9 82.56 2.39
 4 11 -9 79.64 2.25
 -4 -11 9 78.01 2.55
 4 -11 9 82.04 2.54
 4 11 9 80.79 2.74
 4 -11 10 -0.06 0.35
 -4 11 -10 0.34 0.35
 -4 -11 10 0.87 0.45
 4 -11 -10 0.52 0.34
 4 11 10 0.37 0.35
 -4 -11 11 0.31 0.27
 4 -11 11 0.26 0.25
 -4 11 -11 0.78 0.27
 4 -11 -11 0.03 0.19
 4 -12 0 6.58 0.81
 -4 -12 0 7.47 0.98
 4 -12 0 7.71 1.17
 4 -12 -1 248.63 6.23
 4 -12 1 252.33 6.53
 -4 -12 1 238.88 5.09
 -4 -12 -1 241.93 5.53
 4 -12 2 274.96 7.24
 -4 -12 2 269.18 5.41
 4 -12 -2 267.5 6.57
 -4 -12 -2 265.97 6.4
 4 -12 -3 45.95 2.78
 4 12 3 39.78 2.81
 -4 -12 -3 43.83 2.75
 4 12 -3 43.82 2.91
 -4 -12 -4 -0.32 0.49
 4 12 -4 0.23 0.57
 4 12 4 0.19 0.44
 4 -12 -4 0.2 0.41
 4 -12 -4 0.6 0.39
 4 -12 -5 3 0.89
 -4 -12 -5 1.36 0.61
 4 -12 -5 1.98 0.47
 -4 12 -6 7.12 0.68
 4 -12 6 7.96 0.8
 4 12 -6 7.98 0.72
 -4 -12 6 6.87 0.73
 4 -12 -6 4.66 0.84
 -4 -12 -6 7.88 1.44
 4 12 6 7.61 0.88
 4 -12 -6 7.6 1.36
 4 -12 7 0.3 0.37
 -4 -12 -7 -0.09 0.62
 4 -12 -7 0.06 0.8
 4 12 -7 -3.67 1.11
 -4 12 -7 3.83 1.51
 4 12 7 0.99 0.42
 4 12 -7 0.23 0.32
 -4 -12 7 0.12 0.33
 -4 12 -7 0.49 0.37
 -4 -12 8 46.66 2.02
 4 -12 8 49.4 2.02
 -4 12 -8 47.51 1.84
 4 12 -8 45.66 1.79
 4 12 8 50.89 2.29
 -4 -12 9 43.71 1.89
 4 12 -9 46.14 1.73
 4 -12 9 46.57 1.91
 -4 12 -9 45.07 1.74
 4 12 9 47.52 2.11
 -4 12 -10 23.33 1.13
 4 -12 10 22.94 1.21
 -4 -12 10 22.24 1.17
 4 -12 -10 21.76 1.24
 4 12 10 22.28 1.22
 4 -12 11 3.55 0.39
 -4 -12 11 3.1 0.38
 -4 12 -11 3.54 0.38
 4 -12 -11 3.05 0.35
 4 -13 0 96.43 2.94
 4 -13 0 91.55 4.01
 -4 -13 0 95.7 3.47
 4 -13 1 63.24 3.42
 -4 -13 -1 63.29 2.94
 4 -13 -1 63.62 2.45
 4 -13 -1 62.14 3.3
 -4 -13 1 62.99 2.79
 4 -13 2 0.39 0.48
 4 -13 -2 0.4 0.6
 -4 -13 2 0.36 0.35
 -4 -13 -3 0.13 0.52
 4 -13 -3 1.88 0.79
 4 13 3 1.78 0.76
 4 13 -3 1.22 0.67
 4 -13 -4 17.51 1.89
 4 13 4 15.68 1.8
 4 13 -4 19.57 1.86
 -4 -13 -4 18.84 1.96
 4 13 -5 74.04 1.96
 -4 -13 5 73.59 2.09
 4 -13 5 73.15 2.06
 4 -13 -5 67.83 3.82
 -4 -13 -5 71.59 4
 -4 13 -6 22.69 1.14
 -4 -13 6 21.71 1.3
 4 -13 6 21.57 1.27
 4 13 -6 23.2 1.23
 -4 -13 -6 21.37 2.31
 4 13 6 22.81 1.4
 4 -13 -6 20.32 2.1
 4 -13 7 0.34 0.44
 4 13 7 0.52 0.48
 -4 -13 -7 0.25 0.48
 4 13 -7 1.62 1.18
 4 13 -7 0.11 0.29
 -4 -13 7 -0.48 0.46
 -4 13 -7 0.07 0.36
 4 13 -8 0.97 0.41
 -4 -13 8 0.76 0.42
 -4 13 -8 0.63 0.35
 4 -13 8 0.64 0.38
 -4 -13 9 6.96 0.82
 4 13 -9 6.32 0.69
 -4 13 -9 7.13 0.75
 4 -13 9 6.89 0.82
 4 13 9 6.85 0.83
 -4 -13 10 14.31 0.92
 -4 13 -10 14.2 0.86
 4 -13 10 14.76 0.98
 4 -13 -10 12.77 0.94
 4 13 10 14.98 0.99
 -4 -13 11 0.06 0.21
 4 -13 11 0.33 0.2
 4 -13 -11 0.19 0.16
 -4 13 -11 0.43 0.2
 -4 -14 0 49.7 2.61
 4 -14 0 49.8 3.11
 4 -14 0 44.7 1.99
 4 -14 -1 12.74 1.59
 -4 -14 -1 10.64 1.28
 4 -14 1 10.4 1.53
 -4 -14 1 12.43 1.33
 4 -14 -1 12.55 1.07
 -4 -14 -2 34.86 2.44
 -4 -14 2 33.25 2.14
 4 -14 2 33.51 2.76
 4 -14 -2 34.68 2.61
 4 14 -3 26.36 2.46
 4 14 3 25.43 2.42
 4 -14 -3 25.51 2.27
 4 14 -4 10.6 1.58
 -4 -14 -4 7.38 1.24
 4 14 4 4.97 1.11
 4 -14 -4 9.39 1.48
 4 -14 5 6.45 0.67
 4 14 5 7.19 0.75
 -4 -14 5 6.66 0.72
 4 14 -5 6.74 0.65
 -4 14 -5 6.82 0.59
 4 -14 -5 4.95 0.95
 -4 -14 -5 7.22 1.34
 4 -14 6 7.88 0.82
 4 14 6 6.89 0.83
 -4 -14 6 7.49 0.78
 4 14 -6 7.08 0.76
 -4 14 -6 7.71 0.7
 -4 -14 -6 5.72 1.24
 4 -14 -6 4.89 1.03
 4 -14 7 2.42 0.56
 4 14 7 2.92 0.63
 -4 14 -7 2.55 0.49
 4 14 -7 3.55 0.61
 -4 -14 7 2.22 0.55
 4 -14 8 12.81 1.09
 -4 -14 8 13.2 1.09
 4 14 -8 14.6 1.05
 -4 14 -8 14.4 1.01
 -4 14 -9 1.14 0.41
 -4 -14 9 1.39 0.45
 4 -14 9 1.27 0.46
 4 14 9 2.16 0.58
 -4 14 -10 0.25 0.3
 -4 -14 10 -0.44 0.32
 4 -14 10 0.11 0.32
 4 14 10 0.05 0.27
 4 -14 11 5.76 0.42
 -4 -14 11 5.19 0.39
 4 -15 0 51.42 3.29
 -4 -15 0 53.39 2.85
 4 -15 -1 69.33 3.77
 -4 -15 1 67.6 3.19
 -4 -15 -1 70.37 3.38
 4 -15 1 68.46 3.83
 -4 -15 -2 13.81 1.58
 4 -15 2 18.21 2.12
 -4 -15 2 17.24 1.61
 4 -15 -2 15.94 1.85
 4 -15 -3 0.99 0.53
 -4 -15 -3 0.33 0.38
 4 15 4 4.01 1.07
 -4 -15 -4 6.09 1.22
 4 15 -4 4.91 0.9
 4 -15 -4 5.15 1.21
 -4 -15 -5 -0.47 0.47
 4 -15 -5 0.53 0.7
 4 -15 5 0.02 0.32
 4 15 5 0.33 0.42
 -4 15 -5 0.35 0.23
 4 15 -5 0.36 0.29
 -4 -15 6 30.7 1.59
 4 -15 6 29.37 1.51
 4 15 -6 31.46 1.48
 -4 15 -6 33.23 1.41
 -4 -15 -6 36.3 3.02
 4 15 6 31.22 1.71
 4 -15 -6 30.65 2.61
 4 15 -7 2.11 0.46
 -4 15 -7 2.77 0.51
 4 -15 7 2.42 0.58
 -4 -15 7 3.24 0.57
 4 15 7 2.62 0.59
 -4 15 -8 0.07 0.31
 4 -15 8 0.41 0.42
 -4 -15 8 0.52 0.46
 4 15 9 1.62 0.48
 -4 -15 9 1.84 0.45
 4 -15 9 1.71 0.48
 -4 15 -9 1.92 0.42
 4 -15 9 1.73 0.28
 4 -15 10 0.71 0.35
 -4 -15 10 0.42 0.24
 -4 15 -10 0.98 0.29
 4 -15 -10 0.97 0.35
 4 15 10 1.07 0.32
 4 -15 11 3.14 0.28
 -4 -16 0 53.04 2.97
 4 -16 0 57.75 3.63
 4 -16 1 25.83 2.48
 -4 -16 1 26.74 2.15
 -4 -16 -1 23.49 2.03
 4 -16 -1 25.85 2.42
 4 -16 2 13.75 1.86
 4 -16 -2 16.03 1.94
 -4 -16 -2 13.48 1.64
 -4 -16 2 14.83 1.54
 4 16 3 28.51 2.83
 4 16 -3 27.16 2.68
 4 -16 -3 25.88 2.41
 -4 -16 -3 22.92 2.2
 4 -16 -4 26.28 2.47
 -4 -16 -4 28.09 2.59
 4 16 4 24.11 2.39
 4 16 -4 23.57 2.26
 4 16 4 27.74 1.44
 4 -16 4 25.65 1.03
 4 -16 4 26.3 1.24
 -4 16 -4 27.37 1.03
 -4 -16 5 68.13 1.81
 -4 16 -5 66.85 1.83
 4 -16 5 69.36 2.22
 4 16 5 69.05 2.44
 4 -16 -5 61.13 3.82
 -4 -16 -6 0.64 1.01
 4 -16 -6 1.58 0.42
 4 16 6 0.39 0.44
 -4 -16 6 0.18 0.36
 4 -16 6 0.47 0.35
 4 16 -6 0.27 0.3
 -4 16 -6 0.62 0.34
 -4 -16 7 39.22 1.63
 4 -16 7 40.31 1.83
 -4 16 -7 44.07 1.69
 4 16 7 42.36 1.96
 -4 16 -8 15.6 1.01
 4 -16 8 14.97 1.13
 -4 -16 8 15.96 1.05
 4 -16 8 14.48 0.81
 4 -16 9 7.43 0.77
 -4 -16 9 7.39 0.67
 -4 16 -9 7.77 0.7
 4 16 9 7.47 0.78
 -4 -16 10 8.68 0.6
 -4 16 -10 8.45 0.59
 4 -16 10 8.42 0.65
 4 -16 -10 8.99 0.69
 4 16 10 9.11 0.65
 -4 -17 0 5.43 1.02
 4 -17 0 5.63 1.1
 -4 -17 -1 3.3 0.82
 4 -17 1 2.63 0.83
 4 -17 -1 3.52 1.03
 -4 -17 1 2.17 0.33
 -4 -17 -2 18.32 1.87
 4 -17 2 18.77 2.29
 4 -17 -2 18.68 2.15
 4 17 3 3.35 1.04
 -4 -17 -3 3.58 1.04
 4 17 -3 3.74 0.92
 4 -17 -3 2.3 0.68
 4 17 3 4.59 0.59
 4 -17 3 2.86 0.45
 -4 -17 -4 2.58 0.77
 4 -17 4 1.72 0.42
 4 17 4 3.64 1.09
 4 17 -4 -0.45 0.98
 4 -17 -4 1.27 0.74
 4 17 4 1.58 0.48
 4 -17 4 1.4 0.32
 -4 17 -4 0.95 0.2
 4 -17 -5 67.01 4.06
 -4 -17 -5 68.16 4.22
 4 17 5 66.8 2.43
 4 -17 5 63.03 1.76
 -4 -17 5 62.98 1.76
 4 -17 5 63.85 2.15
 -4 17 -5 63.97 1.8
 -4 -17 6 6.2 0.63
 4 -17 6 6.97 0.79
 4 17 6 8.55 0.97
 4 -17 6 8.81 0.7
 -4 17 -6 8.41 0.74
 4 17 7 6.85 0.85
 4 -17 7 6.4 0.59
 -4 -17 7 6.28 0.73
 4 -17 7 8.1 0.89
 -4 17 -7 6.86 0.7
 -4 -17 8 2.03 0.44
 4 -17 8 1.99 0.52
 -4 17 -8 1.74 0.41
 4 -17 8 1.76 0.29
 -4 17 -9 0.52 0.3
 4 17 9 1.07 0.41
 4 -17 9 1.16 0.42
 -4 -17 9 0.99 0.35
 4 17 10 1.35 0.3
 4 -17 -10 1.34 0.33
 -4 -17 10 1.21 0.26
 4 -17 10 1 0.3
 -4 -18 0 168.29 5.66
 4 -18 0 172.98 6.75
 4 -18 -1 0.5 0.67
 4 -18 1 1.47 0.98
 -4 -18 -1 2.02 0.98
 -4 -18 1 0.09 0.61
 -4 -18 -2 24.4 2.27
 4 -18 -2 29.04 2.76
 4 18 -2 28.76 2.95
 4 18 2 30.24 3.19
 4 -18 2 27.3 1.19
 4 18 2 27.83 1.38
 4 -18 2 26.44 1.11
 4 18 3 9.9 1.84
 4 18 -3 9.22 1.7
 -4 -18 -3 10.67 1.61
 4 -18 -3 9.2 1.6
 4 -18 3 8.46 0.77
 4 18 3 8.91 0.83
 4 -18 3 9.29 0.68
 -4 -18 -4 18.9 2.2
 4 18 4 17.06 2.03
 4 -18 -4 16.23 2.06
 4 -18 4 17.19 1.11
 -4 18 -4 16.33 0.83
 4 18 4 17.92 1.29
 4 -18 4 16.77 0.9
 -4 -18 -5 14.67 1.99
 -4 -18 5 12.57 0.81
 4 -18 5 13.29 1.04
 -4 18 -5 11.92 0.81
 4 18 5 12.1 1.09
 4 -18 5 12.86 0.83
 4 -18 -5 11.02 1.64
 4 18 6 8.87 0.97
 4 -18 6 7.08 0.66
 -4 -18 6 8.03 0.74
 4 -18 6 8.6 0.9
 -4 18 -6 7.08 0.67
 -4 -18 7 5.93 0.65
 4 -18 7 5.97 0.79
 -4 18 -7 6.15 0.65
 4 -18 7 5.55 0.53
 4 18 7 5.58 0.77
 4 -18 8 11.88 0.96
 -4 18 -8 12.54 0.85
 -4 -18 8 13.1 0.88
 4 18 9 3.44 0.53
 -4 -18 9 2.82 0.4
 4 -18 9 3 0.47
 4 18 10 1.39 0.25
 -4 -18 10 1.32 0.2
 4 -18 10 1.28 0.26
 4 -18 -10 1.15 0.26
 4 19 0 0.21 0.25
 4 -19 0 0.57 0.27
 -4 19 0 0.69 0.27
 4 19 0 0.16 0.31
 -4 -19 0 0.59 0.45
 4 -19 1 35.89 1.36
 4 19 -1 35.63 1.24
 4 19 -1 36.3 1.52
 4 -19 -1 39.96 1.66
 -4 19 1 34.7 1.24
 4 -19 1 36.85 1.39
 4 19 1 39.63 1.64
 4 -19 1 34.39 3.14
 -4 -19 1 39.93 2.69
 -4 -19 -1 34.37 2.63
 4 -19 -1 38.11 3.25
 -4 -19 -2 41.22 2.98
 4 -19 -2 47.57 3.61
 4 19 2 38.36 3.64
 4 19 -2 44.87 3.81
 4 -19 2 42.71 1.56
 4 19 2 44.27 1.81
 4 -19 2 41.35 1.44
 4 -19 -3 63.36 4.16
 -4 -19 -3 60.48 3.7
 4 19 3 61.03 4.4
 4 19 -3 54.87 3.97
 4 19 3 60.9 2.21
 4 -19 3 61.44 1.74
 4 -19 3 59.01 1.96
 -4 -19 -4 38.4 2.94
 4 -19 -4 38.91 3.2
 4 -19 4 39.12 1.67
 -4 19 -4 35.84 1.25
 4 19 4 39.06 1.87
 4 -19 4 36.55 1.38
 -4 19 -5 3 0.46
 4 19 5 4.55 0.73
 4 -19 5 4.24 0.52
 4 -19 5 3.76 0.64
 -4 -19 6 11.65 0.83
 -4 19 -6 11.96 0.86
 4 -19 6 12.73 1.06
 4 -19 6 12.48 0.8
 4 19 6 13.11 1.15
 4 -19 7 11.03 0.94
 -4 19 -7 11.27 0.83
 -4 -19 7 10.59 0.81
 4 19 7 10.51 0.97
 4 -19 7 10.46 0.68
 -4 -19 8 6.98 0.61
 4 -19 8 6.86 0.71
 4 19 9 1.51 0.35
 -4 -19 9 1.3 0.26
 4 -19 9 1.28 0.35
 4 19 -10 0.44 0.16
 4 -19 10 0.3 0.18
 4 -20 0 65.44 1.85
 4 20 0 62.7 1.65
 4 20 0 66.67 2.18
 -4 20 0 63.95 1.78
 4 -20 0 68.08 2.11
 -4 -20 0 70.21 3.65
 4 -20 0 67.56 4.44
 4 20 1 104.49 6.08
 4 20 -1 103.75 5.95
 4 -20 1 99.64 2.32
 4 20 -1 103.47 2.21
 4 20 -1 105.4 2.68
 4 -20 1 102.84 2.45
 -4 20 1 99.62 2.18
 4 20 1 103.26 2.77
 4 -20 -1 101.59 5.41
 4 -20 1 90.25 5.25
 -4 -20 -1 99.22 4.52
 -4 -20 -2 136.01 5.45
 4 -20 -2 133.03 6.17
 4 20 2 142.12 7.12
 4 20 -2 135.33 6.58
 4 -20 2 124.3 2.76
 4 20 -2 129.07 2.6
 -4 20 2 118.09 2.43
 4 20 2 127.53 3.17
 4 20 -2 127.12 2.93
 4 -20 2 121.31 2.6
 4 -20 -3 72.76 4.49
 -4 -20 -3 68.86 3.91
 4 20 3 72.22 4.7
 4 20 -3 72.64 4.42
 4 -20 3 70.7 2.2
 4 20 3 73.09 2.5
 4 -20 3 69.8 1.94
 4 20 4 3.11 0.64
 4 -20 4 3.03 0.48
 4 -20 4 4.28 0.65
 4 -20 5 46.81 1.9
 4 -20 5 48.94 1.61
 4 20 5 49.5 2.16
 4 -20 6 12.3 1.04
 -4 -20 6 10.69 0.76
 4 -20 6 11.12 0.75
 4 20 6 11.73 1.07
 4 20 7 2.39 0.52
 -4 -20 7 1.2 0.31
 4 -20 7 1.55 0.44
 -4 -20 8 17.46 0.84
 4 -20 8 18.41 1.05
 4 20 9 2.56 0.41
 -4 -20 9 2.1 0.25
 4 -20 9 2.69 0.41
 4 21 0 108.76 6.33
 4 -21 0 104.7 2.39
 4 21 0 101.59 2.2
 -4 21 0 101.38 2.38
 4 -21 0 102.68 2.69
 4 21 0 107.11 2.85
 4 -21 0 100.09 5.48
 -4 -21 0 103.02 4.41
 4 21 1 112.78 6.46
 4 21 -1 104 6.02
 4 -21 1 102.08 2.43
 4 21 -1 103.87 2.32
 -4 21 -1 96.02 2.36
 4 21 1 95.56 2.73
 4 -21 1 104.37 2.59
 4 21 -1 104.25 2.74
 -4 21 1 99.3 2.34
 -4 -21 -1 100.88 4.44
 4 -21 1 98.18 5.46
 4 -21 -1 108.03 5.66
 4 21 -2 26.52 2.98
 4 21 2 24.59 2.9
 4 -21 2 23.19 1.24
 4 21 -2 23.29 1.18
 4 21 -2 24.13 1.33
 -4 21 2 22.96 1.09
 4 21 2 23.14 1.4
 4 -21 2 25.39 1.25
 -4 -21 -2 25.29 2.27
 4 -21 -2 22.48 2.59
 4 21 -3 9 1.69
 4 21 3 6.68 0.59
 4 -21 3 9.54 0.87
 4 -21 3 8.94 0.75
 4 21 -3 9.69 0.85
 4 21 3 8.94 0.98
 4 -21 4 14.05 1.06
 4 -21 4 13.82 0.91
 4 21 4 15.16 1.22
 4 -21 5 14.19 1.09
 4 -21 5 14.01 0.88
 4 21 5 14.7 1.21
 4 -21 6 9.41 0.9
 4 -21 6 9.94 0.69
 4 21 6 9.76 0.95
 4 21 7 0.44 0.33
 4 -21 7 0.39 0.36
 -4 -21 7 0.58 0.24
 4 -21 8 5.43 0.59
 4 21 8 7.16 0.72
 4 21 -8 5.88 0.46
 -4 -21 8 5.8 0.44
 4 21 -9 2.99 0.33
 4 21 9 3.45 0.38
 4 -21 9 3.28 0.36
 -4 22 0 12.41 0.9
 4 22 0 13.42 1.06
 4 -22 0 14.72 1.06
 4 22 0 12.44 0.82
 4 -22 0 15.2 2.2
 4 22 0 15.44 2.49
 4 -22 1 59.04 1.88
 4 22 1 65.48 4.87
 4 22 -1 67.75 4.82
 4 22 -1 58.51 1.77
 -4 22 1 57.14 1.85
 4 22 1 59.29 2.21
 4 -22 1 58.1 1.99
 4 22 -1 57.68 2.12
 -4 22 -1 53.42 1.83
 4 -22 1 60.5 4.21
 -4 -22 -1 58.09 3.38
 4 -22 -1 56.54 4.03
 4 22 -2 0.12 0.29
 4 -22 2 0.94 0.39
 4 22 2 0.85 0.46
 -4 22 2 0.91 0.35
 4 22 -2 1.63 0.51
 4 -22 2 0.77 0.35
 4 22 -3 14.82 1.1
 4 -22 3 13.88 0.93
 4 22 3 15.2 1.22
 4 -22 3 14.84 1.04
 4 22 -3 15.4 0.98
 4 -22 4 37.61 1.63
 4 -22 4 35.99 1.44
 4 22 -4 35.88 1.59
 4 22 4 36.59 1.84
 4 -22 5 0.36 0.34
 4 -22 5 0.65 0.32
 4 22 5 1.17 0.5
 4 22 6 1.66 0.46
 4 -22 6 2.16 0.47
 4 22 7 3.48 0.51
 4 22 -7 3.7 0.46
 4 -22 7 4.52 0.6
 4 22 -8 2.64 0.37
 4 22 8 2.05 0.41
 4 22 -8 2.36 0.29
 4 -22 8 2.35 0.39
 4 22 -9 0.1 0.13
 4 22 9 0.29 0.15
 4 -22 9 0.23 0.14
 4 23 0 -0.07 0.27
 4 23 0 0.19 0.42
 -4 23 0 0.38 0.38
 4 23 -1 42.33 1.54
 4 -23 1 42.91 1.63
 -4 23 1 43.02 1.66
 4 23 1 45.06 1.97
 -4 23 -1 40.8 1.64
 4 23 -1 42.89 1.86
 4 -23 1 41.4 1.73
 4 23 -2 15.65 0.98
 4 -23 2 17.72 1.11
 4 23 2 15.95 1.25
 4 -23 2 17.25 1.09
 4 23 -2 17.42 1.21
 -4 23 2 15.78 1.01
 -4 23 -2 16.36 1.06
 4 23 -3 39.57 1.56
 4 -23 3 41.99 1.7
 4 23 -3 38.17 1.71
 4 23 3 42.08 1.97
 4 -23 3 38.15 1.54
 4 23 -4 34.07 1.46
 4 -23 4 34.41 1.39
 4 23 -4 36.33 1.62
 4 23 4 35.23 1.79
 4 -23 4 35.21 1.57
 4 -23 5 0.42 0.32
 4 23 -5 0.3 0.3
 4 23 5 1.29 0.5
 4 -23 5 0.77 0.25
 4 23 -5 0.74 0.35
 4 23 -6 0.75 0.35
 4 -23 6 0.57 0.33
 4 23 6 0.32 0.34
 4 23 -6 0.2 0.28
 4 23 -7 1.14 0.33
 4 23 -7 0.83 0.3
 4 23 7 0.6 0.33
 4 -23 7 0.72 0.34
 4 23 -8 0.03 0.19
 4 23 8 0.04 0.22
 4 23 -8 -0.01 0.14
 4 -23 8 0.19 0.21
 -4 24 0 7.04 0.73
 4 24 0 6.34 0.8
 4 24 1 11.82 1.08
 -4 24 1 10.26 0.84
 4 24 -1 11.98 1.04
 -4 24 -1 11.38 0.91
 4 24 -1 10.46 0.81
 4 -24 2 7.25 0.73
 4 24 -2 6.46 0.67
 -4 24 -2 6.66 0.72
 4 24 -2 8.24 0.89
 4 24 2 7.61 0.89
 -4 24 2 6.92 0.65
 4 -24 2 7.33 0.74
 4 24 -3 3.29 0.52
 4 -24 3 3.9 0.57
 4 24 -3 3.25 0.55
 4 24 3 4.05 0.66
 4 -24 3 2.99 0.52
 4 -24 4 10.83 0.78
 4 24 -4 10.8 0.9
 4 24 4 10.93 1.04
 4 -24 4 10.13 0.86
 4 24 -4 9.89 0.8
 4 24 -5 11.33 0.88
 4 24 5 12.01 1.01
 4 -24 5 10.3 0.84
 4 24 -5 11.46 0.84
 4 24 -6 0.32 0.27
 4 -24 6 1.28 0.39
 4 24 -6 0.5 0.31
 4 24 6 1.26 0.35
 4 24 -7 0.52 0.26
 4 24 -7 0.41 0.2
 4 -24 7 0.21 0.24
 4 24 8 13.82 0.67
 4 24 -8 13.65 0.58
 4 -24 8 12.84 0.53
 -4 24 -8 12.95 0.58
 4 25 0 112.02 3.1
 -4 25 0 106.85 2.64
 4 25 1 8.69 0.92
 -4 25 1 8.78 0.78
 -4 25 -1 10.5 0.88
 4 25 -1 9.65 0.94
 4 25 -1 10.72 0.78
 4 25 -2 5.19 0.71
 -4 25 2 5.3 0.64
 -4 25 -2 4.49 0.6
 4 25 2 5.8 0.81
 4 -25 2 4.98 0.58
 4 25 -2 4.42 0.57
 4 -25 3 6.5 0.66
 4 25 -3 7.57 0.82
 4 25 3 6.72 0.85
 -4 25 -3 6.82 0.71
 4 -25 3 6.94 0.64
 4 25 -3 6.51 0.66
 4 25 -4 0.34 0.29
 4 25 -4 -0.22 0.34
 -4 25 -4 0.02 0.32
 4 25 4 -0.05 0.37
 4 -25 4 0.23 0.33
 4 -25 -5 23.61 1.22
 4 25 -5 25.97 1.23
 4 25 5 27.28 1.38
 4 -25 5 27.33 1.21
 4 25 -5 24.78 1.12
 4 25 -6 0.23 0.24
 4 25 6 0.57 0.33
 -4 25 -6 -0.11 0.3
 4 -25 6 -0.05 0.28
 4 25 -6 0.48 0.27
 4 -25 7 10.47 0.6
 4 25 -7 11.8 0.57
 -4 25 -7 13.16 0.68
 4 -25 7 11.24 0.6
 4 25 -7 11.96 0.61
 4 26 0 26.84 1.52
 -4 26 0 26.52 1.32
 4 26 1 1.14 0.45
 -4 26 -1 0.91 0.38
 -4 26 1 0.33 0.28
 4 26 -1 1.29 0.47
 4 -26 -1 1.02 0.28
 4 26 -2 8.15 0.86
 -4 26 -2 7.67 0.75
 4 26 2 8.18 0.88
 -4 26 2 7.88 0.69
 4 26 -2 8.82 0.71
 -4 26 -3 0.62 0.34
 4 26 -3 0.09 0.35
 4 26 3 0.21 0.39
 4 -26 3 0.05 0.29
 4 26 -3 -0.09 0.26
 4 26 -4 18.82 0.96
 4 26 -4 19.82 1.13
 -4 26 -4 18.73 1.05
 4 26 4 19.63 1.21
 4 -26 4 19.24 1
 4 26 -5 0.55 0.31
 4 -26 -5 0.25 0.25
 4 -26 5 0.57 0.29
 4 26 -5 0.39 0.32
 -4 26 -5 0.25 0.27
 4 26 5 0.65 0.37
 4 26 -6 0.52 0.23
 4 26 6 0.16 0.23
 -4 26 -6 0.42 0.25
 4 26 -6 0.38 0.22
 4 -26 6 0.72 0.24
 -4 26 -7 2.12 0.28
 4 26 7 2.06 0.3
 4 26 -7 1.53 0.2
 -4 27 0 5.17 0.59
 4 27 0 5.42 0.71
 -4 27 1 7.24 0.68
 4 27 -1 7.21 0.81
 -4 27 -1 6.7 0.69
 4 27 1 5.97 0.78
 4 27 2 15.45 1.16
 4 27 -2 16.46 1.13
 -4 27 2 15.63 0.88
 -4 27 -2 14.48 0.96
 4 27 -2 15.5 0.82
 -4 27 -3 2.43 0.46
 4 27 -3 1.76 0.47
 4 27 3 1.69 0.54
 4 27 -3 2.29 0.37
 4 27 4 0.85 0.39
 -4 27 -4 0.26 0.27
 4 27 -4 0.56 0.33
 4 27 -4 -0.02 0.22
 4 -27 -5 6.55 0.52
 4 27 5 7.56 0.64
 -4 27 -5 7.11 0.59
 4 27 -5 7.24 0.59
 4 -27 5 6.68 0.46
 4 27 -5 7.07 0.5
 4 27 -6 2.76 0.29
 4 27 -6 2.66 0.31
 -4 27 -6 2.84 0.35
 4 27 6 1.7 0.23
 4 -28 0 0.15 0.28
 -4 28 0 -0.1 0.34
 4 28 0 0.38 0.37
 -4 28 -1 0.53 0.35
 4 28 -1 0.65 0.37
 -4 28 1 0.42 0.29
 4 28 1 0.88 0.48
 -4 28 -2 3.38 0.48
 4 28 -2 2.83 0.54
 4 28 2 3.05 0.57
 4 28 -3 3.26 0.33
 -4 28 -3 3.16 0.44
 4 28 -3 3.23 0.51
 4 28 3 3.55 0.55
 4 28 -4 -0.41 0.2
 4 -28 -4 0.7 0.31
 -4 28 -4 0.26 0.27
 4 28 4 0.36 0.33
 4 28 -4 0.74 0.32
 4 28 -5 2.56 0.25
 4 28 -5 2.76 0.35
 4 28 5 2.42 0.33
 -4 28 -5 2.78 0.35
 4 -28 6 20.7 0.71
 -4 28 -6 22.22 0.7
 4 -29 0 3.16 0.4
 -4 29 0 3.11 0.42
 4 29 0 3.08 0.55
 4 -29 1 -0.28 0.3
 4 29 -1 -0.48 0.37
 -4 29 -1 0.64 0.29
 4 29 1 0.34 0.31
 -4 29 1 0.45 0.22
 4 -29 2 6.49 0.62
 4 29 -2 8.1 0.72
 4 29 2 7.6 0.71
 -4 29 -2 7.49 0.62
 4 -29 -3 0.29 0.32
 4 29 3 0.13 0.28
 4 29 -3 0.66 0.3
 -4 29 -3 0.9 0.29
 4 -29 -4 5.43 0.5
 4 29 -4 7.26 0.56
 -4 29 -4 6.75 0.51
 4 29 4 5.72 0.5
 -4 29 -5 3.18 0.29
 4 29 -5 3.77 0.32
 -4 30 0 51.48 1.25
 4 30 0 56.2 1.71
 4 -30 1 2.19 0.39
 4 -30 1 1.73 0.32
 4 30 1 1.53 0.36
 4 30 -1 2.75 0.45
 -4 30 -1 1.76 0.32
 4 -30 2 15.96 0.74
 4 -30 -2 17.91 1.02
 4 -30 2 16.7 0.88
 4 30 -2 19.58 0.96
 -4 30 -2 17.65 0.79
 4 30 2 18.18 0.93
 4 -30 -3 2.01 0.38
 4 -30 3 2.26 0.39
 -4 30 -3 2.05 0.3
 4 30 3 1.67 0.3
 4 30 -3 1.81 0.31
 4 -30 4 -0.03 0.19
 4 30 4 0.48 0.17
 4 30 -4 0.51 0.2
 -4 30 -4 -0.01 0.15
 4 -31 0 5.94 0.55
 4 31 0 7.59 0.59
 4 -31 -1 6.85 0.61
 4 -31 1 5.93 0.5
 4 31 -1 6.84 0.55
 -4 31 -1 5.93 0.36
 4 31 1 7.17 0.56
 4 -31 -2 0.02 0.23
 4 -31 2 0.49 0.2
 4 31 2 -0.02 0.21
 -4 31 -2 0.18 0.12
 4 31 -2 0.75 0.27
 4 -31 -3 0.78 0.19
 4 -31 3 0.43 0.17
 4 31 -3 0.65 0.2
 4 32 0 6.16 0.43
 4 -32 0 5.84 0.41
 4 32 1 16.14 0.62
 4 32 -1 17.01 0.66
 -5 0 0 0.39 0.1
 5 0 0 0.06 0.24
 -5 0 -1 621.98 5.33
 5 0 -2 90.91 1.77
 -5 0 -2 87.06 2.63
 5 0 -2 88.89 1.2
 5 0 -3 177.28 4.55
 5 0 -3 180.07 3.47
 -5 0 -3 176.82 4.49
 5 0 -4 5.24 0.86
 -5 0 -4 2.77 0.81
 5 0 -5 412.36 7.64
 -5 0 -5 430.18 9.12
 -5 0 -6 73.27 4.15
 5 0 -6 72.51 3.53
 -5 0 -7 123.92 5.79
 5 0 -7 117.87 4.76
 5 0 7 112.54 2.74
 5 0 -8 148.91 3.35
 -5 0 -8 144.52 6.54
 5 0 8 139.32 3.29
 5 0 -9 24.64 1.44
 5 0 9 23.7 1.41
 5 0 -10 -0.03 0.26
 -5 0 11 21.65 1.25
 -5 0 -11 20.74 0.98
 -5 0 12 9.52 0.59
 -5 1 0 0.2 0.11
 -5 -1 0 -0.03 0.12
 5 1 0 0.07 0.39
 5 1 0 0.34 0.23
 -5 1 -1 13.55 0.82
 -5 -1 -1 14.79 0.83
 5 1 1 14.11 1.08
 5 -1 -1 12.96 0.6
 -5 1 -2 1354.31 10.39
 -5 -1 -2 1337.99 10.05
 5 1 -3 32.08 1.54
 -5 1 -3 33.56 1.99
 -5 -1 -3 30.17 1.88
 5 -1 -3 30.72 1.41
 -5 1 -4 0.92 0.72
 5 1 -4 1.12 0.57
 -5 -1 -4 0.49 0.65
 5 -1 -4 1.49 0.43
 5 1 -5 13.15 1.43
 -5 1 -5 12.3 1.65
 5 -1 -5 11.13 1.26
 -5 -1 -5 10.78 1.47
 -5 1 -6 17.99 2.16
 5 1 -6 17.19 1.83
 -5 -1 -6 17.53 2.08
 5 -1 -6 15.47 1.63
 5 -1 -7 3.41 0.76
 -5 1 -7 1.36 0.76
 5 1 -7 1.63 0.59
 -5 -1 -7 2.26 0.78
 5 1 7 2.7 0.51
 5 -1 7 3.23 0.52
 5 -1 8 24.39 1.4
 5 1 8 25.21 1.47
 -5 1 -8 23.08 2.67
 -5 -1 -8 26.15 2.79
 5 1 -8 25.31 1.4
 5 -1 -8 24.66 1.42
 5 -1 -9 4.11 0.66
 5 1 -9 3.68 0.63
 5 1 9 3.46 0.7
 5 -1 10 1.55 0.38
 5 1 -10 1.54 0.4
 5 -1 -10 1.9 0.42
 -5 -1 10 1.99 0.62
 -5 -1 11 1.26 0.43
 -5 1 11 1.4 0.43
 -5 1 -11 1.28 0.32
 -5 -1 -11 1.28 0.3
 -5 1 -12 0.09 0.12
 -5 -1 12 0.36 0.19
 -5 1 12 0.1 0.19
 5 -2 0 0.22 0.27
 -5 -2 0 -0.28 0.15
 5 2 0 0.53 0.5
 5 -2 0 0.17 0.25
 5 2 0 0.07 0.22
 5 2 0 0.21 0.2
 5 2 1 30.56 1.61
 -5 -2 -1 30.26 1.19
 5 2 -1 29.03 1.57
 5 2 -1 31.64 1.26
 5 -2 -1 30.99 1.05
 -5 2 -2 9.11 0.91
 -5 -2 -2 9.61 0.9
 5 -2 -2 9.34 0.52
 5 2 2 11.27 1.01
 5 2 -2 9.6 0.91
 5 -2 -2 9.3 0.61
 -5 2 -3 442.48 7.24
 -5 -2 -3 442.77 7.1
 5 -2 -3 432.61 5.06
 5 -2 -4 6.95 0.87
 -5 -2 -4 4.28 0.93
 5 2 -4 5.8 0.96
 -5 2 -4 3.74 0.93
 5 2 -5 206.77 6.78
 -5 -2 -5 202.73 6.21
 5 -2 -5 206.86 5.16
 -5 2 -5 194.69 6.33
 5 2 -5 206.17 5.59
 5 -2 -6 1.2 0.64
 -5 -2 -6 0.76 0.49
 5 2 -6 0.19 0.36
 -5 2 -6 1.02 0.64
 5 2 -7 34.17 1.43
 5 -2 -7 28.81 2.19
 5 2 -7 30.25 2.49
 -5 -2 -7 29.64 2.83
 -5 2 -7 32.49 3.07
 5 2 7 31.15 1.49
 5 -2 7 29.71 1.39
 5 2 -8 6.46 0.77
 5 -2 -8 5.24 0.74
 -5 -2 -8 7.41 1.66
 -5 2 -8 2.88 1.01
 5 2 8 6.02 0.79
 5 -2 8 5.9 0.73
 5 2 -9 7 0.8
 5 -2 -9 6.22 0.75
 5 2 9 6.41 0.84
 5 -2 -10 13.04 0.98
 -5 -2 10 13.23 1.16
 5 -2 10 14.18 0.94
 -5 2 11 0.89 0.39
 -5 2 -11 1.49 0.34
 -5 -2 11 1.51 0.43
 -5 -2 -11 1.44 0.31
 -5 2 -12 1.42 0.19
 -5 2 12 1.69 0.29
 -5 -2 12 1.24 0.27
 -5 -3 0 0.23 0.17
 5 3 0 0.25 0.44
 5 -3 0 0.08 0.24
 5 -3 0 0.32 0.25
 5 3 0 0.21 0.21
 5 3 0 0.34 0.19
 5 3 1 178.63 3.96
 -5 -3 -1 178.64 3.04
 5 3 -1 179.22 3.94
 5 3 -1 180.78 2.97
 5 -3 -1 178.65 2.83
 -5 -3 -2 1.61 0.48
 5 -3 -2 1.59 0.26
 5 3 2 1.1 0.44
 5 3 -2 1.24 0.35
 5 -3 -2 1.31 0.27
 -5 3 -3 28.35 1.91
 -5 -3 -3 26.41 1.76
 5 -3 -3 25.97 1.26
 5 3 3 25.36 1.49
 5 3 -3 23.06 1.44
 -5 -3 -4 53.95 2.87
 5 -3 -4 48.67 2.13
 -5 3 -4 53.06 3
 -5 -3 -5 206.34 6.22
 5 -3 -5 187.55 4.84
 5 3 -5 205.94 5.82
 -5 3 -5 198.14 6.46
 5 -3 -6 0.37 0.41
 -5 -3 -6 1.06 0.45
 5 3 -6 0.16 0.44
 -5 3 -6 -0.17 0.65
 5 -3 7 36.06 1.52
 5 3 7 39.11 1.71
 5 3 -7 40.08 2.92
 -5 -3 -7 40.38 3.24
 5 -3 -7 43.24 2.68
 -5 3 -7 42.03 3.56
 5 3 -7 38.52 1.49
 5 3 8 3.73 0.66
 -5 -3 -8 2.18 0.81
 -5 3 -8 4.27 1.28
 5 3 -8 2.17 0.47
 5 -3 -9 1.34 0.49
 5 3 -9 1.88 0.49
 5 3 9 2.01 0.55
 5 -3 10 1.57 0.4
 5 -3 -10 2.05 0.49
 -5 -3 10 2.61 0.61
 -5 3 -10 1.61 0.39
 5 -3 11 1.01 0.24
 5 -3 -11 1.03 0.31
 -5 -3 11 1.08 0.42
 -5 3 11 0.84 0.39
 -5 3 -11 0.86 0.33
 -5 -3 -11 1.03 0.28
 -5 3 -12 -0.03 0.13
 -5 3 12 -0.01 0.19
 -5 -3 12 0.02 0.2
 5 4 0 -0.07 0.39
 5 -4 0 0.16 0.26
 5 -4 0 0.07 0.21
 5 4 0 0.63 0.27
 5 4 0 0.23 0.17
 -5 -4 -1 36.18 1.46
 5 4 1 35.05 1.85
 5 4 -1 35.39 1.86
 5 -4 -1 34.73 1.38
 5 -4 1 36.1 1.6
 -5 -4 1 34.35 0.64
 -5 -4 -2 55.83 2.16
 5 -4 -2 56.85 1.45
 5 4 2 52.1 2.25
 5 4 -2 53.74 2.26
 5 -4 -2 55.24 1.79
 5 4 3 606.29 7.63
 5 4 -3 605.65 7.5
 -5 -4 -3 625.64 8.46
 5 -4 -3 609.05 5.97
 -5 4 -4 82.38 3.79
 5 -4 -4 77.09 2.64
 -5 -4 -4 82.66 3.55
 -5 -4 -5 6.44 1.14
 5 -4 -5 9.21 1.13
 5 4 -5 6.81 1.13
 -5 4 -5 9.99 1.67
 5 4 -6 146.27 6.43
 5 4 -6 149.55 5.62
 -5 4 -6 145.11 6.13
 -5 -4 -6 130.69 5.47
 5 -4 -6 138.09 4.55
 5 4 -7 1.12 0.32
 -5 -4 -7 0.63 0.64
 -5 4 -7 0.98 0.73
 5 4 7 1.22 0.42
 -5 4 -8 75.56 4.91
 -5 -4 -8 68.68 4.39
 5 4 -8 71.8 1.84
 5 4 -8 73.77 2.26
 5 4 8 73.71 2.56
 5 4 -9 0.4 0.22
 -5 -4 9 -0.14 0.54
 5 -4 -9 0.88 0.45
 5 4 9 0.76 0.41
 5 -4 10 1.51 0.43
 -5 -4 10 1.43 0.48
 -5 4 -10 1.07 0.37
 5 -4 -10 1.33 0.42
 5 4 10 0.91 0.41
 5 -4 -11 14.32 0.84
 -5 4 -11 15.32 0.87
 -5 4 11 16.62 1.08
 5 -4 11 15.27 0.76
 -5 -4 -11 14.67 0.73
 -5 -4 11 15.11 1.01
 -5 -4 12 4.87 0.41
 -5 4 12 4.98 0.39
 -5 4 -12 4.55 0.32
 -5 -4 12 4.79 0.43
 5 5 0 -0.09 0.17
 5 -5 0 0.19 0.21
 5 -5 0 -0.16 0.28
 5 5 0 0.15 0.34
 5 -5 0 0.86 0.34
 5 -5 -1 731.41 6.85
 5 -5 1 731 8.12
 5 -5 1 751.58 7.45
 -5 -5 1 709.61 3.96
 -5 -5 -1 731.4 6.95
 5 5 1 699.83 8.69
 5 5 -1 733.25 8.66
 -5 -5 -2 0.49 0.28
 5 5 2 1.43 0.51
 5 5 -2 1.36 0.55
 5 -5 -2 0.88 0.23
 5 -5 -2 1.56 0.38
 5 -5 -3 5.09 0.68
 -5 -5 -3 4.27 0.86
 5 -5 -3 5.67 0.65
 5 5 3 5.6 0.88
 5 5 -3 5.71 0.83
 -5 -5 -4 321.78 7.06
 5 5 -4 325.18 5.37
 5 5 4 312.07 5.51
 5 -5 -4 321.79 5.37
 -5 -5 -5 2.11 0.76
 5 5 -5 1.32 0.64
 -5 5 -5 1.05 0.68
 5 5 -6 34.04 2.75
 -5 5 -6 35.56 3.13
 -5 -5 -6 34.34 2.75
 5 -5 -6 32.1 2.18
 5 5 -7 4.92 1.03
 -5 5 -7 6.25 1.52
 -5 -5 -7 3.3 0.85
 5 5 -7 4.68 0.49
 5 5 -7 5.82 0.58
 5 5 7 4.74 0.66
 -5 -5 -8 14.03 1.9
 -5 5 -8 13.06 2.13
 -5 -5 8 13.27 1.16
 5 5 -8 12.28 0.82
 5 5 -8 11.91 0.94
 5 5 8 11.18 1.04
 5 5 -9 13.7 0.87
 -5 -5 9 13.29 1.16
 5 -5 -9 13.04 1.13
 5 5 9 13.22 1.16
 5 -5 10 0.59 0.4
 -5 -5 10 0.57 0.44
 5 5 -10 0.24 0.2
 -5 5 -10 0.17 0.31
 5 -5 -10 0.62 0.41
 5 5 10 0.52 0.36
 5 -5 11 -0.13 0.25
 5 -5 -11 -0.01 0.26
 -5 -5 -11 -0.7 0.24
 -5 -5 11 -0.06 0.36
 -5 5 -11 0.38 0.26
 -5 5 11 0.18 0.32
 -5 5 12 0.03 0.14
 -5 5 -12 0.09 0.13
 -5 -5 12 0.08 0.2
 5 -6 0 -0.14 0.21
 5 -6 0 0.49 0.35
 5 6 0 -0.13 0.19
 5 6 0 0.41 0.46
 5 -6 0 0.19 0.31
 5 -6 -1 641.5 6.98
 5 -6 1 625.92 7.07
 5 -6 1 615.93 5.62
 5 -6 1 640.54 7.95
 -5 -6 1 606.8 4.51
 -5 -6 -1 636.58 6.95
 5 6 1 615.71 8.51
 5 6 -1 608.13 8.42
 5 6 -2 3.56 0.76
 -5 -6 -2 4.1 0.69
 5 -6 -2 3.59 0.6
 5 -6 -2 3.69 0.48
 5 6 2 3.42 0.72
 5 -6 -3 0.66 0.41
 -5 -6 -3 0.39 0.53
 5 -6 -3 0.55 0.29
 5 6 3 1.84 0.67
 5 6 -3 1.12 0.55
 5 6 -4 152.18 3.9
 -5 -6 -4 144.09 4.74
 5 -6 -4 148.88 3.72
 5 6 4 144.07 4.02
 5 -6 -5 1.39 0.63
 -5 -6 -5 2.26 0.85
 -5 6 -5 2.07 0.84
 5 6 -6 24.09 2.41
 -5 6 -6 24.38 2.62
 -5 -6 -6 26.13 2.4
 5 -6 -6 24.57 1.87
 -5 6 -7 2.83 1.33
 -5 -6 -7 1.54 0.55
 5 6 -7 1.33 0.72
 5 6 -7 1.84 0.35
 5 6 -7 2.67 0.46
 5 6 7 2.84 0.57
 -5 -6 8 31.01 1.67
 5 6 -8 31.03 1.32
 -5 6 -8 30.88 3.17
 -5 -6 -8 31.22 2.84
 5 6 8 30.86 1.71
 5 -6 9 44.27 1.84
 -5 -6 9 42.68 2.02
 5 6 -9 42.03 1.55
 5 6 9 40.99 1.98
 -5 6 -10 7.02 0.72
 -5 -6 10 6.82 0.84
 5 -6 10 7.38 0.74
 5 6 -10 6.98 0.59
 5 -6 -10 5.98 0.72
 5 6 10 5.71 0.71
 5 -6 11 3.23 0.42
 5 -6 -11 3.01 0.42
 -5 -6 11 2.65 0.47
 -5 6 -11 2.46 0.41
 -5 6 -12 0.15 0.12
 -5 -6 12 0.51 0.21
 5 7 0 0.54 0.43
 5 -7 0 -0.05 0.22
 5 7 0 0.27 0.14
 5 -7 0 0.73 0.34
 5 -7 -1 2.74 0.61
 -5 -7 -1 1.29 0.47
 5 -7 1 1.45 0.53
 5 7 1 1.68 0.58
 5 7 -1 2 0.69
 -5 -7 1 3.31 0.42
 5 -7 1 2.14 0.39
 5 -7 1 3.32 0.56
 5 7 -1 2.05 0.16
 5 7 2 49.37 2.6
 5 7 -2 48.44 2.51
 -5 -7 -2 47.49 2.2
 5 -7 -2 45.71 2.07
 -5 -7 -3 91.14 3.43
 5 7 3 90.56 3.49
 5 -7 -3 96.17 2.74
 5 7 -3 89.48 3.35
 5 -7 -3 96.57 3.17
 5 7 -4 21.91 1.64
 5 7 4 22.9 1.72
 -5 -7 -4 24.34 1.99
 5 -7 -4 20.9 1.47
 -5 -7 -5 3.02 0.83
 5 -7 -5 4.13 0.76
 -5 7 -5 2.93 1.06
 -5 -7 -6 14.91 1.93
 5 -7 -6 13.24 1.41
 5 7 -6 12.74 1.67
 -5 7 -6 14.74 2.13
 -5 7 -6 14.33 1.94
 5 7 7 5.32 0.77
 -5 -7 -7 3.86 1.04
 5 7 -7 5.44 1.12
 -5 7 -7 6.08 1.49
 -5 -7 7 5.42 0.73
 5 7 -7 5.48 0.51
 5 7 -7 7.76 1.75
 5 7 8 10.46 1.05
 -5 -7 -8 13.31 1.89
 -5 7 -8 9.07 1.62
 5 7 -8 12.36 0.87
 -5 -7 8 13.43 1.14
 5 -7 8 12.9 0.88
 -5 7 -9 17.05 1.16
 5 -7 9 19.89 1.25
 -5 -7 9 16.3 1.25
 5 7 -9 17.25 1.03
 5 7 9 17.48 1.32
 5 -7 10 5.09 0.61
 5 7 -10 5.07 0.52
 -5 -7 10 4.49 0.66
 -5 7 -10 6.03 0.69
 5 -7 -10 5.22 0.71
 5 7 10 4.83 0.68
 5 -7 -11 4.59 0.49
 -5 -7 11 5.62 0.62
 -5 7 -11 5.38 0.54
 5 -7 11 5 0.51
 -5 7 -12 0.45 0.14
 -5 -7 12 0.49 0.2
 5 -8 0 0.37 0.21
 5 8 0 -0.07 0.15
 5 -8 0 0.04 0.33
 5 -8 0 -0.17 0.41
 5 8 0 -0.02 0.51
 5 -8 1 1.15 0.47
 5 -8 1 1.16 0.27
 5 -8 1 1.11 0.52
 5 -8 -1 1.46 0.47
 -5 -8 -1 1.44 0.55
 5 8 1 1.12 0.6
 5 8 -1 1.05 0.6
 -5 -8 1 0.87 0.29
 -5 -8 2 6.23 0.57
 -5 -8 -2 8.25 1.01
 5 8 2 5.52 1.11
 5 -8 -2 6.03 0.91
 5 8 -2 6.09 1
 5 -8 -3 4.24 0.85
 5 8 3 4.54 0.96
 5 8 -3 3.38 0.85
 5 -8 -3 3.7 0.65
 -5 -8 -3 3.22 0.77
 5 -8 -4 45.8 2.49
 5 -8 -4 48.81 2.31
 5 8 -4 45.14 2.43
 -5 -8 -4 47.95 2.83
 5 8 4 45.92 2.57
 5 -8 -5 74.01 3.38
 -5 -8 -5 76.96 3.86
 5 -8 -5 77.23 3.16
 5 -8 -6 7.91 1.11
 -5 -8 -6 9.88 1.54
 5 -8 -6 9.07 1.22
 5 8 -6 10.89 1.7
 -5 8 -6 8.46 1.56
 -5 -8 -7 0.27 0.54
 5 8 -7 0.12 0.84
 -5 8 -7 -0.21 0.8
 5 8 7 0.59 0.41
 5 -8 7 0.16 0.27
 5 8 -7 0.99 0.33
 -5 -8 7 0.56 0.47
 5 -8 8 66.36 1.98
 -5 -8 8 63.43 2.38
 5 8 -8 69.45 2.1
 5 -8 8 67.3 2.28
 5 8 8 67.26 2.57
 -5 -8 9 40.2 1.9
 5 8 -9 41.68 1.6
 5 -8 9 38.55 1.74
 -5 8 -9 41.02 1.76
 5 8 9 40.85 1.99
 -5 -8 10 9.09 0.89
 -5 8 -10 10 0.84
 5 8 -10 10.83 0.75
 5 -8 10 11 0.88
 5 -8 -10 10.61 0.95
 5 8 10 8.72 0.88
 5 -8 11 0.25 0.23
 5 -8 -11 0.04 0.25
 -5 8 -11 0.19 0.23
 -5 -8 11 0.09 0.29
 -5 -8 12 1.82 0.24
 5 9 0 -0.11 0.57
 5 -9 0 0.26 0.45
 -5 -9 0 0.75 0.35
 5 9 0 -0.24 0.17
 5 -9 0 0.46 0.35
 -5 -9 -1 0.51 0.41
 5 -9 -1 0.91 0.57
 5 9 1 0.62 0.66
 5 9 -1 0.41 0.68
 -5 -9 1 0.99 0.35
 5 -9 1 0.27 0.53
 5 -9 1 0.89 0.27
 5 9 1 0.3 0.2
 -5 -9 -2 22.79 1.73
 5 9 2 20.51 1.92
 5 9 -2 23.79 1.97
 5 -9 -2 22.17 1.67
 -5 -9 2 21.75 1.11
 -5 -9 -3 4.11 0.87
 5 9 -3 3.19 0.83
 5 -9 -3 4.4 0.71
 5 -9 -3 3.86 0.78
 5 9 3 2.31 0.66
 5 9 -4 12.91 1.47
 -5 -9 -4 15.49 1.66
 5 -9 -4 15.49 1.36
 5 9 4 14.71 1.61
 5 -9 -4 14.41 1.47
 -5 -9 -5 43.03 2.96
 5 -9 -5 39.54 2.34
 5 -9 -5 39.9 2.61
 -5 -9 -6 99.22 4.78
 5 -9 -6 100.3 3.8
 -5 9 -6 101.48 5.68
 5 -9 -6 100.96 4.21
 5 -9 7 15.52 1.11
 -5 9 -7 19.07 2.59
 -5 -9 -7 13.29 1.9
 5 9 -7 15.03 1.93
 5 9 -7 15.39 0.97
 5 -9 7 16.26 0.97
 -5 -9 7 15.89 1.15
 5 9 7 15.25 1.17
 5 9 -8 35.27 1.52
 -5 9 -8 32.75 1.56
 -5 -9 8 31.97 1.7
 5 -9 8 34.82 1.68
 5 -9 8 34.89 1.49
 5 9 8 34.66 1.87
 -5 9 -9 15.5 1.1
 -5 -9 9 16.49 1.23
 5 -9 9 16.62 1.18
 5 9 -9 17.7 1.06
 5 9 9 15.77 1.27
 5 -9 10 3.32 0.56
 -5 -9 10 3.38 0.62
 -5 9 -10 3.68 0.57
 5 -9 -10 2.65 0.53
 5 9 10 2.98 0.53
 -5 -9 11 0.16 0.26
 5 -9 11 0.22 0.23
 -5 -9 11 0.14 0.27
 -5 9 -11 0.09 0.23
 5 -9 -11 -0.1 0.21
 5 -10 0 0.28 0.38
 -5 -10 0 0.04 0.34
 5 -10 0 0.05 0.44
 5 10 1 9.84 0.65
 5 -10 1 8.6 0.61
 -5 -10 1 8.52 0.83
 5 10 1 8.64 1.3
 5 10 -1 9.02 1.41
 5 -10 1 8.32 1.17
 5 -10 -1 7.47 1.12
 -5 -10 2 211.12 3.77
 5 -10 -2 200.36 5.16
 5 -10 2 213.7 3.37
 -5 -10 -2 194.27 5.12
 5 10 2 212.55 6.13
 5 10 -2 200.67 5.85
 5 10 3 0.48 0.59
 -5 -10 -3 0.52 0.56
 5 10 -3 0.96 0.7
 5 -10 -3 1.15 0.53
 5 -10 -4 26.47 2.08
 5 10 4 22.22 2
 5 10 -4 27.3 2.13
 -5 -10 -4 27.91 2.24
 5 -10 -4 24.93 1.78
 5 -10 -5 5.32 1.07
 5 -10 -5 4.22 0.85
 -5 -10 -5 4.96 1.1
 -5 -10 6 123.53 2.87
 5 -10 6 126.18 2.81
 5 10 -6 131.14 2.58
 5 10 6 129.3 3.11
 5 -10 -6 131.52 4.92
 -5 10 -6 134.54 6.6
 -5 -10 -6 128.48 5.52
 5 10 -7 90.01 4.95
 -5 10 -7 88.75 5.67
 -5 -10 -7 79.66 4.5
 -5 10 -7 84.02 2.35
 5 -10 7 88.04 2.59
 5 10 -7 82.61 2.28
 5 -10 7 84.2 2.21
 -5 -10 7 84.59 2.61
 5 10 7 85.04 2.75
 5 10 -8 76.59 2.25
 -5 -10 8 78.37 2.6
 5 -10 8 81.53 2.58
 -5 10 -8 75.56 2.36
 5 10 8 77.76 2.85
 5 10 -9 0.5 0.33
 -5 -10 9 0.45 0.49
 -5 10 -9 0.54 0.34
 5 -10 9 0.94 0.45
 5 10 9 0.47 0.43
 5 -10 10 23.7 1.24
 -5 10 -10 24.89 1.23
 -5 -10 10 22.21 1.28
 5 -10 -10 24.69 1.38
 5 10 10 23.99 1.37
 5 -10 11 4 0.42
 -5 -10 11 4.33 0.48
 5 -10 -11 4.71 0.47
 -5 10 -11 4.66 0.47
 -5 -11 0 0.38 0.4
 5 -11 0 0.37 0.59
 5 -11 0 0.22 0.41
 -5 -11 1 374.98 5.79
 5 -11 1 358.01 3.42
 5 -11 1 386.7 7.86
 5 -11 -1 374.08 7.38
 5 11 2 329.95 8.02
 5 11 -2 324.1 7.79
 -5 -11 -2 341.93 6.99
 -5 -11 2 339.91 5.21
 5 -11 -2 325.44 6.98
 5 11 -3 7.89 1.3
 -5 -11 -3 7.19 1.13
 5 -11 -3 8.36 1.2
 5 11 3 8.51 1.35
 -5 -11 -4 19.19 1.93
 5 -11 -4 20.76 1.7
 5 11 4 17.53 1.81
 5 11 -4 20.77 1.93
 5 -11 -4 18.66 1.82
 -5 -11 -5 1.2 0.72
 5 -11 -5 1.72 0.52
 5 -11 -5 3.24 0.88
 5 -11 6 5.36 0.66
 -5 -11 -6 4.48 1.01
 5 -11 -6 5.1 0.97
 -5 11 -6 7.72 1.62
 -5 11 -6 5.3 0.62
 5 11 -6 5.91 0.62
 -5 -11 6 6.73 0.72
 5 11 6 5.76 0.75
 -5 -11 -7 14.42 1.94
 5 11 -7 6.55 1.25
 -5 11 -7 18.84 2.83
 5 11 7 11.66 1.07
 -5 11 -7 11.44 1.73
 5 11 -7 11.54 0.91
 -5 -11 7 11.35 1
 -5 11 -7 12.34 0.94
 5 -11 7 12.86 1.05
 5 11 -8 1.88 0.49
 -5 -11 8 1.56 0.51
 -5 11 -8 1.25 0.43
 5 -11 8 0.97 0.44
 5 11 8 -0.09 0.6
 -5 11 -9 74.39 2.26
 -5 -11 9 69.27 2.39
 5 -11 9 70.21 2.33
 5 11 -9 71.05 2.11
 5 11 9 73.92 2.65
 5 -11 10 19.99 1.13
 -5 -11 10 19.61 1.18
 -5 11 -10 19.97 1.06
 5 -11 -10 18.79 1.18
 5 11 10 19.25 1.18
 -5 -11 11 0.24 0.24
 5 -11 11 0.22 0.21
 -5 11 -11 0.49 0.25
 5 -11 -11 0.69 0.25
 5 -12 0 0.11 0.38
 -5 -12 0 0.25 0.37
 5 -12 0 -0.01 0.54
 -5 -12 -1 2.68 0.77
 5 -12 -1 4.65 0.98
 -5 -12 1 3.7 0.63
 5 -12 1 3.34 0.92
 -5 -12 2 29.08 1.66
 5 -12 -2 27.01 2.14
 5 12 2 25.88 2.41
 5 12 -2 26.09 2.34
 -5 -12 -2 28.34 2.1
 5 12 -3 9.9 1.45
 -5 -12 -3 11.6 1.43
 5 12 3 10.55 1.66
 5 -12 -3 9.05 1.26
 5 12 4 5.95 1.12
 5 12 -4 7.21 1.31
 5 -12 -4 6.86 1.14
 -5 -12 -4 5.85 1.17
 -5 -12 -5 2.44 0.82
 5 -12 -5 1.88 0.76
 5 -12 -5 0.41 0.34
 -5 12 -6 52.41 1.73
 5 12 -6 55.84 1.83
 5 -12 6 54.39 1.98
 -5 -12 6 52.77 1.97
 5 12 6 52.84 2.13
 5 -12 -6 50.06 3.16
 -5 12 -6 54.45 4.34
 -5 -12 -6 54.43 3.67
 5 12 -7 40.68 3.33
 -5 12 -7 45.85 4.05
 -5 -12 -7 44.59 3.32
 -5 12 -7 41.89 1.67
 5 12 -7 43.72 1.71
 -5 -12 7 44.8 1.9
 5 -12 7 43.34 1.86
 5 12 7 42.83 2
 5 -12 8 39.28 1.8
 -5 -12 8 35.71 1.76
 5 12 -8 39.27 1.65
 -5 12 -8 39.22 1.66
 5 12 8 38.92 2.05
 -5 -12 9 3.25 0.6
 -5 12 -9 4.63 0.65
 5 -12 9 4.8 0.72
 5 12 9 4.35 0.76
 -5 -12 10 0.57 0.36
 5 -12 10 0.18 0.34
 -5 12 -10 0.21 0.27
 5 -12 -10 0.17 0.31
 5 12 10 0.14 0.34
 5 -12 -11 24.16 0.88
 5 -12 11 25.18 0.91
 -5 -12 11 25.88 0.94
 -5 12 -11 25.61 0.89
 -5 -13 0 -0.17 0.5
 5 -13 0 0.04 0.7
 5 -13 0 -0.12 0.36
 5 -13 -1 24.81 1.67
 5 -13 1 26.67 2.29
 -5 -13 1 25.06 1.71
 5 -13 -1 25.55 2.19
 -5 -13 -1 23.29 1.79
 5 13 2 84.41 4.47
 5 13 -2 92.49 4.55
 -5 -13 2 87.47 3.03
 5 -13 2 93.38 4.48
 5 -13 -2 86.82 4.01
 5 13 3 0.35 0.68
 5 13 -3 -0.22 0.9
 -5 -13 -3 0.57 0.37
 5 -13 -3 0.26 0.42
 5 13 4 13.52 1.73
 -5 -13 -4 12.31 1.53
 5 13 -4 14.65 1.83
 5 -13 -4 14.5 1.72
 5 -13 5 1.17 0.36
 5 13 5 0.89 0.32
 5 13 -5 0.75 0.3
 -5 -13 5 0.67 0.33
 -5 -13 -5 0.39 0.36
 5 -13 6 -0.19 0.35
 -5 -13 -6 0.27 0.46
 5 -13 -6 0.65 0.5
 5 13 -6 1.16 0.39
 -5 -13 6 -0.12 0.33
 -5 13 -6 -0.11 0.31
 5 13 6 -0.07 0.35
 -5 -13 7 12.11 1.07
 -5 13 -7 11.27 0.91
 5 13 -7 11.74 0.94
 5 -13 7 13.31 1.09
 5 13 7 12.69 1.13
 5 13 8 54.27 2.39
 -5 -13 8 52.39 2.13
 5 -13 8 52.6 2.1
 5 13 -8 51.62 1.9
 -5 13 -8 52.81 1.9
 5 13 9 8.97 0.97
 5 -13 9 8.04 0.86
 -5 -13 9 8.73 0.9
 -5 13 -9 8.72 0.78
 -5 13 -10 4.03 0.49
 5 13 10 3.76 0.56
 5 -13 -10 3.12 0.52
 -5 -13 10 3.42 0.51
 5 -13 10 3.27 0.49
 5 -13 10 2.79 0.31
 5 -13 11 1.23 0.26
 -5 -13 11 1.75 0.27
 -5 13 -11 1.52 0.27
 5 -13 -11 1 0.21
 5 -14 0 0.02 0.34
 5 -14 0 0.06 0.62
 5 -14 -1 4.89 0.84
 -5 -14 1 4.89 0.83
 -5 -14 -1 4.91 0.96
 5 -14 -1 5.85 1.09
 5 -14 1 5.54 1.19
 5 -14 2 99.04 4.8
 -5 -14 -2 99.62 4.05
 5 -14 -2 101.69 4.51
 -5 -14 2 95.05 3.37
 5 14 2 102.64 5.12
 5 14 -2 98.59 4.85
 5 14 -3 4.82 1.4
 5 14 3 2.64 0.96
 5 -14 -3 3.52 1.05
 5 14 4 1.67 0.67
 5 14 -4 4.16 1.05
 -5 -14 -4 3.51 0.94
 5 -14 -4 2.56 0.47
 -5 -14 5 30.39 1.43
 5 -14 5 29.09 1.4
 5 14 -5 31.66 1.38
 -5 14 -5 30.37 1.17
 -5 -14 -5 32.57 2.83
 5 14 5 31.11 1.63
 5 -14 -5 30.68 2.66
 5 -14 6 6.61 0.75
 5 14 6 8.27 0.93
 5 14 -6 7.23 0.74
 -5 -14 6 6.61 0.77
 -5 14 -6 6.68 0.66
 5 -14 -6 6.21 1.05
 -5 -14 -6 5.86 1.26
 5 -14 7 2.56 0.55
 5 14 -7 2.88 0.54
 -5 -14 7 2.2 0.56
 -5 14 -7 1.97 0.41
 5 14 7 2.72 0.63
 -5 -14 8 52.17 2.08
 5 -14 8 52.93 2.09
 -5 14 -8 52.47 1.88
 5 14 8 53.84 2.35
 5 -14 9 35.17 1.6
 -5 -14 9 35.4 1.5
 -5 14 -9 36.63 1.48
 5 14 9 36.59 1.77
 5 -14 10 1.01 0.34
 -5 -14 10 0.83 0.33
 -5 14 -10 0.89 0.3
 5 -14 -10 1.05 0.37
 5 14 10 1.53 0.41
 -5 -14 11 1.73 0.22
 5 -14 11 2.22 0.27
 -5 -15 0 -0.02 0.46
 5 -15 0 0.98 0.56
 -5 -15 -1 2.11 0.74
 5 -15 -1 2.04 0.8
 -5 -15 1 2.35 0.55
 5 -15 1 2.77 0.89
 5 -15 -1 2.19 0.57
 5 15 2 3.34 1.03
 5 15 -2 3.76 1.23
 5 -15 -2 4.8 1.04
 -5 -15 -2 3.15 0.77
 5 15 3 2.87 0.87
 5 15 -3 4.17 0.95
 5 -15 -3 3.45 0.92
 5 15 4 0.33 0.42
 5 15 -4 1.69 0.73
 5 -15 -4 0.53 0.51
 -5 -15 -4 1.52 0.61
 5 15 4 0.34 0.55
 5 -15 4 0.67 0.32
 -5 15 -5 16.85 0.9
 5 -15 5 15.86 1.07
 -5 -15 -5 16.68 2.07
 5 15 5 17.37 1.24
 5 -15 -5 17.09 2.03
 5 -15 6 0.17 0.42
 5 15 6 -0.34 0.43
 5 15 -6 0.68 0.37
 -5 -15 6 1.39 0.49
 -5 15 -6 0.67 0.29
 -5 -15 -6 0.21 0.46
 -5 15 -7 3.16 0.51
 5 -15 7 3.9 0.63
 5 15 7 2.92 0.64
 -5 15 -8 18.47 1.1
 -5 -15 8 18.56 1.13
 5 -15 8 19.56 1.29
 5 15 9 1.41 0.53
 -5 -15 9 1.57 0.41
 5 -15 9 0.66 0.37
 -5 15 -9 1.04 0.35
 5 -15 9 1.51 0.34
 -5 -15 10 0.25 0.24
 5 -15 10 1.02 0.35
 5 15 10 0.76 0.32
 -5 15 -10 0.63 0.26
 5 -15 -10 0.79 0.33
 -5 -16 0 0.45 0.57
 5 -16 0 -0.49 0.53
 5 16 1 74.39 4.7
 5 16 -1 72.88 4.52
 -5 -16 -1 71.53 3.47
 5 -16 1 74.24 4.29
 5 -16 -1 73.42 4.13
 -5 -16 1 73.9 3.35
 -5 -16 -2 9.43 1.36
 5 16 2 10.4 1.85
 5 16 -2 10.46 1.75
 5 -16 -2 10.49 1.64
 5 16 3 78.64 4.88
 5 16 -3 82.83 4.7
 -5 -16 -3 79.07 4.06
 5 -16 -3 74.87 4.23
 5 -16 -4 82.23 4.5
 -5 -16 -4 80.05 4.32
 5 16 4 83.9 4.62
 5 16 -4 77.28 4.17
 5 16 4 79.08 2.53
 5 -16 4 76.39 1.86
 5 -16 4 79.91 2.29
 -5 -16 5 77.65 1.9
 5 -16 5 83.01 2.46
 -5 16 -5 85.24 2.01
 5 16 5 85.03 2.78
 5 -16 -5 82.23 4.43
 5 16 6 0.17 0.38
 5 -16 6 0.01 0.4
 -5 -16 6 0.31 0.28
 -5 16 -6 0.03 0.31
 5 16 7 8.76 0.96
 -5 -16 7 7.71 0.77
 -5 16 -7 9.06 0.8
 5 -16 7 8.32 0.91
 -5 -16 8 3.9 0.57
 5 -16 8 2.91 0.59
 5 -16 8 3.08 0.41
 -5 16 -8 3.25 0.54
 5 16 9 18.62 1.2
 -5 16 -9 16.72 0.93
 5 -16 9 17.76 1.08
 -5 -16 9 15.44 0.92
 5 -16 9 16.15 0.72
 5 -16 10 0.95 0.33
 -5 -16 10 0.37 0.2
 -5 16 -10 1.1 0.27
 5 -16 -10 0.81 0.27
 5 16 10 0.27 0.23
 5 17 0 -1.18 0.79
 -5 -17 0 0.25 0.36
 5 -17 0 -0.36 0.56
 -5 -17 1 -0.12 0.58
 5 -17 -1 1.13 0.8
 5 -17 1 1.84 0.81
 5 17 1 1.46 0.7
 5 17 -1 1.75 0.56
 -5 -17 -1 1.01 0.62
 5 17 2 2.87 1.36
 5 17 -2 2.35 0.74
 -5 -17 -2 0.45 0.55
 5 -17 -2 1.82 0.83
 5 -17 3 4.11 0.55
 5 17 -3 4.02 1.25
 5 17 3 3.31 0.97
 5 -17 -3 3.76 1.04
 5 -17 3 3.78 0.43
 5 17 3 4.54 0.7
 -5 -17 -3 3.79 0.98
 -5 -17 -4 67.34 4.02
 5 -17 -4 68 4.16
 5 17 4 66.53 4.15
 5 17 -4 70.11 4.03
 5 17 4 69.07 2.41
 5 -17 4 66.23 1.82
 5 -17 4 68.09 2.18
 5 -17 -5 109.79 5.1
 -5 -17 -5 110.48 5.22
 5 17 5 106.66 3.13
 5 -17 5 105.9 2.39
 -5 17 -5 105.31 2.28
 5 -17 5 103.5 2.78
 5 17 6 18.27 1.36
 5 -17 6 17.55 1
 -5 -17 6 18.31 1.03
 5 -17 6 18.62 1.27
 -5 17 -6 18.23 1.04
 -5 -17 7 1.34 0.38
 5 -17 7 1.3 0.54
 5 17 7 1.34 0.51
 5 -17 7 1.46 0.39
 -5 17 -7 1.99 0.44
 -5 -17 8 3.41 0.56
 5 -17 8 3.93 0.58
 -5 17 -8 2.99 0.49
 5 -17 8 3.58 0.44
 -5 17 -9 1.8 0.37
 5 17 9 1.5 0.41
 5 -17 9 1.04 0.4
 -5 -17 9 1.49 0.35
 5 17 10 0.12 0.2
 5 -17 -10 0.16 0.23
 5 -17 10 0.12 0.21
 -5 -17 10 0.14 0.15
 5 18 0 0.36 0.29
 -5 -18 0 -0.09 0.45
 5 18 0 0.42 0.88
 5 -18 0 -0.33 0.85
 5 18 1 24.34 2.93
 5 18 -1 25.41 2.87
 5 -18 1 24.58 1.13
 5 -18 -1 27.05 1.33
 5 18 -1 23.34 1.16
 5 18 1 25.26 1.27
 5 -18 -1 20.64 2.34
 5 -18 1 25.13 2.64
 -5 -18 -1 24.62 2.19
 5 -18 -2 25.22 2.62
 -5 -18 -2 26.85 2.36
 5 18 2 27.76 3.04
 5 18 -2 24.9 2.82
 5 -18 2 26.55 1.25
 5 18 2 27.3 1.39
 5 -18 2 26.65 1.17
 -5 -18 -3 219.95 6.97
 5 -18 -3 224.17 7.73
 5 18 3 220.13 8.35
 5 18 -3 220.4 7.97
 5 -18 3 217.36 3.75
 5 18 3 220.47 4.19
 5 -18 3 206.47 3.24
 -5 -18 -4 24.38 2.39
 5 -18 -4 27.36 2.74
 5 18 4 27.63 2.67
 5 -18 4 28.87 1.47
 5 18 4 28.76 1.61
 5 -18 4 27.59 1.23
 -5 18 -5 2.24 0.41
 5 18 -5 2.06 0.3
 5 18 5 3.24 0.7
 5 -18 5 2.5 0.46
 5 -18 5 2.9 0.59
 -5 18 -6 4.8 0.57
 5 18 6 4.53 0.76
 5 -18 6 5.46 0.61
 -5 -18 6 4.33 0.53
 5 -18 6 5.71 0.77
 -5 18 -7 3.96 0.53
 -5 -18 7 3.86 0.48
 5 -18 7 4.52 0.72
 5 18 7 4.97 0.79
 5 -18 7 4.65 0.53
 5 -18 8 0.62 0.42
 -5 -18 8 0.69 0.34
 -5 18 -8 0.49 0.3
 5 18 8 0.01 0.47
 5 -18 8 0.94 0.27
 5 -18 9 4.67 0.57
 -5 -18 9 4.39 0.44
 5 18 9 3.94 0.57
 5 18 -10 1.7 0.23
 5 18 10 1.66 0.25
 5 -18 10 2.18 0.3
 5 -18 -10 1.67 0.29
 5 -19 0 0.86 0.35
 5 19 0 -0.57 0.62
 -5 -19 0 -1.01 0.52
 5 19 0 0.57 0.28
 5 19 0 0.67 0.31
 -5 19 0 -0.07 0.24
 5 -19 0 0.15 0.32
 5 -19 1 2.98 0.49
 5 19 -1 3.55 0.45
 5 19 1 1.94 0.33
 5 -19 -1 3.37 0.63
 5 -19 1 3.18 0.5
 5 19 1 3.82 0.62
 5 19 -1 3.09 0.52
 -5 -19 -1 4.16 0.84
 5 19 1 0.97 0.79
 5 19 -1 2.6 1.05
 5 -19 -1 4.74 1.32
 5 -19 1 3.12 0.79
 -5 -19 -2 23.01 2.17
 5 -19 -2 23.01 2.58
 5 19 2 22.33 2.75
 5 19 -2 23.86 2.8
 5 -19 2 22.47 1.2
 5 19 -2 25.18 1.17
 5 19 2 24.98 1.41
 5 19 -2 23.93 1.25
 5 -19 2 23.02 1.14
 5 -19 3 6.1 0.64
 5 19 3 6.67 0.83
 5 -19 -3 5.64 1.16
 5 19 -3 4.26 0.92
 5 19 3 5.64 1.33
 -5 -19 -3 7.24 1.34
 5 -19 3 6.49 0.73
 5 -19 4 0.89 0.3
 5 19 4 0.44 0.36
 5 -19 4 0.86 0.44
 5 -19 5 63.97 2.23
 -5 19 -5 64.52 1.79
 5 19 5 63.26 2.45
 5 -19 5 62.71 1.88
 -5 19 -6 3.27 0.48
 5 19 6 1.94 0.6
 5 -19 6 3.89 0.52
 5 -19 6 3.87 0.66
 -5 -19 6 2.63 0.4
 -5 19 -7 4.96 0.57
 -5 -19 7 4.13 0.52
 5 -19 7 4.47 0.68
 5 19 7 3.85 0.66
 5 -19 7 3.99 0.5
 5 19 8 -0.08 0.39
 5 -19 8 0.02 0.34
 -5 -19 8 0.09 0.27
 5 19 9 0.05 0.25
 5 -19 9 -0.11 0.26
 -5 -19 9 -0.06 0.19
 5 -20 0 0.11 0.28
 5 20 0 0.23 0.26
 5 -20 0 -0.04 0.34
 -5 20 0 -0.32 0.27
 5 20 0 -0.1 0.33
 5 20 0 -2.7 1.2
 -5 -20 0 -2.65 0.8
 5 -20 0 1.07 0.66
 5 -20 1 81.68 2.25
 5 20 1 85.18 5.63
 5 20 -1 81.12 5.31
 5 20 -1 78.63 2.04
 5 20 1 81.11 1.98
 5 -20 1 82.6 2.3
 -5 20 1 74.12 1.83
 5 20 -1 85.93 2.45
 5 20 1 86.84 2.56
 5 -20 -1 82.98 2.55
 -5 -20 -1 78.21 3.83
 5 -20 -1 82.89 4.91
 5 -20 1 79.37 4.91
 5 -20 2 0.15 0.33
 5 -20 2 0.16 0.3
 5 20 -2 0.69 0.31
 5 20 -2 1.13 0.44
 5 20 2 0.48 0.34
 5 20 2 -0.92 0.74
 -5 -20 -2 2.22 0.9
 5 -20 -2 0.54 0.8
 5 -20 3 4.56 0.59
 5 20 -3 3.96 0.6
 5 20 3 4.42 0.73
 5 20 3 1.86 0.83
 -5 -20 -3 5.11 1.11
 5 -20 -3 3.7 0.73
 5 20 -3 4.09 1.04
 5 -20 3 4.3 0.61
 5 20 4 0.07 0.42
 5 -20 4 0.78 0.34
 5 -20 4 1.14 0.48
 5 20 5 -0.11 0.42
 5 -20 5 0.02 0.28
 5 -20 5 0.11 0.41
 5 -20 6 8.73 0.88
 5 20 6 9.49 0.96
 5 -20 6 8.52 0.68
 -5 -20 7 6.46 0.56
 5 -20 7 6.91 0.77
 5 20 7 5.98 0.71
 5 -20 7 7 0.59
 5 20 8 1.17 0.46
 5 20 -8 0.72 0.22
 -5 -20 8 0.68 0.25
 5 -20 8 0.23 0.32
 5 20 -9 0.07 0.2
 5 20 9 0.09 0.22
 5 -20 9 0.1 0.24
 5 -21 0 0.84 0.31
 5 -21 0 0.99 1.13
 5 21 0 1.23 0.73
 5 21 0 -0.24 0.36
 5 21 0 0.23 0.31
 -5 21 0 0.28 0.27
 5 -21 0 -0.13 0.34
 5 -21 1 4.17 0.58
 5 21 1 4.52 0.53
 5 21 -1 4.27 0.55
 5 -21 1 4.75 0.66
 5 21 1 4.86 0.74
 -5 21 1 5.36 0.58
 5 21 -1 3.98 0.63
 -5 21 -1 3.62 0.5
 5 -21 1 1.32 0.97
 -5 -21 -1 3.96 1.03
 5 21 1 5.22 1.49
 5 21 -1 3.74 1.2
 5 -21 -1 2.86 1.12
 5 21 2 94.5 5.68
 5 21 -2 104.08 5.78
 5 21 -2 89.41 2.31
 5 -21 2 97.49 2.59
 5 -21 2 93.07 2.45
 5 21 2 93.09 2.8
 5 21 -2 93.99 2.6
 -5 -21 -2 94.07 4.26
 5 -21 -2 95.54 5.22
 5 -21 3 12.2 0.97
 5 21 -3 12.67 1
 5 21 3 13.14 1.15
 5 -21 3 11.81 0.9
 5 21 -3 10.35 0.87
 5 -21 4 5.23 0.71
 5 -21 4 5.67 0.63
 5 21 -4 4.85 0.68
 5 21 4 4.49 0.76
 5 -21 5 0.9 0.45
 5 -21 5 0.04 0.3
 5 21 5 0.92 0.52
 5 -21 6 3.07 0.57
 5 -21 6 2.92 0.43
 5 21 6 2.3 0.54
 5 -21 7 0.1 0.36
 5 21 -7 -0.3 0.28
 5 21 7 0.18 0.36
 5 21 8 0.3 0.31
 5 21 -8 0.12 0.15
 5 -21 8 0.23 0.27
 5 21 -9 4.76 0.38
 5 21 9 4.03 0.39
 5 -21 9 3.46 0.37
 5 22 0 0.31 0.32
 5 -22 0 -0.24 0.33
 -5 22 0 -0.04 0.29
 5 22 0 0.41 0.38
 5 22 -1 114.67 2.61
 -5 22 -1 106.71 2.54
 5 22 -1 111.29 2.97
 5 -22 1 115.28 2.86
 -5 22 1 112.87 2.46
 5 22 1 115.13 3.11
 5 -22 1 114.05 2.77
 5 22 -2 2.14 0.39
 5 -22 2 2.29 0.47
 5 22 -2 2.5 0.57
 5 22 2 2.75 0.64
 5 -22 2 1.75 0.43
 5 22 -3 33.02 1.46
 5 -22 3 32.8 1.47
 5 22 3 33.23 1.78
 5 22 -3 33.9 1.59
 5 -22 3 33.56 1.57
 5 22 -4 2.79 0.5
 5 22 4 2.33 0.59
 5 22 -4 3.17 0.56
 5 -22 4 3.05 0.53
 5 -22 4 3.16 0.61
 5 -22 5 105.18 2.78
 5 -22 5 103.5 2.38
 5 22 -5 103.01 2.56
 5 -22 6 1.43 0.45
 5 22 6 0.43 0.38
 5 22 -6 1.47 0.36
 5 -22 6 1.04 0.26
 5 22 -7 0.08 0.28
 5 22 -7 -0.24 0.27
 5 22 7 0.02 0.32
 5 -22 7 0.11 0.32
 5 22 8 7.63 0.66
 5 -22 8 7.99 0.61
 5 22 -8 8.05 0.58
 5 22 -9 0.1 0.13
 -5 23 0 0.3 0.34
 5 23 0 0.16 0.38
 5 23 0 0.11 0.28
 5 23 -1 7.77 0.86
 5 -23 1 9.04 0.87
 -5 23 1 6.94 0.66
 -5 23 -1 6.24 0.66
 5 23 1 7.2 0.84
 5 23 -1 6.22 0.65
 5 -23 1 7.06 0.76
 5 23 -2 0.88 0.32
 5 -23 2 1.49 0.44
 5 23 -2 0.99 0.44
 -5 23 -2 0.74 0.31
 5 23 2 1.17 0.5
 5 -23 2 0.34 0.32
 5 23 -3 1.81 0.43
 5 -23 3 1.98 0.5
 5 23 3 1.78 0.54
 5 23 -3 1.97 0.5
 5 -23 3 1.46 0.37
 5 -23 4 6.69 0.69
 5 23 -4 6.5 0.74
 5 23 4 6.75 0.88
 5 -23 4 6.36 0.73
 5 23 -4 6 0.67
 5 23 5 9.61 0.97
 5 23 -5 9.19 0.8
 5 -23 5 10.52 0.76
 5 -23 5 9.86 0.85
 5 23 -5 9.66 0.81
 5 23 6 1.29 0.43
 5 23 -6 1.26 0.3
 5 -23 6 1.17 0.41
 5 23 -6 1.12 0.39
 5 23 -7 9.95 0.69
 5 23 7 10.15 0.75
 5 23 -7 9.21 0.6
 5 -23 7 9.04 0.71
 5 23 -8 4.97 0.41
 5 23 8 5.5 0.5
 5 -23 8 4.76 0.43
 5 24 0 0.19 0.4
 -5 24 0 0.5 0.32
 5 24 0 -0.26 0.26
 5 24 -1 7.95 0.9
 -5 24 -1 8.76 0.77
 5 24 1 8.55 0.94
 -5 24 1 8.25 0.77
 5 -24 1 8.21 0.82
 5 24 -1 8.4 0.76
 5 24 -2 47.64 1.71
 5 -24 2 48.41 1.82
 5 24 2 47.48 2.1
 -5 24 -2 42.25 1.65
 5 -24 2 46.58 1.81
 5 24 -2 47.17 1.96
 5 24 -3 8.34 0.75
 -5 24 -3 6.69 0.68
 5 24 -3 8.33 0.85
 5 -24 3 8.32 0.75
 5 24 3 8.27 0.96
 5 -24 3 7.77 0.78
 5 -24 4 -0.45 0.36
 5 24 -4 -0.32 0.28
 5 24 -4 0.32 0.36
 5 24 4 -0.18 0.49
 5 -24 4 -0.15 0.35
 5 -24 -5 40.33 1.66
 5 24 -5 40.5 1.55
 5 -24 5 41.18 1.34
 5 24 5 41.46 1.8
 5 -24 5 40.48 1.6
 5 24 -5 40.47 1.52
 5 24 -6 1.35 0.33
 5 -24 6 1.92 0.43
 5 24 -6 1.27 0.33
 5 24 6 2.58 0.48
 5 24 -7 0.26 0.22
 5 24 -7 -0.16 0.19
 5 -24 7 0.24 0.25
 5 -24 7 0.42 0.25
 5 24 -8 -0.01 0.16
 5 24 8 -0.03 0.17
 -5 24 -8 0.07 0.14
 5 -24 8 0.07 0.14
 5 25 0 -0.13 0.4
 -5 25 0 -0.33 0.33
 5 25 1 22.5 1.43
 -5 25 1 19.91 1.11
 -5 25 -1 20.02 1.14
 5 25 -1 19.51 1.31
 5 25 -1 20.84 1.11
 5 25 -2 57.3 2.13
 -5 25 -2 57.23 1.9
 5 25 2 57.15 2.28
 5 -25 2 54.86 1.91
 5 -25 2 57.97 1.94
 5 25 -2 58.78 1.87
 5 -25 3 7.66 0.73
 5 25 -3 8.51 0.85
 -5 25 -3 7.2 0.7
 5 25 3 8.36 0.93
 5 -25 3 6.9 0.66
 5 25 -3 8.77 0.75
 5 -25 4 1.66 0.42
 5 25 -4 1.25 0.38
 5 25 -4 1.13 0.39
 -5 25 -4 1.91 0.48
 5 25 4 1.14 0.47
 5 -25 4 1.61 0.39
 5 25 -5 1.1 0.36
 5 -25 -5 1.57 0.4
 5 25 5 1.19 0.44
 5 25 -5 1.24 0.36
 5 -25 5 0.32 0.3
 -5 25 -6 22 1
 5 25 -6 21.61 0.94
 5 25 6 20.36 1.03
 5 -25 6 22.09 1
 5 25 -6 21.83 0.96
 5 -25 7 13.88 0.63
 -5 25 -7 15.65 0.71
 5 25 -7 13.73 0.52
 5 -25 7 14.42 0.67
 5 25 -7 14.84 0.67
 -5 26 0 -0.13 0.32
 5 26 0 -0.11 0.4
 5 26 -1 -0.02 0.28
 5 -26 -1 0.45 0.4
 5 26 1 -0.1 0.46
 5 26 -1 0.27 0.39
 -5 26 1 0.72 0.31
 -5 26 -1 0.04 0.29
 5 26 -2 14.19 0.9
 5 26 -2 16.34 1.16
 -5 26 -2 13.09 0.91
 5 26 2 15.19 1.17
 5 26 -3 3.67 0.52
 5 -26 3 3.73 0.53
 5 26 -3 3.68 0.58
 -5 26 -3 3.58 0.56
 5 26 3 3.69 0.64
 5 26 -4 0.32 0.29
 -5 26 -4 0.13 0.27
 5 26 4 0.07 0.37
 5 26 -4 -0.13 0.32
 5 -26 4 -0.41 0.31
 5 26 -5 4.63 0.49
 5 -26 -5 4.17 0.49
 5 26 -5 5.39 0.56
 5 26 5 5.67 0.64
 -5 26 -5 4.95 0.54
 5 -26 5 4.85 0.51
 -5 26 -6 20.48 0.86
 5 26 6 19.48 0.89
 5 26 -6 19.46 0.79
 5 -26 6 20.12 0.82
 5 26 -6 19.7 0.82
 5 26 -7 3.08 0.27
 5 26 7 2.84 0.34
 -5 26 -7 2.81 0.29
 5 27 0 0.51 0.47
 -5 27 0 -0.35 0.38
 5 27 1 1.77 0.55
 -5 27 -1 1.63 0.39
 -5 27 1 1.7 0.37
 5 27 -1 1.37 0.49
 5 27 -2 2.74 0.42
 -5 27 -2 3.04 0.52
 5 27 -2 3.3 0.61
 5 27 2 3.04 0.62
 5 27 -3 0.37 0.27
 5 -27 3 -0.54 0.35
 5 27 -3 0.05 0.34
 -5 27 -3 0.46 0.3
 5 27 3 0.44 0.37
 5 27 -4 5.3 0.51
 5 -27 -4 5.06 0.62
 -5 27 -4 5.16 0.55
 5 27 4 5.33 0.64
 5 27 -4 6.26 0.63
 5 27 -5 1.6 0.31
 5 27 -5 1.65 0.34
 -5 27 -5 1.51 0.32
 5 27 5 2.23 0.41
 5 -27 -5 1.08 0.26
 5 27 -6 0.96 0.19
 5 -27 6 1.03 0.27
 5 27 -6 1.26 0.22
 -5 27 -6 1 0.22
 5 27 6 1.07 0.24
 5 -28 0 0.27 0.31
 5 28 0 0.4 0.4
 -5 28 0 -0.23 0.25
 -5 28 1 22.97 0.95
 5 28 -1 25.98 1.36
 5 28 1 24.67 1.37
 -5 28 -1 23.36 1.08
 -5 28 -2 1.69 0.35
 5 28 -2 1.64 0.42
 5 28 2 1.72 0.48
 5 28 -3 4.44 0.41
 5 28 -3 4.15 0.56
 -5 28 -3 4.54 0.5
 5 28 3 4.59 0.59
 5 28 -4 -0.05 0.2
 5 28 -4 0.25 0.25
 5 28 4 -0.14 0.3
 -5 28 -4 -0.02 0.23
 5 -28 -4 0.24 0.25
 5 28 -5 1.38 0.23
 5 -28 5 1.01 0.27
 5 28 5 0.63 0.23
 -5 28 -5 1.74 0.29
 5 28 -5 1.03 0.24
 5 -29 0 0.1 0.23
 5 29 0 -0.17 0.35
 -5 29 0 -0.62 0.22
 5 -29 1 3.51 0.5
 5 29 1 3.83 0.56
 5 29 -1 4.22 0.59
 -5 29 -1 4.18 0.46
 5 -29 2 0.92 0.32
 5 -29 2 0.42 0.29
 -5 29 -2 0.75 0.28
 5 29 -2 0.36 0.29
 5 29 2 0.9 0.34
 5 -29 -3 0.14 0.28
 5 -29 3 0.15 0.29
 5 29 -3 0.26 0.29
 5 29 3 0.69 0.32
 -5 29 -3 0.32 0.22
 5 -29 -4 4.49 0.46
 5 -29 4 4.46 0.5
 5 29 -4 5.2 0.46
 -5 29 -4 4.37 0.4
 5 29 4 4.73 0.47
 5 -29 5 -0.22 0.18
 -5 29 -5 -0.26 0.15
 5 -30 0 0.02 0.33
 5 30 0 -0.3 0.29
 5 -30 -1 1.67 0.44
 5 -30 1 1.87 0.4
 5 -30 1 1.47 0.32
 5 30 -1 1.49 0.35
 5 30 1 2.15 0.43
 -5 30 -1 1.84 0.28
 5 -30 -2 0.89 0.35
 5 -30 2 1.12 0.25
 5 -30 2 -0.03 0.23
 -5 30 -2 0.76 0.23
 5 30 -2 0.27 0.24
 5 30 2 0.81 0.31
 5 -30 -3 1.85 0.35
 5 -30 3 1.33 0.3
 -5 30 -3 1.3 0.21
 5 30 -3 1.77 0.31
 5 30 3 1.81 0.33
 5 -30 4 10.66 0.59
 5 30 4 10.09 0.49
 5 30 -4 10.89 0.5
 5 -31 0 -0.02 0.25
 5 31 0 -0.02 0.24
 5 -31 1 0.33 0.19
 5 -31 -1 -0.07 0.23
 5 31 1 -0.04 0.22
 5 31 -1 0.17 0.21
 5 -31 -2 1.69 0.31
 5 31 -2 2.12 0.32
 5 31 2 2.24 0.32
 5 -31 2 2.11 0.26
 5 31 -3 14.86 0.57
 5 32 0 -0.26 0.17
 6 0 0 75.61 2.01
 -6 0 0 72.36 1.03
 -6 0 -1 0.45 0.2
 6 0 -2 1.52 0.23
 -6 0 -2 1.99 0.49
 6 0 -3 3176.11 8.54
 -6 0 -3 3205.82 19.53
 6 0 -3 3192.07 13.62
 6 0 -4 220.71 4.5
 -6 0 -4 213.53 5.87
 -6 0 -5 688.15 11.71
 6 0 -5 679.91 9.31
 -6 0 -6 35.59 2.92
 6 0 -6 32.55 2.24
 6 0 -7 4.2 0.63
 6 0 7 2.68 0.46
 6 0 -8 10.69 0.96
 -6 0 -8 12.6 2.11
 6 0 8 9.32 0.91
 6 0 -9 0.07 0.37
 6 0 -10 5.44 0.65
 -6 0 11 0.51 0.35
 -6 0 -11 0.28 0.26
 -6 0 12 -0.2 0.21
 -6 1 0 232.19 1.7
 -6 -1 0 228.31 2.2
 6 1 0 238.56 4.76
 6 1 0 240.86 3.46
 -6 1 -1 54.17 1.66
 -6 -1 -1 55.39 1.63
 6 1 1 56.01 2.31
 6 1 -1 53.44 2.29
 6 -1 -1 56.21 1.34
 -6 1 -2 97.64 2.86
 -6 -1 -2 104.04 2.86
 6 -1 -2 98.02 1.37
 6 -1 -2 97.94 1.61
 6 1 -3 82.61 2.34
 -6 -1 -3 82.63 3.14
 6 -1 -3 86.56 2.1
 6 -1 -3 83.71 1.71
 6 1 -3 81.65 0.97
 6 1 -4 632.22 10.39
 6 1 -4 639.28 8.07
 -6 -1 -4 635.15 10.01
 6 -1 -4 632.97 7.36
 -6 1 -4 629.48 10.11
 6 1 -5 157.48 4.7
 -6 1 -5 171.76 5.89
 -6 -1 -5 165.14 5.69
 6 -1 -5 165.86 4.43
 -6 -1 -6 3.46 0.95
 6 1 -6 4.06 0.88
 -6 1 -6 2.27 0.89
 6 -1 -6 2.98 0.71
 6 1 -7 2.92 0.5
 -6 1 -7 3.3 1.05
 -6 -1 -7 3.2 1.02
 6 -1 7 3.38 0.53
 6 1 7 3.1 0.55
 6 -1 -8 15.61 1.18
 6 1 -8 16.75 1.2
 -6 -1 -8 15.94 2.21
 -6 1 -8 15.1 2.24
 6 1 8 13.33 1.08
 6 -1 8 12.97 1.03
 6 1 -9 2.14 0.48
 6 -1 -9 2.72 0.59
 6 1 9 1.5 0.44
 6 1 -10 0.55 0.37
 6 -1 -10 0.02 0.33
 -6 -1 10 0.59 0.44
 -6 1 -11 1.27 0.35
 -6 -1 11 1.46 0.45
 -6 1 11 1.12 0.41
 -6 -1 -11 0.57 0.27
 -6 -1 12 0.56 0.21
 -6 1 -12 1.1 0.17
 -6 1 12 0.79 0.23
 -6 2 0 814.38 3.81
 6 2 0 828.98 9
 -6 -2 0 810.78 4.87
 6 2 0 815.86 6.69
 6 -2 0 820.82 6.81
 6 2 0 837.29 6.16
 -6 -2 -1 3.37 0.47
 6 2 1 3.03 0.62
 6 2 -1 3.3 0.66
 -6 2 -1 3.14 0.44
 6 -2 -1 2.99 0.38
 6 2 -1 2.25 0.41
 -6 2 -2 28.76 1.56
 -6 -2 -2 25.87 1.48
 6 -2 -2 27.12 0.71
 6 2 2 28.14 1.7
 6 2 -2 26.52 1.63
 6 -2 -2 27.75 1.03
 -6 2 -3 9.79 1.19
 6 -2 -3 8.14 0.66
 -6 -2 -3 7.69 1
 6 -2 -3 8.64 0.66
 6 2 -4 116.42 3.58
 -6 2 -4 122.44 4.51
 -6 -2 -4 118.42 4.29
 6 -2 -4 119.16 3.12
 6 2 -5 47.43 2.66
 -6 2 -5 44.86 3.09
 -6 -2 -5 44.88 2.99
 6 -2 -5 45.56 2.31
 6 -2 -6 3.77 0.69
 6 2 -6 2.93 0.64
 -6 2 -6 3.56 1.11
 -6 -2 -6 3.23 0.92
 6 2 7 0.42 0.29
 6 -2 7 0.34 0.28
 -6 -2 -7 0.59 0.69
 -6 2 -7 -0.11 0.65
 6 2 -7 1 0.41
 6 -2 7 1.27 0.32
 6 -2 8 11.83 1.02
 6 2 8 11.62 1.07
 -6 -2 -8 12.26 1.89
 -6 2 -8 11.03 1.89
 6 2 -8 11.03 0.96
 6 -2 -8 12.09 1.1
 6 2 -9 3.11 0.54
 6 -2 -9 4.5 0.68
 6 2 9 3.81 0.66
 6 -2 10 1.35 0.33
 6 -2 -10 1.23 0.41
 -6 -2 10 1.41 0.57
 -6 -2 11 -0.01 0.34
 -6 2 11 -0.17 0.41
 -6 2 -11 0.14 0.25
 -6 -2 -11 -0.17 0.23
 -6 -2 12 1.07 0.26
 -6 2 -12 0.65 0.14
 -6 2 12 0.74 0.22
 6 3 0 203.24 4.64
 -6 -3 0 209.7 2.88
 6 3 0 212.33 2.98
 6 3 0 211.8 3.42
 6 -3 0 211.18 3.68
 6 -3 0 213.28 3.48
 6 3 1 257.32 5.21
 6 3 -1 261.99 5.17
 -6 -3 -1 266.11 3.8
 6 3 -1 260.45 3.87
 6 -3 -1 262.34 4.03
 6 -3 -1 257.25 3.59
 6 3 2 13.75 1.24
 6 3 -2 15.22 1.3
 -6 -3 -2 13.78 1.1
 6 -3 -2 15.17 0.59
 6 -3 -2 14.57 0.87
 -6 3 -3 42.36 2.37
 -6 -3 -3 42.6 2.27
 6 -3 -3 41.91 1.41
 6 3 3 43.06 2.14
 6 3 -3 44.68 2.13
 6 -3 -3 43.59 1.58
 6 3 -4 33.12 2
 -6 3 -4 34.12 2.44
 6 -3 -4 31.83 1.59
 6 -3 -5 3.55 0.69
 6 3 -5 2.71 0.74
 -6 3 -5 1.43 0.7
 -6 -3 -5 2.78 0.84
 6 -3 -6 7.49 1.05
 -6 -3 -6 8.25 1.45
 6 3 -6 9.32 1.32
 -6 3 -6 8.41 1.51
 6 -3 7 39.03 1.44
 6 3 7 41.55 1.8
 6 -3 7 38.55 1.6
 -6 3 -7 42.34 3.48
 -6 -3 -7 43.5 3.37
 6 3 -7 43 1.66
 6 3 8 155 3.67
 6 3 -8 152 3.42
 -6 3 -8 153.75 6.92
 -6 -3 -8 151.96 6.51
 6 3 -9 -0.21 0.35
 6 -3 -9 0.22 0.37
 6 -3 9 -0.22 0.33
 6 3 9 0.28 0.4
 6 -3 10 0.4 0.27
 6 -3 -10 0.18 0.35
 -6 -3 10 0.19 0.44
 -6 -3 11 2.7 0.52
 -6 3 11 2.85 0.53
 -6 3 -11 2.71 0.4
 -6 -3 -11 2.64 0.38
 -6 -3 12 -0.02 0.2
 -6 3 -12 0.43 0.16
 -6 3 12 0.22 0.2
 6 4 0 28.42 1.81
 6 -4 0 30.47 1.3
 6 4 0 29.19 1.07
 6 4 0 31.08 1.31
 6 -4 0 33.87 1.57
 6 -4 0 28.81 1.45
 6 4 1 109.63 3.52
 6 4 -1 111.03 3.52
 -6 -4 -1 108.32 2.56
 6 -4 -1 110.83 2.55
 6 -4 1 108.22 2.98
 6 4 -1 111.18 2.49
 6 4 2 12.49 1.24
 6 4 -2 11.18 1.18
 -6 -4 -2 10.87 1.02
 6 -4 -2 12.64 0.62
 6 -4 -2 12.25 0.87
 6 4 3 85.24 3.11
 -6 -4 -3 81.95 3.12
 6 4 -3 85.11 3.03
 6 -4 -3 82.3 2.04
 6 -4 -3 89.21 2.49
 6 -4 -4 0.58 0.35
 -6 -4 -4 0.69 0.65
 -6 4 -4 0.23 0.58
 6 4 -5 170.23 5.29
 -6 4 -5 170.36 6.08
 -6 -4 -5 169.47 5.72
 6 -4 -5 163.69 4.18
 6 4 -6 5.93 1.48
 -6 -4 -6 8.61 1.5
 6 4 -6 4.92 1
 -6 4 -6 6.21 1.52
 6 4 7 24.63 1.44
 -6 4 -7 26.33 2.77
 -6 -4 -7 24.73 2.56
 6 4 -7 25.18 1.29
 6 4 8 119.37 3.3
 6 4 -8 123.12 3.03
 -6 4 -8 123 6.18
 -6 -4 -8 119.41 5.65
 6 -4 9 5.83 0.67
 -6 -4 9 6.08 0.87
 6 -4 -9 3.92 0.67
 6 4 9 6 0.83
 6 -4 10 1.06 0.36
 -6 -4 10 0.99 0.48
 -6 4 -10 0.73 0.33
 6 -4 -10 0.69 0.43
 6 4 10 0.64 0.4
 6 -4 -11 1.43 0.33
 -6 -4 -11 1.46 0.29
 -6 -4 11 2.08 0.46
 -6 4 -11 1.97 0.39
 -6 4 11 1.9 0.45
 -6 -4 12 8.12 0.5
 -6 4 12 8.23 0.49
 -6 4 -12 7.59 0.39
 -6 -4 12 8.27 0.52
 6 5 0 158.66 4.38
 6 -5 0 162.19 3.55
 6 5 0 167.27 2.96
 6 -5 0 160.62 3.02
 6 -5 0 161.67 3.6
 -6 -5 -1 484.02 5.81
 6 5 1 467.05 7.54
 6 5 -1 467.56 7.48
 -6 -5 1 463.66 2.79
 6 -5 -1 457.71 5.71
 6 -5 1 479.63 5.46
 6 5 -1 476.29 5.14
 6 -5 1 481.49 6.47
 6 5 -2 184.58 4.7
 -6 -5 -2 181.34 4.01
 6 5 2 185.5 4.83
 6 -5 -2 189.45 3.66
 -6 -5 -3 0.06 0.47
 6 -5 -3 1.29 0.31
 6 5 3 1.56 0.6
 6 5 -3 1.46 0.55
 6 -5 -3 0.67 0.31
 -6 5 -4 91.51 4.11
 -6 -5 -4 87.58 3.73
 6 -5 -4 86.51 2.62
 6 5 4 87.4 3.15
 6 5 -4 89.48 3.03
 6 -5 -4 83.37 2.84
 -6 5 -5 12.69 1.55
 -6 -5 -5 13.24 1.63
 6 -5 -5 12.41 1.19
 6 5 -5 11.26 1.4
 -6 5 -5 10.25 1.49
 -6 -5 -6 2.68 0.96
 6 5 -6 1.51 0.68
 -6 5 -6 1.68 0.88
 -6 5 -7 94.91 5.44
 -6 -5 -7 93.45 4.89
 6 5 -7 93.96 2
 6 5 -7 100.07 2.53
 6 5 7 98.42 2.86
 -6 5 -8 35.65 3.34
 -6 -5 -8 35.16 3.02
 -6 -5 8 36.82 1.84
 6 5 -8 33.67 1.28
 6 5 -8 33.36 1.59
 6 5 8 35.2 1.83
 6 -5 9 6.95 0.8
 -6 -5 9 6.81 0.85
 6 5 -9 7.6 0.64
 6 -5 -9 7.06 0.85
 6 5 9 6.64 0.87
 -6 5 -10 40.05 1.65
 -6 -5 10 40.44 1.85
 6 -5 10 38.39 1.51
 6 -5 -10 36.12 1.69
 6 5 10 36.6 1.7
 6 -5 11 1.06 0.27
 6 -5 -11 1.16 0.32
 -6 -5 11 1.5 0.42
 -6 5 -11 1.59 0.33
 -6 5 11 1.29 0.41
 -6 -5 -11 1.77 0.29
 -6 5 -12 0.38 0.14
 -6 5 12 0.26 0.15
 6 -6 0 188.2 3.25
 6 6 0 181.37 3.06
 6 -6 0 186.37 3.92
 6 -6 0 173.32 3.95
 6 6 0 179.37 4.86
 6 -6 1 533.64 5.68
 6 -6 1 529.59 7.07
 -6 -6 1 529.71 3.78
 6 -6 1 554.9 7.84
 6 6 -1 520.07 3.79
 6 -6 -1 550.87 6.72
 6 6 1 538.21 8.5
 -6 -6 -1 539.81 6.54
 6 6 -1 550.37 8.49
 -6 -6 -2 0.28 0.42
 6 6 2 0.09 0.46
 6 6 -2 0.42 0.58
 6 -6 -2 -0.15 0.41
 6 -6 -3 367.98 5.81
 6 6 3 383.87 7.25
 6 6 -3 381.57 7.03
 -6 -6 -3 385.17 6.95
 6 -6 -3 373.61 4.86
 6 -6 -4 143.35 3.95
 6 6 4 142.99 4.35
 6 6 -4 150.59 4.24
 -6 -6 -4 152.4 4.93
 6 -6 -4 148.46 3.55
 6 -6 -5 6.17 0.94
 -6 -6 -5 6.59 1.22
 6 -6 -5 5.4 0.74
 -6 6 -5 5.8 1.24
 -6 -6 -6 7.96 1.43
 6 6 -6 6.02 1.14
 -6 6 -6 5.88 1.38
 -6 -6 -7 4.7 1.18
 -6 6 -7 6.69 1.59
 6 6 7 5.17 0.74
 6 6 -7 5.82 0.54
 6 6 -7 5.45 0.65
 6 6 8 3.64 0.77
 -6 -6 -8 3.02 0.8
 -6 6 -8 5.84 1.56
 -6 -6 8 3.98 0.72
 6 6 -8 3.76 0.47
 6 -6 8 4.59 0.68
 -6 -6 9 15.84 1.26
 6 -6 9 16.83 1.14
 6 6 -9 14.27 0.89
 6 -6 -9 15.18 1.21
 6 6 9 16.75 1.3
 6 -6 10 0.01 0.3
 -6 -6 10 -0.09 0.42
 -6 6 -10 0.04 0.36
 6 -6 -10 0.25 0.35
 6 6 10 0.15 0.4
 6 -6 11 3.87 0.39
 6 -6 -11 3.38 0.44
 -6 -6 11 3.54 0.51
 -6 6 -11 4.45 0.51
 -6 -6 -11 3.58 0.33
 -6 6 -12 12.78 0.47
 -6 -6 12 11.96 0.56
 6 -7 0 63.35 2.38
 6 -7 0 59.02 2.47
 6 -7 0 60 1.81
 6 7 0 63.67 1.8
 6 -7 1 860.88 10.18
 6 7 -1 858.38 4.02
 6 -7 1 824.69 7.01
 6 -7 1 843.92 9.07
 6 -7 -1 860.39 9.06
 -6 -7 1 831.13 5.58
 -6 -7 -1 837.8 8.67
 6 7 1 852.93 11.08
 6 7 -1 814.29 10.84
 6 -7 -2 42.23 2.04
 -6 -7 -2 44.57 2.21
 6 7 2 41.29 2.49
 6 7 -2 42.39 2.47
 6 -7 -3 27.25 1.73
 -6 -7 -3 25.12 1.85
 6 -7 -3 25.21 1.33
 6 7 3 24.3 1.99
 6 7 -3 24.13 1.88
 6 -7 -4 30.36 1.92
 6 7 4 28.23 2.02
 6 7 -4 26.87 1.89
 -6 -7 -4 29.54 2.19
 6 -7 -4 28.57 1.61
 6 -7 -5 12.34 1.33
 -6 -7 -5 12.28 1.61
 6 -7 -5 11.24 1.13
 -6 7 -5 10.99 1.69
 6 7 -6 23.51 2.38
 -6 7 -6 20.29 2.45
 -6 -7 -6 20.41 2.11
 6 7 7 31.03 1.71
 -6 -7 7 35.6 1.68
 6 7 -7 39.58 3.75
 6 7 -7 34.31 1.29
 -6 7 -7 31.89 3.25
 -6 -7 -7 31.05 2.82
 -6 -7 8 1.77 0.54
 6 7 -8 3.28 0.49
 6 -7 8 3.21 0.6
 6 7 8 1.75 0.54
 6 7 -9 2.41 0.45
 -6 -7 9 2.27 0.57
 -6 7 -9 2.43 0.53
 6 -7 9 2.5 0.58
 6 7 9 2.74 0.62
 6 -7 10 6.38 0.66
 -6 -7 10 7.02 0.83
 -6 7 -10 7.81 0.74
 6 -7 -10 7.14 0.81
 6 7 10 7.75 0.85
 6 -7 11 0.88 0.27
 6 -7 -11 0.73 0.31
 -6 -7 11 0.57 0.3
 -6 7 -11 0.95 0.31
 -6 -7 12 0.31 0.16
 6 8 0 93.81 3.87
 6 -8 0 96.01 3
 6 8 0 91.13 2.11
 6 -8 0 89.19 2.2
 6 -8 0 91.26 3.23
 -6 -8 -1 84.46 2.96
 6 8 1 84.88 3.72
 6 8 -1 87.88 3.74
 6 -8 -1 83.07 3.06
 6 -8 1 83.15 2.95
 -6 -8 1 80.95 2.01
 6 -8 1 83.34 3.35
 6 8 1 84.88 2.28
 6 -8 1 87.31 2.25
 -6 -8 -2 70.1 2.84
 6 8 2 66.56 3.35
 6 8 -2 65.35 3.24
 6 -8 -2 67.92 2.73
 -6 -8 -3 119.08 4.07
 6 -8 -3 114.19 3.06
 6 8 3 104.12 4.18
 6 8 -3 114.3 4.19
 6 -8 -3 115.61 3.7
 6 8 -4 0.93 0.4
 6 8 4 2.54 0.91
 -6 -8 -4 0.85 0.64
 6 -8 -4 1.74 0.5
 6 -8 -4 1.27 0.5
 -6 -8 -5 8.12 1.36
 6 -8 -5 7.91 0.95
 -6 8 -5 9.46 1.59
 6 -8 -5 8.37 1.18
 -6 -8 -6 1.05 0.46
 -6 8 -6 0.02 0.84
 -6 8 -6 0.4 0.8
 6 -8 -6 1.35 0.57
 6 -8 7 3.76 0.59
 -6 -8 -7 3.01 0.97
 -6 8 -7 4.52 1.66
 6 8 -7 3.25 0.48
 -6 -8 7 2.62 0.6
 6 8 -7 1.95 0.78
 6 8 7 2.44 0.52
 -6 -8 8 8.93 0.97
 6 -8 8 9.75 0.92
 6 8 -8 8.75 0.75
 6 8 8 8.74 1.01
 6 8 -9 0.42 0.29
 -6 8 -9 0.29 0.35
 -6 -8 9 0.5 0.51
 6 -8 9 0.35 0.37
 6 8 9 0.07 0.4
 6 -8 10 2.63 0.5
 -6 -8 10 2.69 0.58
 -6 8 -10 2.49 0.5
 6 -8 -10 2.41 0.49
 6 8 10 2.64 0.55
 6 -8 -11 7.41 0.6
 -6 8 -11 8.31 0.61
 -6 -8 11 9.74 0.75
 6 -8 11 8.17 0.55
 6 9 0 555.07 9.8
 6 -9 0 534.66 7.32
 6 -9 0 564.71 8.54
 -6 -9 0 571.93 6.58
 6 9 0 541.21 4.99
 -6 -9 -1 120.28 3.72
 6 9 1 109.38 4.42
 6 9 -1 101.5 4.24
 6 -9 1 104.3 2.41
 6 -9 -1 111.77 3.67
 -6 -9 1 108.15 2.53
 6 9 1 107.81 2.5
 6 -9 1 104.89 3.91
 6 -9 1 98.55 3.34
 6 9 -2 0.27 0.67
 -6 -9 -2 0.43 0.5
 -6 -9 2 0.51 0.25
 6 -9 -2 0.12 0.44
 6 9 2 -0.25 0.85
 6 -9 2 0.78 0.3
 6 9 3 1.89 0.71
 6 9 -3 2.67 0.82
 -6 -9 -3 2.3 0.76
 6 -9 -3 1.84 0.62
 6 9 4 82.24 3.78
 -6 -9 -4 83.34 3.84
 6 -9 -4 80.48 2.91
 6 9 -4 79.36 3.6
 6 -9 -4 76.41 3.34
 -6 -9 -5 9.61 1.47
 6 -9 -5 8.91 1.27
 6 -9 6 5.2 0.6
 -6 -9 -6 5.24 1.26
 6 9 -6 3.37 0.97
 -6 9 -6 2.9 1.12
 6 -9 -6 2.27 0.53
 6 9 -6 4.74 0.5
 -6 -9 6 4.26 0.54
 6 9 6 4.22 0.63
 -6 9 -7 45.62 4.01
 -6 -9 -7 42.09 3.28
 6 9 7 39.49 1.91
 -6 -9 7 41.35 1.84
 6 -9 7 42.23 1.79
 6 9 -7 39.18 1.53
 6 9 -8 5.6 0.65
 -6 -9 8 4.83 0.74
 -6 9 -8 4.97 0.67
 6 -9 8 5.95 0.75
 6 9 8 5.65 0.83
 -6 9 -9 10.11 0.89
 -6 -9 9 9.9 0.99
 6 9 -9 10.41 0.81
 6 -9 9 10.11 0.92
 6 9 9 10.16 1.06
 6 -9 10 9.56 0.8
 -6 -9 10 9.03 0.88
 -6 9 -10 9.08 0.78
 6 -9 -10 8.36 0.81
 6 9 10 8.8 0.87
 -6 -9 11 0.08 0.28
 6 -9 11 0.51 0.2
 6 -9 -11 0.59 0.26
 -6 9 -11 0.35 0.21
 6 10 0 259.06 6.91
 6 10 0 260.66 3.18
 -6 -10 0 257.49 4.7
 6 -10 0 253.88 5.17
 6 -10 0 266.9 6.16
 6 10 1 53.69 3.26
 6 10 -1 51.3 3.16
 -6 -10 1 52.37 1.92
 6 -10 -1 50.82 2.66
 6 10 1 54.53 1.69
 6 -10 1 51.27 1.63
 6 -10 1 49.82 2.85
 -6 -10 -2 14.59 1.45
 6 10 2 14.7 1.78
 6 10 -2 14.91 1.74
 6 -10 2 14 1
 6 -10 -2 15.7 1.52
 -6 -10 2 15.56 0.93
 -6 -10 -3 55.64 2.95
 6 10 3 48.61 3.13
 6 10 -3 51.2 3.12
 6 -10 -3 56.37 2.88
 -6 -10 -4 0.37 0.42
 6 -10 -4 0.18 0.41
 6 -10 -4 0.31 0.31
 6 10 4 0.96 0.66
 6 10 -4 0.75 0.5
 -6 -10 -5 1.07 0.96
 6 -10 -5 1.87 0.73
 6 -10 6 0.34 0.31
 -6 -10 -6 1.98 0.97
 6 -10 -6 2.16 0.77
 -6 10 -6 -0.02 0.55
 6 10 -6 0.35 0.25
 -6 -10 6 0.4 0.39
 6 10 6 0.06 0.36
 -6 -10 -7 10.84 1.75
 -6 10 -7 13.08 2.26
 6 10 7 9.52 0.97
 6 -10 7 9.57 0.89
 -6 -10 7 9.73 0.93
 6 10 -7 9.72 0.8
 6 10 -8 0.77 0.34
 -6 -10 8 1.03 0.48
 -6 10 -8 1.15 0.39
 6 -10 8 1.02 0.44
 6 10 8 1.42 0.59
 6 -10 9 55.2 2.05
 6 10 -9 54.91 1.81
 -6 -10 9 51.85 2.1
 -6 10 -9 56.76 2
 6 10 9 54.5 2.27
 6 -10 10 0.35 0.3
 -6 -10 10 0.67 0.41
 -6 10 -10 0.94 0.33
 6 -10 -10 0.69 0.37
 6 10 10 0.79 0.36
 6 -10 11 2.76 0.33
 -6 -10 11 2.97 0.4
 6 -10 -11 2.47 0.36
 -6 10 -11 3.04 0.41
 6 11 0 1065.16 14.72
 -6 -11 0 1037.69 10.01
 6 -11 0 1054.97 12.88
 6 -11 0 1061.38 10.91
 6 11 1 1275.58 16.02
 6 11 -1 1266.89 15.95
 -6 -11 1 1222.71 10.08
 6 -11 -1 1224.37 13.64
 6 11 1 1255.67 7.4
 6 -11 1 1247.86 7.43
 6 -11 1 1280.01 14.89
 -6 -11 -2 22.95 1.88
 6 11 2 21 2.18
 6 11 -2 21.53 2.13
 6 -11 -2 21.09 1.84
 6 -11 2 21.61 1.12
 6 11 3 11.56 1.66
 6 11 -3 11.3 1.59
 -6 -11 -3 10.4 1.39
 6 -11 3 13.61 1.01
 6 -11 -3 10.66 1.35
 6 11 -4 13.37 1.57
 -6 -11 -4 14.43 1.69
 6 11 4 13.71 1.74
 6 -11 -4 14.58 1.58
 -6 -11 -5 23.55 2.32
 6 -11 -5 22.11 1.98
 6 -11 6 1.26 0.46
 -6 -11 -6 0.16 0.43
 -6 11 -6 0.48 1.22
 6 -11 -6 1.13 0.38
 -6 11 -6 1.11 0.36
 6 11 -6 0.26 0.27
 -6 -11 6 1.19 0.38
 6 11 6 0.63 0.34
 -6 11 -7 83.82 5.34
 -6 -11 -7 75.41 4.41
 6 11 7 75.45 2.69
 -6 11 -7 77.84 2.27
 6 -11 7 77.99 2.49
 -6 -11 7 78.51 2.53
 6 11 -7 77.16 2.23
 6 11 -8 1.02 0.38
 -6 -11 8 0.66 0.4
 -6 11 -8 1.41 0.47
 6 -11 8 0.95 0.46
 6 11 8 0.83 0.56
 -6 -11 9 61.51 2.26
 6 -11 9 60.98 2.14
 -6 11 -9 63.1 2.05
 6 11 9 63.77 2.44
 -6 -11 10 11.48 0.91
 6 -11 10 11.34 0.83
 -6 11 -10 11.75 0.82
 6 -11 -10 11.03 0.92
 6 11 10 11.29 0.93
 -6 -11 11 -0.02 0.22
 6 -11 11 0.18 0.2
 -6 11 -11 0.1 0.2
 6 -11 -11 -0.13 0.22
 -6 -12 0 1370.04 12.18
 6 -12 0 1392.05 15.58
 6 -12 1 16.5 1.84
 -6 -12 -1 12.54 1.28
 6 -12 -1 10.6 1.15
 6 -12 -1 12.83 1.52
 -6 -12 1 13.68 1.17
 6 12 1 13.44 1.79
 6 12 -1 11.88 1.65
 6 12 2 4.48 1.15
 6 12 -2 3.39 0.94
 6 -12 -2 4.15 0.91
 6 -12 -3 54.19 3.09
 -6 -12 -3 54.81 3.1
 6 12 3 53.61 3.53
 6 12 -3 60.09 3.57
 6 12 4 1.09 0.65
 -6 -12 -4 1.55 0.79
 6 12 -4 1.36 0.74
 6 -12 -4 2.74 0.81
 6 -12 5 52.44 1.79
 6 12 -5 55.89 1.7
 6 12 5 55.99 2.05
 6 -12 -5 55.26 3.3
 -6 -12 -5 57.31 3.62
 -6 12 -6 41.86 1.56
 -6 -12 6 42.33 1.75
 6 12 -6 44.21 1.67
 6 -12 6 43.08 1.78
 6 12 6 43.34 1.98
 6 -12 -6 44.83 2.86
 -6 12 -6 52.12 4.27
 -6 -12 -6 42.86 3.24
 -6 -12 -7 11.86 1.85
 -6 12 -7 10.03 1.98
 6 12 7 10.46 1.08
 -6 12 -7 13.13 0.96
 -6 -12 7 14.71 1.14
 6 12 -7 14.66 1.01
 6 -12 7 13.05 1.06
 6 12 -8 0.36 0.32
 -6 -12 8 0.47 0.42
 -6 12 -8 0.07 0.31
 6 -12 8 0.52 0.37
 6 12 8 0.24 0.44
 6 -12 9 73.36 2.32
 -6 -12 9 70.29 2.36
 -6 12 -9 71.39 2.14
 6 12 9 71.58 2.55
 6 -12 10 0.37 0.33
 -6 -12 10 0.15 0.3
 6 12 10 0.32 0.35
 -6 12 -10 0.08 0.27
 6 -12 -10 -0.12 0.4
 -6 -12 11 4.41 0.41
 -6 12 -11 4.82 0.4
 6 -12 11 4.29 0.38
 6 -12 -11 3.47 0.37
 6 -13 0 29.49 2.39
 -6 -13 0 28.57 1.86
 6 -13 0 25.85 1.81
 6 13 0 29.58 2.75
 -6 -13 -1 8.1 1.11
 6 -13 -1 6.88 1.02
 6 13 1 7.59 1.62
 6 13 -1 7.13 1.46
 -6 -13 1 8.23 0.99
 6 -13 -1 6.01 1.09
 6 -13 1 9.8 1.56
 6 -13 -2 2.65 0.69
 6 13 2 1.85 0.71
 6 13 -2 2.75 0.75
 6 13 3 0.71 0.51
 6 13 -3 3.7 1.11
 -6 -13 -3 3.69 0.94
 6 -13 -3 1.54 0.61
 6 -13 -4 18.32 1.91
 6 13 4 17.67 2
 -6 -13 -4 22.91 2.27
 -6 -13 5 17.35 1.03
 -6 13 -5 17.36 0.86
 6 13 -5 18.17 1.03
 6 -13 5 17.39 1.1
 -6 -13 -5 16.79 1.98
 6 13 5 17.8 1.24
 6 -13 -5 15.81 1.77
 6 -13 6 2.39 0.53
 6 13 6 1.43 0.43
 6 13 -6 1.74 0.43
 -6 -13 6 2.05 0.55
 -6 13 -6 1.38 0.38
 -6 -13 -6 2.33 0.93
 -6 13 -6 0.2 1.2
 6 -13 -6 2.13 0.66
 6 13 -7 0.95 0.37
 -6 -13 7 0.21 0.4
 -6 13 -7 0.62 0.33
 6 -13 7 0.06 0.41
 6 13 8 0.58 0.46
 6 -13 8 1.77 0.51
 -6 -13 8 1.37 0.52
 -6 13 -8 0.88 0.35
 6 13 9 3.37 0.66
 6 -13 9 4.61 0.67
 -6 -13 9 3.33 0.57
 -6 13 -9 4.63 0.61
 -6 13 -10 5.39 0.54
 6 13 10 6.25 0.68
 6 -13 -10 5.29 0.62
 6 -13 10 5.04 0.56
 -6 -13 10 5.49 0.54
 6 -13 10 4.57 0.39
 6 -13 11 4.62 0.35
 -6 -13 11 4.87 0.35
 -6 13 -11 5.05 0.37
 6 -13 -11 4.64 0.36
 6 -14 0 1.24 0.54
 -6 -14 0 1.41 0.5
 6 -14 0 0.11 0.59
 6 14 0 1.88 0.97
 -6 -14 1 122.4 3.82
 6 -14 1 123.2 5.25
 -6 -14 -1 128.37 4.28
 6 -14 -1 130.96 5.14
 6 -14 -1 118.91 3.83
 6 14 1 131.43 5.83
 6 14 -1 128.82 5.81
 6 -14 -2 32.81 2.62
 6 14 2 32.58 2.99
 6 14 -2 29.22 2.77
 6 14 3 6.15 1.27
 6 14 -3 9.61 1.64
 6 -14 -3 8.41 1.39
 6 -14 -4 15.03 1.83
 6 14 -4 16.51 1.92
 -6 -14 -4 14.07 1.74
 6 14 4 18.54 2.29
 -6 14 -5 25.7 1.07
 6 -14 5 25.51 1.35
 -6 -14 5 25.95 1.33
 6 14 5 28.71 1.6
 6 -14 -5 26.54 2.43
 -6 -14 -5 26.05 2.53
 -6 14 -6 36.94 1.48
 -6 -14 6 34.68 1.64
 6 -14 6 36.38 1.7
 6 14 6 35.66 1.86
 6 -14 -6 28.67 2.3
 -6 -14 -6 35.07 3.02
 -6 14 -6 36.76 3.66
 6 14 7 10.99 1.11
 -6 -14 7 10.15 0.96
 -6 14 -7 9.7 0.82
 6 -14 7 9.51 0.95
 6 14 8 0.85 0.48
 6 -14 8 0.78 0.45
 -6 -14 8 0.79 0.45
 -6 14 -8 0.68 0.31
 6 14 9 -0.01 0.49
 -6 -14 9 0.47 0.37
 6 -14 9 -0.06 0.36
 -6 14 -9 -0.27 0.33
 6 -14 10 9.96 0.73
 -6 14 -10 9.42 0.65
 -6 -14 10 8.3 0.61
 6 14 10 9.44 0.74
 6 -14 10 8.51 0.45
 6 -14 -10 7.47 0.7
 6 -15 0 4.43 1.04
 6 15 0 5.9 1.4
 -6 -15 0 5.94 0.95
 6 -15 -1 3.65 0.75
 6 -15 1 3.61 0.95
 6 15 1 3.08 0.91
 6 15 -1 1.5 0.72
 -6 -15 -1 1.11 0.44
 6 -15 -1 2.58 0.97
 -6 -15 1 0.8 0.5
 -6 -15 -2 12.02 1.47
 6 -15 -2 11.63 1.27
 6 15 -2 13.1 1.87
 6 15 2 13.56 2.05
 6 -15 -2 10.47 1.62
 6 15 3 2.18 0.91
 6 15 -3 2.41 0.76
 6 -15 -3 1.44 0.77
 6 -15 4 107.14 2.63
 6 15 -4 105.66 4.93
 6 15 4 107.18 5.2
 6 15 4 109.96 2.93
 6 -15 -4 108.21 5.06
 6 -15 5 0.94 0.39
 6 15 5 1.73 0.6
 -6 15 -5 1.78 0.31
 -6 -15 -5 1.38 0.77
 6 -15 -5 -0.13 0.69
 6 -15 6 1.15 0.49
 -6 -15 -6 -0.15 0.62
 -6 15 -6 1.48 1.11
 6 15 6 0.89 0.44
 -6 15 -6 1.52 0.4
 -6 -15 6 0.91 0.4
 6 15 7 25.42 1.59
 6 -15 7 24.22 1.46
 -6 15 -7 24.72 1.25
 -6 15 -8 1.4 0.4
 6 15 8 1.29 0.55
 -6 -15 8 1.07 0.37
 6 -15 8 1.2 0.48
 6 15 9 2.68 0.6
 6 -15 9 3.05 0.55
 -6 -15 9 2.69 0.46
 -6 15 -9 2.76 0.43
 6 -15 9 2.68 0.36
 6 -15 10 24.7 1.04
 -6 -15 10 24.28 0.93
 -6 15 -10 24.93 0.95
 6 -15 -10 25.22 1.14
 6 15 -10 22.63 0.63
 6 15 10 26.07 1.11
 6 16 0 20.95 2.52
 -6 -16 0 19.39 1.76
 6 -16 0 17.21 2.1
 6 16 1 4.24 1.16
 6 16 -1 4.23 1.36
 -6 -16 -1 3.54 0.75
 6 -16 -1 3.95 0.97
 6 -16 1 3.39 0.79
 6 16 -2 16.23 2.23
 6 16 2 16.95 2.27
 6 -16 -2 14.87 1.93
 -6 -16 -2 15.81 1.79
 6 -16 3 0.47 0.27
 6 16 3 -0.65 0.61
 6 16 -3 0.64 0.89
 6 -16 -3 -0.28 0.46
 6 -16 3 0.23 0.22
 6 16 3 0.39 0.35
 -6 -16 -3 1.48 0.58
 6 -16 -4 37.14 2.97
 6 -16 4 40.81 1.68
 6 16 4 38.26 1.78
 6 -16 4 39.99 1.45
 6 16 4 40.98 3.25
 6 16 -4 36.78 3.01
 6 16 5 21.15 1.45
 6 -16 5 19.51 1.25
 -6 16 -5 18.78 0.93
 -6 16 -6 4.15 0.52
 6 -16 6 3.73 0.68
 -6 -16 6 3.43 0.53
 6 16 6 3.61 0.66
 6 16 7 32.4 1.76
 -6 16 -7 31.56 1.4
 -6 -16 7 29.69 1.37
 6 -16 7 31.72 1.65
 6 16 8 -0.26 0.46
 -6 -16 8 0.21 0.35
 6 -16 8 -0.24 0.4
 6 -16 8 0.13 0.24
 -6 16 -8 0.01 0.32
 6 16 9 7.45 0.8
 -6 16 -9 7.19 0.62
 6 -16 9 6.92 0.73
 -6 -16 9 6.92 0.6
 6 -16 9 6.62 0.5
 -6 -16 10 1.08 0.23
 6 -16 10 0.84 0.26
 -6 16 -10 1.19 0.25
 6 -16 -10 1.22 0.31
 6 16 10 1.06 0.26
 6 17 0 65.1 4.59
 6 -17 0 60.17 3.95
 -6 -17 0 71.47 3.35
 6 17 1 33.15 3.27
 6 17 -1 30 3.01
 6 -17 -1 31.32 2.83
 -6 -17 -1 33.33 2.4
 6 -17 1 27.37 2.73
 6 -17 2 5.85 0.63
 6 -17 2 5.99 0.56
 6 17 2 6.19 0.71
 6 17 -2 5.37 0.55
 -6 -17 -2 5.97 1.06
 6 17 2 6.9 1.66
 6 17 -2 6.29 1.39
 6 -17 -2 5.31 1.07
 -6 -17 -3 27.41 2.46
 6 -17 -3 23.93 2.42
 6 -17 3 26.38 1.34
 6 17 -3 20.95 2.49
 6 17 3 25.07 2.8
 6 17 -3 23.92 0.98
 6 17 3 25.68 1.42
 6 -17 3 25.44 1.14
 6 -17 4 0.54 0.3
 6 -17 4 1.67 0.51
 6 17 4 1.05 0.92
 6 -17 -4 1.19 0.55
 6 17 -4 1.41 0.35
 6 17 4 -0.42 0.45
 -6 -17 -4 1.1 0.51
 -6 17 -5 1.6 0.36
 6 17 5 1.6 0.54
 6 -17 5 1.76 0.37
 6 -17 5 1.62 0.43
 -6 -17 6 12.24 0.83
 6 -17 6 12.41 1.06
 -6 17 -6 12.41 0.86
 6 -17 6 11.05 0.84
 6 17 6 13.31 1.17
 -6 -17 7 35.33 1.43
 6 -17 7 33.83 1.68
 -6 17 -7 35.29 1.45
 6 17 7 34.22 1.79
 6 -17 7 35.25 1.39
 -6 17 -8 10.21 0.77
 6 -17 8 9.66 0.9
 -6 -17 8 9.48 0.73
 6 -17 8 9.86 0.69
 6 17 8 10.16 1.01
 -6 -17 9 0.02 0.26
 6 -17 9 0.45 0.33
 6 17 9 0.04 0.33
 -6 17 -9 0.4 0.25
 6 -17 9 0.44 0.18
 6 17 -10 12.21 0.55
 6 -17 10 14.54 0.71
 6 -17 -10 13.48 0.72
 6 17 10 13.12 0.67
 6 -18 0 9.71 0.76
 6 18 0 8.31 0.65
 6 -18 0 9.08 0.75
 6 18 0 8.56 0.75
 6 -18 0 8.81 1.55
 6 18 0 8.26 1.62
 -6 -18 0 10.38 1.32
 6 -18 -1 4.58 0.6
 6 -18 1 4.81 0.57
 6 -18 1 4.78 0.6
 6 18 1 3.83 0.43
 6 18 -1 4.14 0.49
 6 18 1 4.3 0.54
 6 18 -1 4.02 0.51
 6 18 1 5.94 1.63
 6 18 -1 1.06 0.58
 -6 -18 -1 7.08 1.21
 6 -18 -1 3.07 0.95
 6 -18 1 5.37 1.26
 6 -18 2 -0.25 0.32
 6 -18 2 0.25 0.3
 6 18 -2 0.82 0.33
 6 18 -2 0.48 0.2
 6 18 2 0.51 0.4
 6 18 -2 1.34 0.43
 -6 -18 -2 0.64 0.4
 6 18 2 -0.28 0.94
 6 18 -2 0.85 0.59
 6 -18 -2 0.19 0.4
 -6 -18 -3 54.91 3.42
 6 -18 -3 54.9 3.83
 6 -18 3 57.01 1.99
 6 18 3 56.28 4.25
 6 18 -3 56.14 4.05
 6 18 -3 55.12 1.48
 6 18 3 55.45 2.14
 6 -18 3 54.9 1.77
 6 -18 4 1.99 0.42
 6 -18 4 1.31 0.44
 6 18 -4 1.99 0.36
 -6 -18 -4 2.14 0.85
 6 18 4 1.75 0.56
 6 -18 -4 0.39 0.76
 -6 18 -5 33.79 1.23
 6 -18 5 31.76 1.6
 6 18 5 36.6 1.91
 6 -18 5 32.96 1.39
 6 18 -5 33.62 1.27
 6 -18 6 16.92 1.23
 -6 18 -6 15.54 0.93
 6 18 -6 15.56 0.88
 6 18 6 17.28 1.35
 6 -18 6 16.9 1.01
 -6 18 -7 5.16 0.58
 6 18 -7 4.64 0.49
 6 -18 7 3.98 0.67
 -6 -18 7 5.78 0.58
 6 18 7 4.83 0.76
 6 -18 7 5.22 0.57
 6 -18 8 8.36 0.86
 -6 -18 8 8.07 0.66
 -6 18 -8 8.34 0.65
 6 18 -8 7.38 0.5
 6 18 8 9.13 0.95
 6 -18 8 8.13 0.59
 -6 -18 9 0.05 0.2
 6 -18 9 0.11 0.29
 6 18 9 0.39 0.28
 6 18 -10 1.04 0.17
 6 18 10 1.18 0.23
 6 -18 -10 1.16 0.24
 6 -18 10 0.96 0.2
 6 -19 0 14.7 0.98
 6 19 0 13.54 0.85
 6 19 0 15.73 1.07
 6 -19 0 14.97 1.05
 6 19 0 17.42 0.85
 -6 19 0 13.33 0.75
 6 -19 0 12.03 1.84
 6 19 0 13.23 2.2
 6 -19 -1 2.64 0.57
 6 -19 1 2.68 0.48
 6 -19 1 2.18 0.48
 6 19 -1 1.59 0.32
 6 19 1 3.04 0.48
 6 19 -1 2.34 0.41
 6 19 1 2.78 0.55
 6 19 -1 2.06 0.39
 6 19 1 2.76 0.37
 6 -19 -1 2.41 0.63
 6 19 -1 3.39 1.16
 6 19 1 1.47 0.74
 6 -19 2 2.72 0.46
 6 -19 2 2.84 0.53
 6 19 -2 2.5 0.38
 6 19 -2 3.27 0.48
 6 19 -2 3.14 0.5
 6 19 2 3.1 0.58
 6 19 -2 3.04 1.24
 -6 -19 -2 2.69 0.87
 6 -19 -2 2.52 0.87
 6 19 2 1.81 0.89
 6 -19 3 5.12 0.67
 6 -19 3 5.54 0.65
 6 19 -3 6.04 0.56
 6 19 -3 5.44 0.65
 6 19 3 5.09 0.79
 6 19 3 7.58 1.67
 6 19 -3 2.56 0.65
 -6 -19 -3 3.53 0.62
 6 -19 -3 7.64 1.52
 6 -19 4 8.86 0.84
 6 -19 4 9.38 0.78
 6 19 -4 9.91 0.66
 6 19 4 10.04 1.01
 6 -19 -4 10.82 1.64
 -6 19 -5 0.55 0.23
 6 19 -5 0.17 0.25
 6 -19 5 0.52 0.39
 6 19 5 0.55 0.47
 6 -19 5 -0.55 0.4
 6 -19 6 21.99 1.35
 -6 19 -6 22.9 1.1
 6 19 6 21.89 1.48
 6 -19 6 22.26 1.14
 6 19 -6 21.85 0.99
 6 -19 7 17.27 1.17
 -6 19 -7 17.67 0.96
 -6 -19 7 16.79 0.88
 6 19 7 15.98 1.21
 6 -19 7 16.07 0.91
 6 19 8 2.85 0.57
 6 -19 8 3.04 0.56
 -6 -19 8 1.79 0.3
 6 -19 8 2.91 0.35
 6 19 -9 1.2 0.28
 6 19 9 1.14 0.34
 6 -19 9 1.1 0.32
 -6 -19 9 1.18 0.19
 6 -20 0 5.36 0.65
 6 20 0 4.48 0.57
 6 20 0 2.94 0.85
 6 -20 0 7 1.62
 6 20 0 5.27 0.68
 -6 20 0 4.72 0.48
 6 20 0 5.53 0.51
 6 -20 0 4.61 0.61
 6 -20 1 16.15 2.29
 6 20 1 16.71 2.49
 -6 -20 -1 13.59 1.5
 6 20 -1 11.1 1.93
 6 -20 -1 12.02 1.93
 6 20 1 12.93 0.89
 6 20 -1 14.06 0.93
 6 -20 -1 13.99 1.1
 6 20 1 15.56 1.14
 6 20 -1 13.91 1.02
 6 -20 1 13.81 0.99
 6 -20 1 11.7 0.96
 6 -20 -2 18.1 2.29
 6 -20 2 17.7 1.15
 6 20 -2 19.65 0.93
 -6 -20 -2 15.71 1.68
 6 20 2 18.13 2.54
 6 20 -2 20.05 2.6
 6 20 -2 18.81 1.1
 6 20 2 21.7 1.37
 6 20 -2 18.35 1.17
 6 -20 2 17.05 1.1
 -6 -20 -3 201.8 6.22
 6 -20 -3 207.59 7.57
 6 20 -3 207.91 7.58
 6 20 3 209.9 8.07
 6 -20 3 214.63 4.01
 6 20 -3 214.66 3.66
 6 20 -3 209.42 3.78
 6 20 3 219.13 4.41
 6 -20 3 212.26 3.67
 6 20 -3 217.15 2.99
 6 -20 4 8.91 0.88
 6 -20 4 10.49 0.85
 6 20 4 9.28 1.01
 6 20 -4 9.81 0.84
 6 -20 5 40.9 1.82
 6 -20 5 38.65 1.54
 6 20 5 39.59 1.96
 6 -20 6 -0.15 0.44
 6 -20 6 0.14 0.26
 6 20 6 0.58 0.39
 6 -20 7 3.31 0.61
 6 20 7 2.79 0.63
 6 20 -7 2.89 0.42
 6 -20 7 2.72 0.4
 6 20 8 2.5 0.5
 6 -20 8 2.73 0.48
 6 -20 8 1.63 0.25
 6 20 -9 0.18 0.2
 6 20 9 0.17 0.22
 6 -20 9 -0.36 0.26
 6 -21 0 0.79 0.73
 6 21 0 0.53 0.35
 6 21 0 0.32 0.38
 -6 21 0 0.3 0.24
 6 -21 0 0.58 0.36
 6 -21 1 2 0.44
 6 21 -1 1.96 0.47
 6 -21 1 1.82 0.5
 6 21 1 1.26 0.45
 -6 21 -1 1.86 0.38
 6 21 -1 2.71 0.55
 6 21 -1 3.25 1.17
 6 21 1 -0.02 0.85
 6 -21 -1 1.06 0.77
 6 21 2 62.59 4.68
 6 21 -2 60.96 4.42
 6 21 -2 56.46 1.89
 6 -21 2 54.6 2.03
 6 21 2 57.17 2.24
 6 -21 2 56.85 1.96
 6 21 -2 58.8 2.09
 6 -21 -2 56.28 4.04
 -6 -21 -2 56.22 3.29
 6 -21 3 12.14 1
 6 21 3 12.37 1.1
 6 21 -3 13.88 1.04
 6 -21 3 12.53 0.98
 6 21 -3 12.42 0.93
 6 -21 4 83.15 2.54
 6 21 -4 81.39 2.33
 6 21 -4 77.31 2.29
 6 21 4 79.82 2.79
 6 -21 4 80.04 2.23
 6 21 -5 -0.16 0.28
 6 21 5 0.03 0.46
 6 -21 5 0.63 0.33
 6 -21 5 0.26 0.43
 6 21 6 4.25 0.68
 6 21 -6 4.35 0.52
 6 -21 6 4.37 0.52
 6 -21 6 4.21 0.6
 6 -21 7 13.71 0.98
 6 21 -7 12.01 0.73
 6 21 7 13.24 1.01
 6 -21 7 12.03 0.7
 6 -21 8 5.52 0.56
 6 21 -8 5.95 0.53
 6 21 8 5.85 0.65
 6 21 -9 4.17 0.33
 6 21 9 4.82 0.41
 6 -21 9 4.11 0.37
 6 22 0 2.8 0.49
 6 22 0 2.95 0.59
 -6 22 0 2.87 0.48
 6 -22 0 3.17 0.63
 6 22 -1 1.53 0.4
 6 -22 1 1.41 0.44
 6 22 -1 1.3 0.46
 -6 22 -1 0.79 0.3
 6 22 1 1.14 0.46
 6 -22 1 1.01 0.44
 6 22 -2 3.59 0.56
 6 -22 2 4.16 0.66
 6 22 -2 5.77 0.76
 6 22 2 3.48 0.64
 6 -22 2 3.57 0.59
 6 22 -3 101.43 2.73
 6 -22 3 104.82 2.66
 6 22 3 100.26 3.08
 6 -22 3 104.17 2.79
 6 22 -3 107.42 2.64
 6 -22 4 14.19 1.07
 6 22 -4 14.77 1.04
 6 22 -4 14.27 1.02
 6 22 4 14.64 1.22
 6 -22 4 14.06 0.98
 6 -22 5 0.4 0.4
 6 22 -5 0.36 0.33
 6 -22 -5 0.71 0.41
 6 22 -5 0.61 0.32
 6 22 5 0.6 0.44
 6 -22 5 0.53 0.31
 6 -22 6 10.25 0.89
 6 22 6 9.44 0.94
 6 22 -6 10.5 0.77
 6 -22 6 8.43 0.66
 6 22 -6 10.01 0.83
 6 -22 7 -0.44 0.36
 6 22 -7 0.49 0.32
 6 22 -7 0.36 0.22
 6 22 7 0.62 0.37
 6 -22 7 0.28 0.18
 6 22 -8 0.79 0.25
 6 22 8 0.64 0.29
 6 -22 8 1.3 0.33
 6 23 0 16.56 1.23
 -6 23 0 17.05 1
 6 23 0 14.23 0.97
 6 23 -1 2.54 0.47
 6 -23 1 2.62 0.54
 6 23 1 1.99 0.59
 6 23 -1 2.15 0.53
 -6 23 -1 3.38 0.54
 6 -23 1 2.4 0.51
 6 23 -2 3.86 0.6
 6 -23 2 3.79 0.61
 -6 23 -2 2.98 0.5
 6 23 -2 4.17 0.69
 6 23 2 3.13 0.65
 6 -23 2 3.2 0.56
 6 -23 3 17.17 1.1
 6 23 3 18.62 1.37
 6 23 -3 17.51 1.16
 6 -23 3 16.48 1.14
 6 23 -3 17.29 1.1
 6 23 4 77.17 2.67
 6 23 -4 78.62 2.32
 6 -23 4 74.98 2.15
 6 -23 4 76.67 2.37
 6 23 -4 79.62 2.27
 6 -23 -5 88.81 2.55
 6 23 -5 93.87 2.4
 6 23 -5 89.91 2.3
 6 23 5 96.43 2.87
 6 -23 5 92.62 2.21
 6 -23 5 89.79 2.51
 6 -23 6 4.03 0.56
 6 23 -6 4.46 0.52
 6 23 6 3.41 0.6
 6 -23 6 4.12 0.44
 6 23 -6 4.87 0.59
 6 23 -7 -0.13 0.24
 6 23 7 -0.35 0.26
 6 23 -7 -0.19 0.2
 6 -23 7 -0.54 0.34
 6 -23 7 -0.02 0.24
 6 23 -8 2.9 0.32
 6 23 8 3.21 0.37
 6 -23 8 2.44 0.32
 -6 24 0 5.04 0.58
 6 24 0 4.83 0.75
 6 24 0 3.76 0.57
 6 -24 1 42.25 1.81
 6 24 -1 42.19 1.88
 -6 24 -1 40.03 1.57
 6 24 1 41.28 1.96
 6 24 -1 40.29 1.6
 6 -24 -1 40.94 1.76
 6 24 -2 4.22 0.59
 6 -24 2 4.33 0.63
 6 24 2 4.09 0.7
 6 24 -2 5.33 0.73
 -6 24 -2 4.38 0.58
 6 -24 2 4.69 0.65
 6 24 -3 0.19 0.3
 6 -24 3 0.46 0.41
 6 24 -3 0.66 0.36
 -6 24 -3 1.02 0.36
 6 24 3 0.43 0.46
 6 -24 3 0.01 0.32
 6 24 -4 27.84 1.32
 6 24 -4 29.44 1.41
 6 -24 4 27.36 1.28
 6 24 4 27.84 1.58
 6 -24 4 29.02 1.42
 6 -24 5 0 0.34
 6 -24 -5 -0.15 0.33
 6 24 -5 0.73 0.36
 6 24 -5 0.18 0.31
 6 24 5 0.26 0.38
 6 -24 5 0.23 0.25
 6 24 -6 0.18 0.26
 6 -24 6 1.02 0.41
 6 24 -6 0.5 0.22
 6 24 6 0.74 0.35
 6 -24 6 0.8 0.22
 6 -24 7 16.1 0.77
 6 24 -7 13.22 0.53
 6 -24 7 14.12 0.76
 6 24 -7 15.21 0.76
 6 24 -8 9.61 0.45
 -6 24 -8 9.76 0.45
 6 24 8 9.84 0.51
 6 25 0 11.98 1.08
 -6 25 0 10.82 0.8
 6 25 1 46.87 2.07
 6 25 -1 49.38 2.03
 -6 25 -1 48.1 1.69
 6 -25 -1 44.35 1.77
 6 25 -1 47.36 1.69
 -6 25 -2 1.55 0.41
 6 25 2 1.4 0.56
 6 25 -2 1.76 0.52
 6 -25 2 1.66 0.44
 6 25 -2 0.39 0.33
 6 -25 3 0.15 0.33
 -6 25 -3 0.22 0.27
 6 25 -3 0.05 0.34
 6 25 3 0.52 0.49
 6 -25 3 0.18 0.31
 6 25 -3 0.65 0.29
 6 -25 4 1.33 0.41
 6 25 -4 1.24 0.38
 6 25 -4 1.9 0.43
 -6 25 -4 1.64 0.41
 6 25 4 1.47 0.54
 6 -25 4 2 0.41
 6 -25 5 3.02 0.49
 6 25 -5 3.44 0.48
 6 -25 -5 3.86 0.54
 6 25 -5 2.74 0.41
 6 25 5 2.88 0.55
 -6 25 -5 3.06 0.46
 6 -25 5 2.95 0.4
 6 25 -6 11.12 0.7
 6 25 6 10.54 0.76
 6 25 -6 12.14 0.67
 -6 25 -6 10.25 0.66
 6 -25 6 10.2 0.69
 6 25 -7 1.74 0.26
 6 25 7 2.31 0.37
 6 -25 7 1.18 0.24
 6 -25 7 0.87 0.19
 -6 25 -7 1.59 0.26
 6 26 0 38.91 1.82
 -6 26 0 36.82 1.42
 6 -26 -1 1.15 0.34
 -6 26 -1 0.94 0.36
 6 26 1 1.51 0.51
 6 26 -1 0.4 0.39
 6 26 2 3.38 0.63
 -6 26 -2 3.72 0.52
 6 26 -2 2.34 0.53
 6 26 -2 3.58 0.52
 6 26 -3 0.95 0.37
 6 -26 3 0.37 0.29
 6 26 -3 0.32 0.38
 -6 26 -3 0.77 0.35
 6 26 3 0.17 0.45
 6 -26 3 1.07 0.4
 6 -26 4 5.82 0.62
 6 26 -4 5.5 0.55
 6 -26 -4 4.57 0.67
 6 26 -4 5.38 0.6
 -6 26 -4 5.21 0.57
 6 26 4 5.26 0.7
 6 -26 4 5.22 0.54
 6 -26 -5 9.6 0.68
 6 26 -5 11.17 0.72
 -6 26 -5 10.68 0.71
 6 26 5 11.05 0.83
 6 -26 5 10.58 0.73
 6 26 -5 10.96 0.71
 6 -26 6 5.68 0.55
 6 26 -6 5.3 0.39
 -6 26 -6 5.19 0.45
 6 26 6 5.8 0.52
 6 -26 6 5.57 0.47
 6 26 -6 6.23 0.48
 6 26 7 0.61 0.21
 -6 26 -7 0.75 0.17
 6 -27 0 72.75 2.23
 -6 27 0 76.33 1.89
 6 27 -1 1.38 0.49
 -6 27 -1 1.2 0.36
 6 27 1 1.85 0.56
 6 27 -2 -0.24 0.28
 6 27 -2 0.2 0.35
 -6 27 -2 0.23 0.28
 6 27 2 0.13 0.39
 6 27 -3 0.2 0.23
 -6 27 -3 0.38 0.28
 6 27 -3 0.53 0.37
 6 27 3 -0.2 0.37
 6 27 -4 5.02 0.49
 -6 27 -4 5.62 0.52
 6 27 4 6.27 0.69
 6 27 -4 4.76 0.51
 6 -27 -4 4.89 0.61
 6 27 -5 0.18 0.22
 6 -27 -5 0.19 0.19
 6 -27 5 -0.66 0.35
 -6 27 -5 0.13 0.21
 6 27 -5 -0.08 0.2
 6 27 5 -0.6 0.29
 6 27 -6 -0.14 0.14
 6 -27 6 0.36 0.22
 6 27 6 0.16 0.18
 -6 27 -6 0.08 0.16
 6 -28 0 43.29 1.56
 -6 28 0 41.87 1.23
 6 28 0 42.45 1.73
 6 -28 1 5.4 0.67
 6 28 1 5.4 0.69
 -6 28 -1 5.86 0.54
 6 28 -1 5.94 0.7
 6 28 -2 0.29 0.34
 -6 28 -2 -0.05 0.25
 6 28 2 0.55 0.38
 6 -28 2 -0.02 0.3
 6 28 -3 1.74 0.41
 -6 28 -3 1.25 0.29
 6 28 3 2.27 0.46
 6 -28 -3 1.09 0.4
 6 28 -4 4.01 0.39
 6 -28 -4 3 0.44
 6 -28 4 3.27 0.51
 -6 28 -4 3.12 0.38
 6 28 -4 3.89 0.45
 6 28 4 3.55 0.48
 6 28 -5 0.27 0.15
 6 -28 5 0.46 0.23
 6 28 -5 0.72 0.21
 -6 28 -5 0.41 0.18
 6 28 5 0.34 0.2
 6 -29 0 4.29 0.63
 6 -29 0 3.95 0.44
 6 29 0 4.22 0.57
 6 -29 1 4.26 0.56
 6 -29 -1 5.22 0.69
 6 -29 1 5.2 0.58
 6 29 -1 5.62 0.63
 6 29 1 4.87 0.61
 -6 29 -1 4.85 0.41
 6 -29 -2 1.1 0.4
 6 -29 2 1.46 0.34
 6 -29 2 1.3 0.35
 6 29 -2 2.06 0.42
 6 29 2 2.12 0.43
 -6 29 -2 1.17 0.26
 6 -29 -3 -0.09 0.3
 6 -29 3 0.61 0.32
 -6 29 -3 0.25 0.2
 6 29 3 0.66 0.35
 6 29 -3 0.27 0.25
 6 -29 -4 0.57 0.22
 6 -29 4 0.56 0.26
 6 29 4 1.03 0.27
 6 29 -4 0.59 0.21
 -6 29 -4 0.75 0.19
 6 -29 5 1.24 0.22
 6 -30 0 1.88 0.41
 6 30 0 2.36 0.44
 6 -30 -1 1.47 0.4
 6 -30 1 2.02 0.38
 6 -30 1 1.65 0.31
 6 30 -1 2.34 0.42
 6 30 1 2.53 0.43
 6 -30 2 4.99 0.37
 6 -30 -2 6.54 0.62
 6 -30 2 6.36 0.54
 6 30 -2 7.35 0.56
 -6 30 -2 5.85 0.35
 6 30 2 6.17 0.56
 6 -30 -3 4.46 0.45
 6 -30 3 5.26 0.47
 6 30 -3 4.8 0.42
 6 30 3 5.17 0.46
 6 -30 4 2.82 0.3
 6 31 0 0.75 0.26
 6 -31 0 0.54 0.24
 6 31 -1 19.89 0.83
 6 31 1 20.8 0.86
 6 -31 1 17.42 0.67
 6 -31 -1 18.88 0.88
 6 31 2 0.21 0.18
 6 31 -2 0.26 0.17
 6 -31 -2 0.37 0.23
 7 0 0 0.03 0.22
 -7 0 0 0.14 0.08
 7 0 -1 25.76 1.36
 -7 0 -1 23 1.07
 -7 0 -2 85.23 2.66
 7 0 -2 81.61 1
 7 0 -3 1.62 0.37
 -7 0 -3 2.91 0.79
 -7 0 -4 394.56 7.96
 7 0 -4 375.53 5.46
 -7 0 -5 0.76 0.64
 7 0 -5 0.83 0.54
 -7 0 -6 33.8 2.89
 7 0 -7 111.95 2.88
 -7 0 -7 107.24 5.4
 7 0 7 108.35 2.43
 7 0 7 106.3 2.8
 7 0 -8 103.85 2.95
 -7 0 -8 105.54 5.42
 7 0 8 99.25 2.85
 7 0 8 104.3 2.47
 7 0 -9 38.92 1.83
 7 0 -10 1.17 0.38
 -7 0 -11 4.5 0.51
 -7 0 11 4.28 0.59
 -7 0 12 -0.17 0.19
 7 1 0 0.11 0.21
 7 -1 0 0.01 0.24
 7 1 0 -0.03 0.28
 7 -1 0 0.24 0.32
 -7 1 0 0.13 0.06
 -7 -1 0 0.15 0.13
 7 -1 1 141.89 3.36
 7 1 -1 146.61 3.2
 7 -1 -1 136.72 3.13
 -7 1 -1 135.75 2.66
 -7 -1 -1 140.67 2.66
 7 -1 -2 70.53 1.35
 7 1 -2 70.61 1.34
 -7 1 -2 72.6 2.5
 -7 -1 -2 73.13 2.47
 7 -1 -3 7.85 0.49
 7 1 -3 7.52 0.66
 7 -1 -3 8.53 0.59
 -7 1 -3 7.54 1.05
 -7 -1 -3 6.09 0.93
 7 1 -4 104.14 3.01
 -7 1 -4 103.42 4.12
 -7 -1 -4 107.49 4.13
 7 -1 -4 104.36 2.7
 -7 1 -5 257.67 7.25
 7 1 -5 277.15 5.68
 -7 -1 -5 272.3 7.35
 7 -1 -5 264.69 5.17
 -7 1 -6 1.31 0.7
 -7 -1 -6 1.3 0.72
 7 1 -7 26.95 1.4
 7 -1 -7 30.25 1.55
 -7 1 -7 29.37 2.88
 -7 -1 -7 29.83 2.85
 7 -1 7 24.85 1.19
 7 1 7 25.42 1.42
 7 1 7 28.47 1.26
 7 -1 7 27.48 1.44
 7 -1 -8 2.09 0.54
 7 1 -8 1.91 0.49
 7 1 8 1.44 0.35
 -7 -1 -8 3.24 1.1
 -7 1 -8 0.56 0.76
 7 -1 8 2.33 0.56
 7 1 8 1.25 0.42
 7 1 -9 5.74 0.79
 7 -1 -9 4.34 0.7
 7 1 9 5.56 0.78
 7 -1 -10 1.77 0.45
 -7 -1 10 1.78 0.57
 -7 -1 11 1.36 0.45
 -7 1 11 0.86 0.38
 -7 1 -11 1.02 0.32
 -7 -1 -11 1.04 0.32
 -7 -1 12 6.08 0.44
 -7 1 12 6.69 0.46
 7 2 0 0.18 0.21
 7 -2 0 0.21 0.26
 7 -2 0 -0.2 0.35
 7 2 0 -0.21 0.26
 -7 -2 0 0.18 0.15
 -7 2 0 0.4 0.1
 7 2 0 -0.34 0.43
 7 -2 1 98 2.86
 7 2 -1 93.89 2.56
 7 -2 -1 85.99 2.06
 7 -2 -1 91.88 2.59
 -7 2 -1 89.46 2.17
 -7 -2 -1 90.47 2.19
 7 2 1 91.83 3.29
 7 2 -1 85.29 3.2
 7 -2 -2 951.94 6.2
 -7 -2 -2 974.88 8.97
 7 2 2 966.81 10.65
 7 -2 -3 2.3 0.31
 7 2 -3 2.24 0.44
 -7 2 -3 2.69 0.78
 7 -2 -3 2.33 0.35
 -7 -2 -3 2.36 0.7
 -7 2 -4 4.44 0.88
 7 2 -4 5.5 0.79
 7 -2 -4 5.81 0.65
 -7 -2 -4 5.62 1.04
 -7 -2 -5 8.61 1.36
 7 2 -5 10.15 1.21
 -7 2 -5 8.6 1.39
 -7 2 -6 134.63 5.81
 -7 -2 -6 133.94 5.55
 7 2 -7 -0.47 0.41
 7 2 7 0.91 0.33
 7 -2 7 0.47 0.42
 -7 -2 -7 -0.51 0.76
 -7 2 -7 -0.16 0.46
 7 2 7 0.03 0.33
 7 -2 7 -0.18 0.32
 7 2 -8 8.83 0.93
 7 -2 -8 7.5 0.88
 7 2 8 7.21 0.67
 -7 -2 -8 5.83 1.33
 -7 2 -8 7.84 1.62
 7 2 8 7.79 0.88
 7 2 -9 0.7 0.34
 7 -2 -9 0.69 0.36
 7 2 9 1.38 0.48
 7 -2 -10 0.49 0.3
 -7 -2 10 0.77 0.44
 -7 2 -11 2.53 0.4
 -7 -2 11 1.48 0.42
 -7 2 11 1.54 0.4
 -7 -2 -11 2.27 0.38
 -7 2 -12 6.21 0.33
 -7 -2 12 7.18 0.48
 -7 2 12 7.04 0.47
 -7 3 0 0.3 0.13
 7 3 0 0.2 0.57
 7 -3 0 -0.09 0.34
 7 -3 0 0.17 0.29
 7 3 0 0.19 0.25
 7 3 0 -0.01 0.21
 -7 3 -1 19.08 1.09
 7 3 1 21.61 1.67
 7 3 -1 21.88 1.67
 -7 -3 -1 22.48 1.15
 7 -3 1 23.07 1.33
 7 -3 1 21.44 1.4
 7 3 -1 22.84 1.25
 7 -3 -1 22.82 1.16
 7 -3 -1 21.08 1.27
 -7 3 -2 130.86 3.47
 -7 -3 -2 127.14 3.3
 7 3 2 120.32 3.9
 7 3 -2 126.37 3.97
 7 -3 -2 125.06 2.55
 -7 3 -2 121.3 2.11
 -7 3 -3 153.73 4.48
 7 -3 -3 151.03 2.3
 7 -3 -3 158.32 2.94
 7 3 -4 305.91 5.76
 -7 3 -4 297.46 7.17
 -7 -3 -4 289.44 6.73
 7 -3 -4 292.96 4.25
 7 -3 -4 285.63 4.26
 7 3 -5 31.55 2.11
 -7 3 -5 29.36 2.6
 -7 -3 -5 31.24 2.48
 -7 3 -6 50.25 3.62
 -7 -3 -6 47.79 3.37
 7 3 7 10.69 0.95
 7 -3 7 8.96 0.82
 7 -3 7 9.02 0.75
 7 3 -7 9.21 0.85
 7 3 7 9.16 0.72
 -7 -3 -7 12.22 1.87
 -7 3 -7 8.14 1.59
 7 3 8 8.36 0.98
 -7 -3 -8 8.77 1.52
 -7 3 -8 9.87 1.85
 7 3 -8 7.72 0.86
 7 -3 -8 6.87 0.85
 7 -3 8 7.34 0.65
 7 -3 9 27.06 1.26
 7 -3 -9 25.87 1.56
 7 3 -9 24.76 1.41
 7 3 9 24.67 1.52
 7 -3 -10 0.65 0.35
 -7 -3 10 1.86 0.58
 -7 -3 11 2.41 0.49
 -7 3 11 1.92 0.46
 -7 3 -11 1.35 0.32
 -7 -3 -11 1.74 0.32
 -7 -3 12 -0.05 0.18
 -7 3 -12 0.15 0.11
 -7 3 12 0.12 0.17
 7 -4 0 0.66 0.39
 7 4 0 -0.14 0.45
 7 -4 0 0.08 0.31
 7 4 0 -0.13 0.25
 7 -4 0 0.25 0.28
 7 4 0 -0.03 0.19
 7 4 1 88.7 3.43
 7 4 -1 85.4 3.39
 -7 -4 -1 88.71 2.4
 7 -4 1 89.39 2.92
 7 -4 -1 84.15 2.37
 7 4 -1 83.65 2.39
 7 -4 1 94.77 2.62
 7 -4 -1 83.98 2.47
 7 4 2 12.84 1.39
 7 4 -2 12.16 1.32
 -7 -4 -2 12.1 1.07
 7 -4 -2 13.29 0.93
 -7 -4 -3 413.37 7.02
 7 4 3 404.32 7.27
 7 4 -3 413.64 7.21
 7 -4 -3 403.56 3.96
 -7 4 -3 402.75 7.43
 7 -4 -3 409.87 5.3
 -7 -4 -4 1.24 0.55
 7 -4 -4 2.28 0.44
 -7 4 -4 2.5 0.8
 7 -4 -4 3.39 0.58
 -7 -4 -5 0 0.5
 7 4 -5 -0.2 0.41
 -7 4 -5 -0.38 0.61
 -7 -4 -6 5.71 1.23
 -7 4 -6 7 1.58
 7 4 7 -0.19 0.4
 7 4 -7 0 0.33
 7 4 8 1.01 0.47
 -7 -4 -8 0.46 0.58
 7 4 -8 1.43 0.5
 7 -4 8 0.41 0.33
 7 -4 9 3.11 0.54
 -7 -4 9 2.75 0.65
 7 -4 -9 2.83 0.61
 7 4 9 3.42 0.67
 7 -4 10 0.28 0.29
 7 -4 -10 0.36 0.37
 -7 4 -10 0.88 0.41
 -7 -4 10 0.72 0.45
 7 -4 -11 4.35 0.5
 -7 -4 -11 4.64 0.45
 -7 -4 11 5.13 0.62
 -7 4 11 5.1 0.63
 -7 4 -11 4.19 0.48
 -7 -4 12 1.71 0.25
 -7 4 -12 1.29 0.19
 -7 4 12 0.64 0.17
 -7 -4 12 0.57 0.18
 7 5 0 0.76 0.68
 7 -5 0 0.54 0.37
 7 -5 0 0.04 0.25
 7 5 0 -0.27 0.34
 7 -5 0 0.27 0.33
 -7 -5 -1 6.1 0.68
 7 5 1 5.53 1.05
 7 5 -1 5.31 0.99
 7 -5 -1 6.94 0.78
 7 -5 1 6.5 0.71
 7 5 -1 5.24 0.61
 7 5 -1 5.71 0.5
 -7 -5 1 5.77 0.26
 7 -5 1 5.85 0.85
 7 5 2 35.53 2.29
 7 5 -2 35.6 2.28
 -7 -5 -2 36.16 1.86
 7 -5 -2 35.43 1.67
 7 5 3 544.36 8.78
 7 5 -3 553.51 8.67
 -7 -5 -3 542.23 8.16
 7 -5 -3 535.83 4.84
 7 -5 -3 537.36 6.59
 -7 5 -4 251.25 6.9
 -7 -5 -4 250.35 6.37
 7 -5 -4 257.83 4.09
 7 5 4 247.33 5.77
 7 -5 -4 263.76 4.84
 7 5 -5 95.23 3.96
 -7 5 -5 101.35 4.82
 -7 -5 -5 103.31 4.48
 7 5 -6 3.81 1.09
 -7 -5 -6 4.21 1.07
 7 5 -6 3.54 0.77
 -7 5 -6 4.79 1.17
 7 5 7 34.48 1.74
 7 5 -7 36.63 1.63
 -7 5 -7 37.14 3.41
 -7 -5 -7 32.95 2.93
 7 -5 8 -0.2 0.32
 -7 -5 8 -0.58 0.52
 7 5 -8 -0.18 0.34
 7 5 8 0.36 0.42
 7 -5 9 1.75 0.45
 -7 -5 9 2.13 0.6
 7 -5 -9 0.47 0.38
 7 5 9 2.4 0.64
 7 -5 10 -0.23 0.33
 -7 5 -10 0.01 0.35
 -7 -5 10 -0.14 0.45
 7 -5 -10 -0.12 0.38
 7 5 10 0.01 0.45
 7 -5 -11 -0.04 0.23
 -7 -5 11 0.4 0.31
 -7 5 -11 0.12 0.26
 -7 5 11 0.47 0.36
 -7 -5 -11 -0.21 0.22
 -7 -5 12 6.08 0.4
 7 -6 0 0.84 0.5
 7 -6 0 0.25 0.32
 7 6 0 -0.25 0.24
 7 6 0 -0.64 0.77
 7 -6 0 -0.51 0.35
 7 -6 -1 97.44 2.97
 -7 -6 1 97.47 1.42
 7 -6 1 100.72 3.29
 7 6 -1 99.73 1.89
 7 -6 1 96.23 2.62
 -7 -6 -1 102.21 2.9
 7 6 1 96.67 3.81
 7 6 -1 97.86 3.88
 7 -6 -2 485.74 6.5
 7 6 2 498.58 8.76
 7 6 -2 487.97 8.53
 -7 -6 -2 485.22 7.02
 7 -6 -3 65.29 2.47
 7 6 3 64.84 3.19
 7 6 -3 64.01 3.08
 -7 -6 -3 65.81 2.93
 7 -6 -3 64.5 1.82
 7 -6 -4 14.31 1.23
 -7 6 -4 14.62 1.79
 -7 -6 -4 13.27 1.55
 7 6 4 15.58 1.56
 7 6 -4 13.03 1.34
 7 6 -5 0.55 0.54
 -7 6 -5 0.73 0.61
 7 -6 -5 0.41 0.26
 -7 -6 -6 3.59 1
 -7 6 -6 3.24 0.94
 -7 6 -7 44.13 3.7
 -7 -6 -7 39.3 3.19
 7 6 -7 40.14 1.35
 7 -6 7 38.95 1.52
 7 6 -7 39.32 1.68
 7 6 7 41.57 1.95
 7 -6 8 8.02 0.81
 7 6 -8 6.11 0.59
 -7 -6 8 7.57 0.94
 7 6 8 6.54 0.89
 7 -6 9 7.44 0.77
 -7 -6 9 6.63 0.84
 7 6 -9 7.04 0.61
 7 -6 -9 5.93 0.82
 7 6 9 5.29 0.77
 7 -6 10 0.38 0.3
 7 6 10 0.12 0.41
 -7 -6 10 -0.38 0.39
 -7 6 -10 -0.06 0.33
 7 -6 -10 -0.19 0.38
 -7 -6 11 2.54 0.49
 -7 6 -11 1.84 0.34
 -7 -6 -11 1.89 0.29
 7 -6 -11 2.02 0.35
 7 -7 0 -0.14 0.5
 7 -7 0 -0.1 0.29
 7 7 0 -0.05 0.27
 7 7 0 0.31 0.65
 7 -7 0 -0.47 0.47
 7 -7 1 367.02 5.07
 7 7 1 370.99 5.2
 7 -7 1 377.84 6.45
 -7 -7 1 367.28 3.3
 7 -7 -1 359.52 6.1
 -7 -7 -1 369.06 5.89
 7 7 1 348.35 7.64
 7 7 -1 367.5 7.63
 7 -7 -2 21.92 1.52
 -7 -7 -2 22.26 1.59
 7 7 -2 21.36 1.94
 7 7 2 21.77 1.94
 7 -7 -3 16.87 1.35
 7 7 -3 13.27 1.52
 7 7 3 16.03 1.7
 -7 -7 -3 15.87 1.54
 7 -7 -4 48.62 2.42
 7 7 4 44.96 2.73
 7 7 -4 50.33 2.76
 -7 -7 -4 48.15 2.87
 -7 -7 -5 1.96 0.69
 -7 7 -5 1.4 0.87
 7 -7 -5 2.37 0.59
 7 7 6 9.2 0.82
 -7 -7 -6 8.52 1.39
 7 7 -6 10.54 1.41
 -7 7 -6 8.02 1.55
 7 7 7 12.52 1.12
 -7 -7 7 10.72 1
 7 7 -7 10.68 0.73
 7 -7 7 10.58 0.84
 -7 -7 -7 9.82 1.69
 -7 7 -7 10.17 2.04
 7 7 -8 1.82 0.39
 -7 -7 8 1.18 0.47
 7 -7 8 2.32 0.49
 7 7 8 2.01 0.61
 -7 7 -9 52.91 1.99
 -7 -7 9 49.05 2.12
 7 7 -9 49.8 1.61
 7 -7 9 52.63 1.94
 7 -7 -9 51.17 2.24
 7 7 9 52.49 2.23
 7 -7 10 -0.22 0.34
 -7 -7 10 -0.53 0.45
 -7 7 -10 -0.11 0.35
 7 -7 -10 0.53 0.38
 7 7 10 0.58 0.41
 7 -7 11 4.8 0.37
 7 -7 -11 4.86 0.52
 -7 7 -11 5.21 0.5
 -7 -7 11 4.83 0.55
 -7 -7 -11 4.81 0.35
 7 8 0 0.86 0.86
 7 -8 0 0.36 0.57
 7 -8 0 0.32 0.36
 7 8 0 0.3 0.25
 7 -8 0 -0.01 0.41
 -7 -8 -1 20.59 1.49
 7 8 1 24.61 2.2
 7 8 -1 22.58 2.05
 7 -8 -1 20.78 1.59
 7 -8 1 23.73 1.95
 -7 -8 1 23.18 0.97
 7 -8 1 25.84 1.81
 7 -8 1 24.78 1.32
 7 8 1 27.22 1.41
 -7 -8 -2 88.44 3.3
 7 8 2 91.06 4.07
 7 8 -2 88.32 3.96
 7 -8 -2 94.27 3.3
 7 -8 2 97.75 2.85
 7 8 -3 301.22 7.18
 7 8 3 289.08 7.27
 -7 -8 -3 308.31 6.65
 7 -8 -3 294.93 5.93
 7 8 4 50.28 3.01
 7 8 -4 48.75 2.78
 -7 -8 -4 53.85 3.03
 7 -8 -4 47.16 2.48
 -7 -8 -5 9.05 1.37
 7 -8 -5 10.27 1.2
 7 -8 6 7 0.64
 -7 -8 -6 8.8 1.46
 -7 8 -6 7.29 1.55
 7 8 6 6.95 0.77
 -7 -8 6 7.64 0.75
 7 8 7 4.58 0.78
 -7 -8 -7 3.73 1.05
 -7 8 -7 2.67 0.92
 7 8 -7 4.49 0.54
 -7 -8 7 4.1 0.69
 7 8 -7 2.57 1.23
 7 -8 7 4.69 0.66
 7 8 -8 3.08 0.49
 -7 -8 8 2.29 0.62
 7 -8 8 3.38 0.58
 7 8 8 2.9 0.66
 -7 -8 9 0.85 0.47
 -7 8 -9 1.08 0.41
 7 -8 9 0.66 0.4
 7 8 9 0.88 0.4
 7 -8 10 0.18 0.28
 -7 8 -10 0.28 0.34
 -7 -8 10 0.16 0.37
 7 -8 -10 0.27 0.34
 7 8 10 -0.26 0.44
 7 -8 11 3.34 0.33
 7 -8 -11 3.34 0.43
 -7 -8 11 3.49 0.47
 -7 8 -11 3.61 0.43
 7 9 0 0.34 0.74
 7 -9 0 0.44 0.63
 7 9 0 0.14 0.25
 7 -9 0 0.03 0.26
 7 -9 0 0.49 0.45
 7 9 1 227.23 6.59
 7 9 -1 212.53 6.4
 7 -9 1 218.94 5.91
 7 -9 1 220.49 3.85
 7 9 1 223.94 3.91
 7 -9 1 221.89 5.29
 -7 -9 1 224.88 3.37
 7 -9 -1 225.88 5.4
 7 9 2 13.33 1.71
 7 9 -2 13.3 1.59
 -7 -9 -2 10.76 1.28
 7 -9 2 12.73 1.02
 7 -9 -2 14.17 1.37
 -7 -9 -3 22.63 1.91
 7 9 3 19.79 2.05
 7 9 -3 21.95 2.09
 7 -9 -3 21.16 1.72
 7 9 4 69.69 3.64
 7 9 -4 72.51 3.52
 -7 -9 -4 68.49 3.48
 7 -9 -4 61.83 3
 -7 -9 -5 2.66 0.9
 -7 9 -5 0.87 0.51
 7 -9 -5 1.65 0.54
 7 -9 6 0.36 0.32
 -7 -9 -6 -0.3 0.45
 7 9 -6 2.56 0.88
 -7 9 -6 1.77 0.87
 7 9 -6 -0.53 0.32
 -7 -9 6 0.14 0.29
 7 9 6 -0.38 0.49
 -7 9 -7 133.7 6.65
 -7 -9 -7 135.52 5.87
 7 9 7 128.31 3.45
 -7 -9 7 131.41 3.23
 7 -9 7 129.83 3.08
 7 9 -7 128.13 2.71
 7 9 -8 5.64 0.65
 -7 -9 8 5.71 0.8
 -7 9 -8 5.43 0.71
 7 -9 8 5.38 0.69
 7 9 8 5.14 0.78
 -7 9 -9 0.91 0.39
 -7 -9 9 0.56 0.43
 7 -9 9 0.96 0.4
 7 9 9 0.29 0.42
 -7 9 -10 9.44 0.79
 -7 -9 10 9.13 0.85
 7 -9 10 9.14 0.74
 7 -9 -10 7.77 0.81
 7 9 10 9.96 0.9
 7 -9 11 -0.03 0.18
 -7 -9 11 -0.05 0.24
 -7 9 -11 0.11 0.2
 7 -9 -11 -0.18 0.23
 7 10 0 0.13 0.21
 -7 -10 0 -0.13 0.34
 7 -10 0 -0.68 0.52
 7 -10 0 -0.29 0.6
 7 10 0 -0.49 0.88
 7 -10 -1 122.91 4.2
 7 10 1 126.92 2.83
 7 -10 1 120.54 4.58
 7 -10 1 123.75 2.82
 -7 -10 1 123.6 2.75
 7 10 1 120.31 5.03
 7 10 -1 120.29 4.95
 7 -10 2 98.39 2.73
 7 -10 -2 100.27 3.85
 -7 -10 -2 101.45 3.79
 7 10 2 97.42 4.57
 7 10 -2 96.5 4.47
 7 -10 -3 9.37 1.21
 -7 -10 -3 8.36 1.2
 7 10 3 7.43 1.33
 7 10 -3 10.21 1.46
 7 -10 -4 35.27 2.38
 7 10 4 30.55 2.59
 7 10 -4 33.81 2.55
 -7 -10 -4 30.31 2.41
 -7 -10 -5 0.67 0.46
 7 -10 -5 -0.06 0.38
 -7 10 -6 89.07 5.33
 -7 -10 -6 88.68 4.54
 7 -10 6 87.44 2.42
 -7 -10 6 85.06 2.41
 7 10 -6 86.96 2.16
 7 10 6 83.53 2.72
 -7 10 -7 44.27 3.84
 -7 -10 -7 44.67 3.39
 7 -10 7 43.45 1.84
 -7 -10 7 41.91 1.85
 7 10 -7 43.97 1.67
 7 10 7 41.27 2.01
 -7 10 -8 61.76 2.12
 -7 -10 8 65.82 2.38
 7 -10 8 65.15 2.27
 7 10 -8 63.06 2.02
 7 10 8 68.37 2.65
 -7 -10 9 0.38 0.4
 -7 10 -9 0.35 0.35
 7 -10 9 -0.16 0.37
 7 10 9 0.43 0.42
 7 -10 10 2.28 0.44
 -7 -10 10 1.9 0.49
 -7 10 -10 1.57 0.39
 7 -10 -10 1.75 0.45
 7 10 10 2.66 0.53
 -7 -10 11 0.11 0.22
 7 -10 11 0.31 0.2
 -7 10 -11 -0.13 0.19
 7 -10 -11 0.24 0.23
 7 -11 0 0.68 0.56
 -7 -11 0 0.01 0.34
 7 11 0 1.65 1.06
 7 -11 0 0.53 0.62
 7 -11 -1 -0.56 0.55
 7 -11 1 0.26 0.2
 7 11 1 1.07 0.33
 -7 -11 1 0.77 0.25
 7 -11 -1 0.98 0.55
 7 11 1 0.48 0.65
 7 11 -1 0.57 0.69
 7 -11 1 0.59 0.59
 7 -11 2 27.57 1.37
 7 11 2 30.98 1.55
 7 -11 -2 31.56 2.23
 -7 -11 -2 29.72 2.15
 7 11 2 30.17 2.64
 7 11 -2 29.93 2.58
 7 -11 3 31.26 1.63
 7 -11 -3 30.62 2.25
 -7 -11 -3 27.83 2.21
 7 11 3 31.31 2.72
 7 11 -3 29.98 2.56
 -7 -11 -4 4.11 0.98
 7 11 4 2.73 0.7
 7 11 -4 4.79 1.06
 7 -11 -4 4.17 0.93
 7 -11 -5 43.25 2.77
 -7 -11 -5 39.7 2.93
 -7 11 -6 25.9 2.96
 -7 -11 -6 31.87 2.81
 -7 -11 6 32.46 1.53
 7 -11 6 30.08 1.48
 7 11 -6 32.52 1.4
 7 11 6 32.4 1.73
 -7 11 -7 170.54 7.41
 -7 -11 -7 162.28 6.29
 -7 -11 7 144.67 3.41
 -7 11 -7 149.83 3.14
 7 -11 7 156.14 3.47
 7 11 -7 153.17 3.15
 7 11 7 148.41 3.81
 7 11 8 43.12 2.13
 -7 11 -8 39.19 1.69
 -7 -11 8 42.79 1.94
 7 -11 8 40.04 1.81
 7 11 9 0.94 0.38
 7 -11 9 1.45 0.47
 -7 -11 9 0.74 0.41
 -7 11 -9 1.42 0.43
 7 11 10 6.29 0.7
 7 -11 -10 7.26 0.75
 7 -11 10 6.3 0.61
 -7 -11 10 7 0.72
 -7 11 -10 7.6 0.67
 -7 -11 11 0.15 0.21
 7 -11 11 0.36 0.18
 -7 11 -11 0.17 0.17
 7 -11 -11 -0.22 0.23
 7 -11 11 0.35 0.11
 7 12 0 0.13 0.7
 -7 -12 0 -1.62 0.51
 7 -12 0 0.23 0.6
 7 -12 0 -0.21 0.55
 7 12 1 94.35 4.83
 7 12 -1 93.65 4.71
 7 -12 -1 97.56 4.13
 7 -12 -1 83.06 3.28
 7 -12 1 93.64 4.4
 -7 -12 1 92.01 2.73
 7 12 2 204.28 7.03
 7 12 -2 203.01 6.95
 7 -12 -2 189.67 5.81
 7 12 3 10.71 1.64
 7 12 -3 10.5 1.61
 -7 -12 -3 10.74 1.43
 7 -12 -3 10.3 1.38
 -7 -12 -4 0.79 0.44
 7 12 4 1.09 0.65
 7 12 -4 1.02 0.86
 7 -12 5 0.16 0.31
 7 12 5 1.14 0.51
 -7 -12 5 0.27 0.32
 7 12 -5 0.75 0.3
 -7 -12 -5 0.18 0.46
 7 -12 -5 0.54 0.45
 7 12 6 12.93 1.16
 -7 12 -6 12.18 0.86
 -7 -12 6 13.11 1.02
 7 -12 6 12.07 0.96
 7 12 -6 12.1 0.9
 -7 -12 -6 11.52 1.76
 -7 12 -6 12.31 2.05
 7 -12 7 0.46 0.37
 -7 -12 7 0.22 0.38
 -7 12 -7 -0.29 0.34
 7 12 7 0.1 0.46
 -7 12 -8 25.92 1.33
 7 -12 8 26.41 1.49
 -7 -12 8 28.01 1.56
 7 12 8 28.11 1.74
 -7 -12 9 4.24 0.64
 -7 12 -9 3.82 0.54
 7 -12 9 5.49 0.7
 7 12 9 4.52 0.72
 -7 -12 10 1.84 0.42
 7 -12 10 2.32 0.4
 -7 12 -10 1.83 0.38
 7 -12 -10 2.02 0.44
 7 12 10 2.11 0.44
 -7 -12 11 -0.11 0.17
 7 -12 11 0.39 0.17
 -7 12 -11 0 0.16
 7 -12 -11 -0.21 0.16
 7 -13 0 0.29 0.48
 -7 -13 0 0.17 0.44
 7 13 0 -0.02 0.64
 7 -13 0 0.17 0.46
 7 -13 -1 51.28 3.17
 -7 -13 -1 49.05 2.57
 7 -13 -1 52.41 2.68
 7 -13 1 51.47 3.4
 7 13 1 54.42 3.79
 7 13 -1 62.2 3.99
 7 -13 -2 16.33 1.78
 7 13 2 14.39 1.99
 7 13 -2 15.52 2.06
 7 -13 -3 149.83 5.43
 7 13 -3 146.34 6
 -7 -13 -3 153.66 5.51
 7 13 3 144.64 6.19
 7 -13 -4 17.61 1.92
 7 13 4 16.92 2.01
 -7 -13 -4 15.67 1.87
 7 13 -4 17.73 2.1
 -7 13 -5 53.11 1.51
 7 -13 5 58.45 2
 -7 -13 5 55.36 1.82
 7 13 5 55.66 2.19
 7 -13 -5 50.93 3.16
 -7 -13 -5 59.24 3.73
 -7 13 -6 78.52 5.03
 -7 -13 -6 72.65 4.27
 7 13 6 73.47 2.65
 -7 13 -6 73.28 2.06
 7 -13 6 75.29 2.41
 -7 -13 6 74.05 2.34
 7 13 7 24.12 1.59
 -7 13 -7 23.81 1.25
 7 -13 7 25.75 1.47
 -7 -13 7 24.26 1.43
 7 13 8 0.47 0.49
 7 -13 8 0.49 0.41
 -7 -13 8 0.86 0.49
 -7 13 -8 1.36 0.42
 7 13 9 36.38 1.78
 -7 13 -9 33.45 1.39
 -7 -13 9 35.42 1.61
 7 -13 9 34.31 1.55
 -7 13 -10 0.31 0.23
 7 13 10 -0.16 0.35
 7 -13 -10 0.09 0.31
 7 -13 10 1.03 0.36
 -7 -13 10 0.78 0.3
 7 -13 10 0.69 0.22
 -7 13 -11 15.73 0.58
 7 -13 -11 14.05 0.57
 7 -14 0 -0.43 0.55
 -7 -14 0 0.39 0.32
 7 14 0 -0.89 0.91
 7 -14 0 -0.95 0.65
 7 -14 -1 -0.37 0.39
 -7 -14 -1 -0.59 0.42
 7 14 1 -0.73 0.71
 7 -14 -1 0.67 0.59
 7 14 -1 -0.97 0.75
 7 -14 1 0.49 0.54
 7 -14 -2 36.79 2.78
 7 14 2 40.11 3.36
 7 14 -2 35.97 3.12
 7 14 3 5.36 1.16
 7 14 -3 5.78 1.19
 7 -14 -3 6.68 1.31
 7 -14 4 36.37 1.51
 7 14 4 37.49 1.7
 7 -14 -4 33.17 2.68
 -7 -14 -4 32.93 2.7
 7 14 4 39.5 3.22
 7 14 -4 40.52 3.05
 -7 14 -5 13.95 0.77
 -7 -14 5 16.39 1.05
 7 -14 5 14.1 1.08
 -7 -14 -5 16.62 2.02
 7 14 5 15.51 1.2
 7 -14 -5 15.98 1.86
 7 -14 6 -0.14 0.41
 7 14 6 -0.21 0.49
 -7 -14 6 0.48 0.41
 -7 14 -6 -0.57 0.31
 -7 -14 -6 1.26 0.55
 -7 14 -6 0.25 0.89
 -7 -14 7 -0.18 0.43
 -7 14 -7 0.65 0.34
 7 14 7 0.67 0.41
 7 -14 7 0.56 0.44
 7 14 8 31.82 1.8
 -7 14 -8 27.69 1.31
 -7 -14 8 27.71 1.51
 7 -14 8 28.96 1.54
 7 14 9 0.37 0.4
 7 -14 9 0.42 0.34
 -7 -14 9 -0.01 0.29
 -7 14 -9 0.67 0.3
 7 -14 10 14.2 0.81
 -7 -14 10 13.1 0.71
 -7 14 -10 14.07 0.73
 7 -14 10 12.95 0.58
 7 -14 -10 14.43 0.89
 7 14 10 14.72 0.88
 7 -15 0 0.05 0.54
 -7 -15 0 -0.4 0.36
 7 15 0 -0.12 0.69
 7 15 1 78.18 4.88
 7 15 -1 71.44 4.55
 -7 -15 -1 76.79 3.38
 7 -15 -1 75.84 4.16
 7 -15 -1 68.75 3.1
 7 -15 1 78.01 4.43
 7 15 -2 -0.07 0.59
 7 15 2 -0.38 0.56
 7 -15 -2 0.01 0.62
 -7 -15 -2 -0.15 0.55
 7 -15 -2 -0.15 0.49
 7 15 -3 14.03 2
 7 15 3 15.29 2.28
 7 -15 -3 14.03 1.88
 7 15 4 1.1 0.39
 7 -15 4 1.49 0.47
 7 15 4 1.87 0.77
 7 15 -4 0.55 0.53
 7 -15 -4 2.04 0.77
 7 15 5 9.26 0.99
 7 -15 5 8.35 0.86
 -7 15 -5 7.57 0.59
 -7 -15 -5 9.62 1.6
 7 -15 -5 9.77 1.53
 -7 -15 6 21.64 1.31
 7 -15 6 21.06 1.35
 -7 15 -6 17.19 0.99
 7 15 6 17.48 1.34
 -7 15 -7 0.15 0.27
 7 15 7 0.26 0.47
 7 -15 7 0.19 0.38
 -7 15 -8 1.19 0.4
 7 15 8 0.55 0.52
 -7 -15 8 1.06 0.4
 7 -15 8 1.13 0.5
 7 15 9 11.44 0.97
 7 -15 9 12.59 0.93
 -7 -15 9 11.96 0.8
 -7 15 -9 11.61 0.77
 7 -15 9 12.96 0.75
 -7 15 -10 -0.02 0.2
 -7 -15 10 0.1 0.17
 7 -15 10 0.02 0.25
 7 -15 10 -0.04 0.13
 7 -15 -10 0.23 0.26
 7 15 -10 -0.08 0.14
 7 15 10 0.41 0.26
 -7 -16 0 1.22 0.67
 7 -16 0 -0.29 0.56
 7 16 1 78.57 4.96
 7 16 -1 74.12 4.79
 -7 -16 -1 68.05 3.27
 7 -16 -1 63.75 3.98
 7 -16 1 66.23 4.18
 7 16 2 1.09 0.98
 7 16 -2 1.03 0.84
 -7 -16 -2 -0.23 0.53
 7 -16 -2 -0.01 0.81
 7 -16 -2 1.01 0.58
 7 -16 3 0.49 0.27
 7 -16 3 1.05 0.38
 7 16 -3 0.9 0.29
 7 16 3 1.72 0.34
 7 16 3 0.15 0.37
 -7 -16 -3 0.94 0.66
 7 16 3 0.78 0.58
 7 16 -3 2.04 1.01
 7 -16 -3 -0.82 0.66
 7 16 4 7.25 1.37
 7 16 -4 12.32 1.84
 7 -16 -4 12.26 1.7
 7 -16 4 10.96 0.94
 7 16 4 10.27 0.99
 7 -16 4 9.38 0.77
 7 -16 5 8.83 0.9
 -7 16 -5 8.91 0.62
 7 -16 -5 9.18 0.82
 7 16 5 8.84 0.93
 7 -16 -5 7.46 1.24
 7 -16 6 6.25 0.8
 7 16 6 6.98 0.89
 -7 16 -6 6.51 0.65
 7 16 7 22.4 1.5
 -7 16 -7 21.32 1.12
 7 -16 7 22.04 1.42
 -7 -16 7 22.07 1.14
 -7 -16 8 6.13 0.62
 7 -16 8 6.44 0.77
 -7 16 -8 7.08 0.67
 7 -16 8 6.98 0.64
 7 16 8 7.47 0.93
 -7 -16 9 3.97 0.47
 7 -16 9 4.21 0.58
 7 16 9 3.37 0.55
 -7 16 -9 3.67 0.44
 7 -16 9 3.83 0.42
 7 16 -10 0.23 0.15
 7 -16 -10 0.14 0.21
 7 16 10 0.05 0.21
 -7 -16 10 0.3 0.15
 7 -16 10 0 0.24
 7 17 0 2.75 1.22
 7 -17 0 0.31 0.67
 -7 -17 -1 20.21 1.83
 7 -17 -1 18.15 2.19
 7 -17 1 17.99 2.28
 7 17 1 18.1 2.53
 7 17 -1 19.41 2.57
 7 -17 1 20.64 1.11
 7 17 -1 18.95 0.97
 7 17 1 19.92 1.13
 7 -17 -1 19.91 1.15
 7 -17 1 19.22 1.02
 7 -17 2 0.51 0.3
 7 -17 2 0.03 0.32
 7 17 -2 -0.13 0.26
 7 17 -2 -0.14 0.21
 7 17 -2 1.05 0.34
 7 17 2 0.34 0.24
 7 17 2 -0.04 0.33
 7 17 2 0.47 0.8
 7 17 -2 1.06 0.98
 -7 -17 -2 -0.31 0.3
 7 -17 -2 0.6 0.47
 7 -17 -3 40.3 3.25
 -7 -17 -3 42.82 2.93
 7 17 3 43.95 3.8
 7 17 -3 46.16 3.71
 7 -17 3 44.45 1.78
 7 17 -3 43.3 1.38
 7 17 3 44.67 1.92
 7 17 3 45.05 1.49
 7 -17 3 45.24 1.59
 -7 -17 -4 32.31 2.7
 7 -17 -4 30.19 2.66
 7 17 4 31.02 2.86
 7 -17 4 29.74 1.5
 7 17 -4 33.07 1.27
 7 17 4 31.86 1.72
 7 -17 4 32.33 1.39
 -7 -17 -5 14.97 1.86
 7 -17 -5 9.75 1.52
 -7 17 -5 12.12 0.73
 7 -17 5 12.05 1.05
 7 17 5 11.88 1.11
 7 -17 5 11.37 0.87
 7 -17 -5 9.18 0.83
 7 -17 6 61.67 2.26
 -7 17 -6 63.54 1.85
 7 17 6 64.97 2.56
 7 -17 6 62.88 1.96
 -7 -17 7 8.8 0.7
 -7 17 -7 8.08 0.7
 7 -17 7 7.42 0.85
 7 17 7 8.63 0.95
 7 -17 7 7.8 0.71
 -7 -17 8 2.65 0.44
 7 -17 8 2.88 0.58
 -7 17 -8 2.69 0.45
 7 -17 8 1.76 0.36
 7 17 8 2.95 0.67
 -7 -17 9 0.61 0.24
 7 -17 9 0.66 0.32
 7 17 9 0.86 0.39
 7 17 -9 0.94 0.22
 -7 17 -9 0.67 0.25
 7 -17 9 0.59 0.21
 7 17 -10 3.49 0.28
 7 17 10 3.8 0.37
 7 -17 -10 3.31 0.37
 7 -17 10 3.53 0.35
 7 -18 0 0.59 0.43
 7 -18 0 -0.12 0.3
 7 18 0 -0.07 0.22
 7 18 0 0.27 0.36
 7 -18 1 3.82 0.53
 7 -18 -1 4.1 0.64
 7 -18 1 3.84 0.6
 7 18 -1 3.98 0.46
 7 18 1 3.65 0.55
 7 18 -1 3.16 0.45
 7 18 1 3.44 0.45
 7 18 -1 3.78 0.52
 7 18 1 3.9 0.59
 7 -18 1 3.31 1.1
 -7 -18 -1 2.64 0.47
 7 -18 -1 1.41 0.56
 7 18 1 3.38 1.24
 7 18 -1 1.97 0.92
 7 -18 2 4.27 0.52
 7 -18 2 4.79 0.67
 7 18 -2 4.37 0.49
 7 18 -2 5.26 0.62
 7 18 -2 6.1 0.62
 7 18 2 4.15 0.48
 7 18 2 5.23 0.67
 7 18 2 6.19 1.6
 7 18 -2 3.11 0.87
 7 -18 -2 4.52 1.19
 -7 -18 -2 3.22 0.8
 7 -18 3 5.77 0.74
 7 18 3 4.42 0.88
 7 18 -3 5.36 1.17
 -7 -18 -3 6.84 1.24
 7 -18 -3 4.43 1.22
 7 18 -3 4.91 0.53
 7 18 -3 5.11 0.6
 7 18 3 4.25 0.71
 7 -18 3 3.95 0.54
 7 -18 4 0.83 0.35
 7 -18 4 0.04 0.39
 7 18 -4 0.75 0.3
 -7 -18 -4 1.58 0.71
 7 18 4 0.74 0.47
 7 -18 -4 -0.44 0.42
 7 -18 5 19.32 1.3
 7 18 -5 20 1.03
 7 -18 -5 19.97 1.29
 7 18 5 20.73 1.49
 7 -18 5 22.37 1.2
 -7 18 -6 0.42 0.25
 7 18 -6 0.79 0.27
 7 -18 6 0.5 0.43
 7 18 6 -0.08 0.4
 7 -18 6 0.73 0.36
 -7 18 -7 0.97 0.31
 7 18 -7 0.47 0.23
 7 -18 7 0.96 0.5
 7 18 7 0.81 0.36
 7 -18 7 1.04 0.33
 -7 -18 8 5.09 0.47
 7 -18 8 5.6 0.7
 7 18 8 5.26 0.74
 7 18 -8 5.19 0.46
 -7 18 -8 5.01 0.52
 7 -18 8 4.4 0.46
 7 18 9 8.72 0.71
 7 18 -9 8.36 0.58
 -7 -18 9 7.97 0.44
 7 -18 9 8.59 0.66
 7 -18 9 8.05 0.42
 7 18 10 3.85 0.3
 7 -18 -10 3.19 0.3
 7 -18 10 3.29 0.29
 7 -19 0 0.05 0.32
 7 -19 0 0.51 0.34
 7 19 0 0.16 0.29
 7 19 0 -0.19 0.38
 7 19 0 -0.46 0.24
 7 -19 0 0.43 0.53
 7 19 0 0.71 0.56
 7 -19 1 29.26 3.04
 7 -19 -1 32.05 3.11
 7 19 1 31.77 3.5
 7 19 -1 31.5 3.39
 7 -19 1 29.93 1.48
 7 19 -1 32.82 1.25
 7 19 -1 31.13 1.37
 7 19 1 30.38 1.34
 7 19 1 32.27 1.59
 7 19 -1 30.14 1.46
 7 -19 -1 30.61 1.58
 7 19 1 31.72 1.22
 7 -19 1 31.46 1.46
 7 -19 2 2.75 0.54
 7 -19 2 1.56 0.41
 7 19 -2 1.55 0.37
 7 19 2 0.4 1.07
 7 19 -2 1.58 0.38
 7 -19 -2 3.17 1.16
 7 19 2 2.68 0.43
 7 19 -2 1.6 0.45
 7 19 2 0.8 0.41
 7 19 -2 1.72 0.38
 7 -19 -3 35.11 3.07
 -7 -19 -3 32.73 2.53
 7 19 3 29.58 3.06
 7 19 -3 31.08 3
 7 -19 3 34.12 1.63
 7 19 -3 33.34 1.48
 7 19 3 35.58 1.8
 7 19 -3 36.03 1.54
 7 -19 3 33.76 1.46
 7 19 -3 36.62 1.33
 7 -19 4 37.06 1.75
 7 19 -4 36.81 1.36
 7 19 -4 34.48 1.48
 7 19 4 34.58 1.86
 7 -19 4 36.88 1.53
 7 -19 -5 0.33 0.41
 7 19 -5 1.02 0.32
 7 -19 5 0.64 0.36
 7 19 5 0.62 0.45
 7 -19 5 0.98 0.42
 -7 19 -6 11.52 0.76
 7 -19 6 10.31 0.97
 7 19 -6 11.27 0.76
 7 19 -6 9.85 0.77
 7 19 6 11.73 1.14
 7 -19 6 12.53 0.87
 -7 19 -7 0.24 0.23
 7 -19 7 -0.1 0.43
 7 19 7 -0.35 0.39
 7 19 -7 0.3 0.22
 7 -19 7 0 0.27
 7 19 8 2.83 0.57
 7 -19 8 2.44 0.33
 7 -19 8 3.14 0.53
 7 19 -9 9.57 0.58
 7 19 9 9.43 0.67
 7 -19 9 9.78 0.66
 7 -20 0 -0.39 0.43
 7 20 0 -0.1 0.3
 7 -20 0 -0.09 0.43
 7 20 0 -0.02 0.4
 7 20 0 -0.38 0.36
 7 20 0 -0.54 1.08
 7 -20 0 0.73 0.67
 7 -20 1 0.81 0.33
 7 -20 -1 0.99 0.44
 7 -20 1 0.9 0.43
 7 20 -1 1.07 0.41
 7 20 1 1.24 0.43
 7 20 1 0.79 0.28
 7 20 1 1.1 0.41
 7 20 -1 1.66 0.53
 7 20 1 0.72 0.62
 7 20 -1 1.53 1.23
 7 -20 -1 0.82 0.95
 -7 -20 -2 117.56 4.54
 7 -20 -2 128.04 6.05
 7 20 2 131.94 6.87
 7 20 -2 131.51 6.62
 7 20 -2 122.33 2.44
 7 -20 2 126.33 3.08
 7 20 -2 126.89 2.85
 7 20 2 123.3 2.45
 7 20 2 126.84 3.27
 7 20 -2 127.59 3.01
 7 -20 2 125.47 2.89
 7 20 3 42.75 3.64
 7 20 -3 38.75 3.35
 7 -20 3 37 1.71
 7 20 -3 37.52 1.35
 7 20 -3 36.4 1.58
 7 20 3 37.84 1.89
 7 20 -3 37.83 1.63
 7 -20 3 39.1 1.6
 7 20 -4 3.07 0.49
 7 -20 4 3.31 0.64
 7 20 -4 3.3 0.56
 7 20 4 2.05 0.55
 7 -20 4 2.74 0.52
 7 -20 5 15.21 1.15
 7 -20 -5 16.08 1.18
 7 20 -5 15.29 0.88
 7 20 -5 15.81 1.01
 7 20 5 15.53 1.27
 7 -20 5 14.56 0.97
 7 20 -6 0.63 0.28
 7 20 6 1.11 0.51
 7 20 -6 0.31 0.25
 7 -20 6 0.39 0.25
 7 -20 6 0.14 0.47
 7 -20 7 25.57 1.34
 7 20 7 27.4 1.47
 7 -20 7 25.03 1.09
 7 20 -8 0.04 0.26
 7 20 8 0.04 0.35
 7 -20 8 0.4 0.37
 7 -20 8 0.24 0.18
 7 20 -9 1.06 0.24
 7 20 9 0.36 0.21
 7 -20 9 0.63 0.23
 7 21 0 -0.3 0.36
 7 -21 0 0.45 0.4
 7 21 0 -0.56 0.51
 7 21 0 0.18 0.27
 7 21 0 1.8 1.03
 7 -21 0 2.57 0.91
 7 21 1 18.5 2.68
 7 21 -1 17.53 2.44
 7 -21 1 19.2 1.26
 7 21 -1 19.15 1.15
 7 21 1 19.37 1.33
 7 21 -1 19.94 1.26
 -7 21 -1 18.85 0.98
 7 -21 1 18.22 1.19
 7 21 1 19.29 0.99
 7 -21 -1 21.87 2.57
 7 21 -2 22.66 1.07
 7 21 -2 22.43 1.24
 7 21 2 22.66 1.46
 7 21 -2 23.64 1.36
 7 -21 2 22.86 1.31
 7 21 2 23.74 1.1
 7 -21 2 23.21 1.38
 7 -21 3 0.37 0.4
 7 21 -3 -0.19 0.34
 7 21 -3 0.03 0.29
 7 21 3 -0.09 0.43
 7 21 -3 -0.13 0.39
 7 -21 3 -0.03 0.35
 7 -21 4 30.39 1.57
 7 21 -4 28.64 1.43
 7 21 -4 31.31 1.21
 7 21 -4 28.65 1.41
 7 21 4 30.33 1.75
 7 -21 4 28.94 1.39
 7 -21 5 19.33 1.26
 7 21 -5 19.96 1.18
 7 21 -5 20.63 0.95
 7 -21 -5 19.54 1.29
 7 21 -5 18.29 1.09
 7 21 5 19.75 1.41
 7 -21 5 20.31 1.15
 7 -21 6 13.66 1.06
 7 21 -6 13.38 0.86
 7 21 6 13.01 1.12
 7 -21 6 12.63 0.85
 7 21 -6 12.49 0.91
 7 -21 7 0.46 0.27
 7 -21 7 0.02 0.36
 7 21 -7 0.07 0.29
 7 21 7 0.48 0.37
 7 -21 7 0.07 0.22
 7 -21 8 0.53 0.3
 7 21 8 0.97 0.39
 7 21 -8 0.87 0.29
 7 21 -9 -0.15 0.14
 7 21 9 0.1 0.15
 7 -21 -9 -0.38 0.19
 7 -21 9 -0.1 0.16
 7 22 0 -0.14 0.31
 7 22 0 -0.2 0.41
 -7 22 0 -0.29 0.33
 7 22 0 1.11 0.36
 7 -22 0 0.1 0.44
 7 22 -1 6.34 0.71
 7 -22 1 6.08 0.73
 7 22 -1 6.84 0.8
 -7 22 -1 5.83 0.61
 7 22 -1 6.1 0.6
 7 22 1 7.31 0.87
 7 -22 1 5.41 0.73
 7 22 -2 18.12 1.12
 7 -22 2 17.83 1.18
 7 22 2 18.04 1.32
 7 22 -2 18.46 1.23
 7 -22 2 18.01 1.22
 7 22 -3 1.79 0.41
 7 -22 3 2.2 0.56
 7 22 -3 1.97 0.45
 7 22 3 1.74 0.52
 7 -22 3 2.89 0.54
 7 -22 4 72.35 2.38
 7 22 -4 71.4 2.19
 7 22 -4 72.84 2.21
 7 22 4 74.79 2.69
 7 -22 4 70.46 2.15
 7 -22 5 37.69 1.71
 7 22 -5 38.96 1.61
 7 -22 -5 37.62 1.73
 7 22 -5 38.18 1.52
 7 22 5 37.66 1.89
 7 -22 5 38.25 1.52
 7 -22 6 37.86 1.61
 7 22 -6 37.71 1.34
 7 22 6 40.69 1.82
 7 -22 6 36.67 1.35
 7 22 -6 40.01 1.55
 7 -22 7 -0.17 0.33
 7 -22 7 0.11 0.23
 7 22 -7 0.51 0.28
 7 22 7 0.33 0.32
 7 -22 7 -0.18 0.21
 7 22 -8 3.58 0.38
 7 22 8 4 0.47
 7 -22 8 3.75 0.44
 7 23 0 0.52 0.3
 -7 23 0 0.01 0.3
 7 23 0 -0.21 0.39
 7 -23 0 -0.21 0.43
 7 23 -1 13.68 0.99
 7 -23 -1 12.06 1.01
 7 23 -1 12.78 0.81
 7 23 1 13.64 1.16
 7 23 -1 13.26 1.1
 -7 23 -1 12.73 0.87
 7 -23 1 12.26 1.02
 7 -23 1 11.87 0.99
 7 -23 2 2.76 0.56
 7 23 -2 2.22 0.51
 7 23 2 2.57 0.65
 -7 23 -2 2.28 0.44
 7 -23 2 1.81 0.45
 7 23 -2 3.47 0.54
 7 -23 3 0.36 0.42
 7 23 -3 0.92 0.44
 7 23 3 0.32 0.42
 7 -23 3 -0.27 0.41
 7 23 -3 0.21 0.31
 7 -23 4 1.04 0.47
 7 23 -4 0.72 0.34
 7 23 -4 0.51 0.34
 7 23 4 0.42 0.44
 7 -23 4 0.52 0.37
 7 -23 -5 76.02 2.36
 7 23 -5 78.43 2.2
 7 -23 5 78.7 2.09
 7 23 5 83.06 2.65
 7 23 -5 77.43 2.09
 7 -23 5 80.72 2.39
 7 -23 6 0.54 0.32
 7 23 -6 0.7 0.26
 7 23 6 0.77 0.4
 7 -23 6 0.75 0.28
 7 23 -6 0.96 0.38
 7 23 -7 3.54 0.44
 7 23 7 4.12 0.52
 7 -23 7 3.14 0.39
 7 -23 7 2.93 0.44
 7 23 -8 1.58 0.26
 7 -23 8 1.6 0.27
 7 23 8 1.15 0.28
 7 24 0 -0.05 0.38
 -7 24 0 -0.26 0.25
 7 24 1 26.66 1.57
 7 -24 1 25.97 1.45
 7 24 -1 28.24 1.55
 -7 24 -1 25.49 1.2
 7 -24 -1 25.72 1.43
 7 24 -1 27.29 1.34
 7 -24 2 2.56 0.57
 7 24 -2 2.74 0.5
 7 24 -2 2.36 0.54
 -7 24 -2 1.96 0.41
 7 24 2 1.9 0.59
 7 -24 2 1.97 0.45
 7 -24 3 11.76 0.95
 7 24 -3 12.07 0.93
 7 -24 3 13.01 0.98
 7 24 -3 12.43 0.99
 -7 24 -3 12.09 0.85
 7 24 3 12.7 1.14
 7 -24 3 12.59 1
 7 -24 4 3.3 0.59
 7 24 -4 1.95 0.47
 7 -24 -4 3.6 0.67
 7 24 -4 2.98 0.51
 7 24 4 3.32 0.67
 7 -24 4 3.4 0.53
 7 -24 -5 8.91 0.81
 7 24 -5 8.79 0.74
 7 -24 5 9.36 0.81
 7 24 -5 7.96 0.66
 7 -24 5 8.99 0.69
 7 24 5 9.81 0.94
 7 24 -6 29.41 1.18
 7 24 -6 27.97 1
 7 -24 6 27.89 0.96
 7 24 6 29.17 1.34
 7 -24 6 26.96 1.2
 7 24 -7 5.4 0.47
 7 -24 7 4.93 0.41
 7 -24 7 5.22 0.49
 7 24 7 5.2 0.53
 7 25 0 0.53 0.42
 7 -25 0 -0.52 0.38
 7 25 -1 2.4 0.6
 -7 25 -1 1.41 0.36
 7 25 1 2.39 0.59
 7 -25 -1 0.86 0.29
 7 25 -1 1.64 0.39
 7 25 -2 0.36 0.35
 7 25 2 -0.31 0.47
 -7 25 -2 -0.07 0.31
 7 25 -2 -0.23 0.38
 7 -25 2 0.41 0.35
 7 -25 3 -0.05 0.33
 7 -25 3 0.34 0.32
 7 25 -3 0.21 0.39
 -7 25 -3 -0.09 0.29
 7 25 3 0.12 0.42
 7 25 -3 -0.05 0.33
 7 -25 3 0.42 0.38
 7 -25 4 1.99 0.46
 7 -25 -4 1.72 0.5
 7 25 -4 1.77 0.4
 7 25 -4 1.52 0.35
 -7 25 -4 1.76 0.4
 7 25 4 1.18 0.4
 7 -25 4 1.42 0.33
 7 -25 5 3.61 0.51
 7 -25 -5 3.17 0.47
 7 25 -5 3.44 0.48
 7 25 -5 3.8 0.47
 -7 25 -5 3.73 0.46
 7 25 5 3.67 0.61
 7 -25 5 3.11 0.41
 7 -25 6 12.6 0.84
 7 25 -6 12.3 0.59
 -7 25 -6 13.38 0.71
 7 25 6 12.99 0.82
 7 -25 6 13.43 0.78
 7 25 -6 13.17 0.74
 7 25 7 6.78 0.51
 -7 25 -7 6.69 0.42
 7 -25 7 5.84 0.43
 7 25 -7 6.84 0.45
 7 26 0 0.59 0.46
 7 -26 0 0.38 0.36
 7 26 -1 0 0.39
 -7 26 -1 0.55 0.26
 7 26 1 -0.03 0.42
 7 -26 -1 0.57 0.35
 7 26 -2 -0.25 0.43
 -7 26 -2 0.41 0.28
 7 26 2 -0.18 0.47
 7 -26 2 0.87 0.45
 7 26 -2 0.39 0.31
 7 -26 -3 3.56 0.67
 7 26 -3 4.24 0.54
 7 26 -3 4.13 0.57
 -7 26 -3 4.22 0.5
 7 26 3 4.42 0.7
 7 -26 3 3.71 0.53
 7 -26 4 0.93 0.37
 7 -26 -4 0.54 0.36
 7 26 -4 0.47 0.31
 7 26 -4 0.53 0.31
 -7 26 -4 0.51 0.28
 7 26 4 -0.08 0.36
 7 -26 4 0.05 0.26
 7 -26 5 14.36 0.97
 7 -26 -5 14.01 0.78
 7 26 -5 13.8 0.74
 -7 26 -5 14.02 0.75
 7 26 5 14.93 0.95
 7 -26 5 14.74 0.83
 7 26 -5 13.97 0.78
 7 26 -6 0.08 0.22
 7 -26 6 -0.09 0.23
 7 -26 6 0.61 0.24
 7 26 6 0.02 0.24
 -7 26 -6 0.35 0.2
 7 -27 0 0.27 0.33
 7 27 0 -0.34 0.44
 7 -27 1 0.19 0.34
 7 -27 -1 0 0.28
 7 27 -1 -0.07 0.36
 7 27 1 -0.13 0.45
 -7 27 -1 0.74 0.29
 7 -27 2 3.98 0.59
 7 27 -2 5.22 0.64
 -7 27 -2 4.6 0.51
 7 27 2 4.76 0.68
 7 27 -3 20.35 0.97
 7 27 -3 20.54 1.09
 7 27 3 21.02 1.22
 -7 27 -3 21.08 0.97
 7 -27 -3 21.09 1.31
 7 27 -4 3.65 0.44
 7 -27 -4 4.01 0.54
 -7 27 -4 4.1 0.44
 7 27 4 4.63 0.57
 7 27 -4 4.25 0.49
 7 -27 4 4.3 0.64
 7 27 -5 0.19 0.19
 7 -27 -5 0.55 0.2
 7 -27 5 0.67 0.31
 7 27 -5 0.13 0.19
 -7 27 -5 0.54 0.23
 7 27 5 0.56 0.32
 7 27 -6 1.69 0.22
 7 -27 6 1.22 0.22
 -7 27 -6 1.11 0.19
 7 -28 0 -0.14 0.36
 7 -28 0 0.09 0.26
 7 28 0 0.48 0.42
 7 -28 -1 16.43 1.19
 7 -28 1 16.27 1.09
 7 -28 1 16.16 1.03
 7 28 -1 18.09 1.09
 -7 28 -1 16.33 0.73
 7 28 1 17.57 1.11
 7 -28 2 13.72 0.88
 7 -28 -2 14.27 1.06
 7 -28 2 13.84 0.98
 7 28 -2 15.88 0.97
 -7 28 -2 15.08 0.74
 7 28 2 15.23 1.04
 7 -28 -3 0.09 0.32
 -7 28 -3 0.21 0.21
 7 28 3 -0.04 0.3
 7 28 -3 0.62 0.29
 7 -28 3 0.36 0.38
 7 28 -4 0.6 0.22
 7 -28 -4 0.49 0.24
 7 -28 4 0.5 0.32
 -7 28 -4 0.5 0.19
 7 28 -4 0.67 0.22
 7 28 4 0.68 0.31
 7 28 -5 2.39 0.25
 7 -28 5 2.09 0.33
 -7 28 -5 2.28 0.24
 7 28 5 1.77 0.3
 7 -29 0 -0.08 0.31
 7 -29 0 0.13 0.23
 7 29 0 0.32 0.32
 7 -29 -1 29.79 1.4
 7 -29 1 28.59 1.26
 7 -29 1 27.44 1.17
 7 29 -1 30.06 1.27
 7 29 1 30.96 1.33
 7 -29 -2 1.1 0.35
 7 -29 2 0.61 0.21
 7 -29 2 1.47 0.33
 7 29 -2 1.29 0.35
 -7 29 -2 1.55 0.26
 7 29 2 1.21 0.33
 7 -29 -3 6.96 0.63
 7 -29 3 7.28 0.63
 7 29 -3 7.78 0.56
 -7 29 -3 6.68 0.4
 7 29 3 8.43 0.66
 7 -29 -4 3.2 0.33
 7 -29 4 3.22 0.39
 7 29 4 3.6 0.4
 7 29 -4 3.19 0.29
 7 -30 0 -0.29 0.29
 7 30 0 0 0.25
 7 -30 1 13.06 0.75
 7 -30 -1 13.73 0.84
 7 -30 1 13.14 0.67
 7 30 -1 14.23 0.79
 7 30 1 15.11 0.83
 7 -30 -2 3.1 0.45
 7 -30 2 4.06 0.44
 7 30 -2 3.61 0.41
 7 30 2 3.47 0.42
 7 -30 -3 -0.01 0.2
 7 -30 3 0.22 0.2
 7 30 -3 0.11 0.17
 7 30 3 0.24 0.2
 7 31 0 -0.14 0.19
 7 -31 0 0 0.21
 7 31 1 1.02 0.24
 7 31 -1 0.96 0.23
 7 -31 -1 0.59 0.23
 7 31 2 5.71 0.41
 7 -31 -2 5.58 0.42
 -8 0 0 97.51 1.08
 8 0 0 101.48 2.79
 -8 0 -1 327.12 4.06
 8 0 -1 339.41 5.26
 -8 0 -2 288.74 4.95
 -8 0 -3 483.68 7.73
 -8 0 -4 141.28 4.78
 -8 0 -5 311.48 7.99
 -8 0 -6 115.86 5.28
 -8 0 -7 2.55 0.85
 8 0 -7 4.61 0.73
 8 0 7 4.47 0.61
 8 0 7 4.91 0.67
 -8 0 -8 2.78 1
 8 0 -8 2.07 0.52
 8 0 8 1.6 0.36
 8 0 8 2.21 0.53
 8 0 -9 15.53 1.18
 8 0 -10 2.85 0.55
 -8 0 10 2.11 0.6
 8 0 11 0.18 0.2
 -8 0 11 0.26 0.32
 -8 0 -11 -0.02 0.23
 -8 0 12 16.49 0.66
 8 -1 0 118.99 3.08
 8 1 0 122.95 2.99
 8 -1 0 119.54 3.1
 8 1 0 114.81 3
 -8 1 -1 65.86 1.82
 -8 -1 -1 66.21 1.84
 8 -1 1 65.1 2.48
 8 1 1 66.78 2.42
 8 1 -1 63.51 2.29
 8 -1 1 62.8 2.34
 8 -1 -1 63.57 2.32
 -8 1 -2 81.06 2.66
 -8 -1 -2 78.86 2.57
 -8 1 -3 478.36 7.82
 -8 -1 -3 465.25 7.51
 8 1 -3 477.25 7.63
 -8 1 -4 475.57 8.88
 -8 -1 -4 474.76 8.76
 -8 1 -5 45.48 3.11
 -8 -1 -5 51.71 3.2
 -8 1 -6 14.32 1.95
 -8 -1 -6 13.86 1.78
 -8 -1 -7 8.63 1.57
 -8 1 -7 10.25 1.68
 8 -1 7 7.36 0.8
 8 1 7 8.01 0.83
 8 1 -7 8.02 0.84
 8 -1 -7 8.31 0.86
 8 1 7 7.84 0.72
 8 -1 7 7.7 0.71
 -8 1 -8 24.9 2.59
 -8 -1 -8 27.36 2.67
 8 1 -8 27.39 1.56
 8 -1 -8 28.14 1.63
 8 -1 8 25.71 1.47
 8 1 8 26.6 1.55
 8 1 8 24.94 1.29
 8 -1 -9 14.62 1.17
 8 1 -9 12.09 1.04
 8 1 9 13.59 1.11
 -8 -1 10 0.11 0.45
 8 -1 -10 0.44 0.33
 -8 1 -11 6.73 0.59
 -8 -1 -11 6.91 0.58
 -8 -1 11 7.17 0.7
 -8 1 11 7.39 0.74
 8 1 11 6.43 0.48
 -8 -1 12 0.95 0.22
 -8 1 12 0.93 0.19
 8 -2 0 285.81 4.73
 8 2 0 276.59 4.36
 8 -2 0 289.16 5
 8 2 0 286.65 4.72
 8 2 0 290.01 6.31
 8 -2 1 101.82 2.98
 8 2 1 103.24 3
 8 -2 1 96.76 3.09
 8 -2 -1 101.69 2.92
 8 2 -1 99.72 2.84
 -8 2 -1 103.02 2.36
 -8 -2 -1 99.65 2.39
 8 2 1 108.6 3.89
 8 2 -1 98.95 3.75
 8 -2 -2 19.34 0.89
 -8 2 -2 19.22 1.33
 -8 -2 -2 20.62 1.37
 -8 -2 -3 8.34 1.09
 8 2 -3 8.96 0.71
 -8 2 -3 8.08 1.11
 -8 2 -4 1.75 0.73
 -8 -2 -4 2.29 0.78
 -8 2 -5 71.27 3.96
 -8 -2 -5 74.36 3.83
 -8 2 -6 89.82 4.73
 -8 -2 -6 93.74 4.65
 8 2 -7 22.49 1.35
 8 -2 -7 21.56 1.39
 8 2 7 21.29 1.13
 8 -2 7 20.53 1.22
 8 -2 7 19.55 1.13
 8 2 7 22.15 1.36
 -8 2 -7 18.34 2.31
 -8 -2 -7 21.84 2.45
 8 2 -8 7.03 0.82
 8 -2 -8 8.2 0.94
 8 2 8 6.86 0.72
 8 2 8 6.31 0.79
 -8 -2 -8 7.59 1.51
 -8 2 -8 7.43 1.37
 8 2 9 5.57 0.8
 8 2 -9 5.14 0.73
 8 -2 -9 3.43 0.69
 8 -2 -10 0.67 0.43
 -8 -2 10 -0.21 0.4
 -8 -2 11 1.1 0.4
 -8 2 11 0.23 0.35
 -8 2 -11 0.72 0.3
 -8 -2 -11 0.84 0.28
 -8 -2 12 2.3 0.28
 -8 2 12 2.63 0.28
 -8 3 0 128.5 1.4
 8 3 0 133.58 4.37
 8 3 0 133.21 3.22
 8 -3 0 131.15 3.24
 8 3 0 127.34 2.83
 8 -3 0 133.29 3.52
 -8 -3 -1 1.22 0.35
 8 3 1 1.32 0.68
 -8 3 -1 1.19 0.37
 8 3 -1 1.07 0.6
 8 -3 -1 0.79 0.33
 8 -3 1 1.35 0.53
 8 -3 1 1.24 0.41
 8 3 1 0.77 0.47
 8 3 -1 1.06 0.43
 8 -3 -1 0.25 0.32
 -8 3 -2 29.18 1.7
 -8 -3 -2 27.42 1.58
 8 3 2 28.74 2.09
 8 3 -2 26.94 2.01
 -8 3 -3 466.89 7.87
 -8 -3 -3 458.29 7.49
 8 -3 -3 467.95 4.91
 8 3 -4 25.21 1.54
 -8 3 -4 25.84 2.18
 -8 -3 -4 23.34 1.97
 8 3 -5 242.44 7.52
 -8 3 -5 233.33 7.17
 -8 -3 -5 250.65 6.99
 -8 3 -6 72.49 4.31
 -8 -3 -6 70.59 4.04
 8 3 -7 0.74 0.36
 8 -3 7 0.48 0.35
 8 3 7 -0.38 0.28
 8 3 7 1.06 0.4
 8 -3 7 0.47 0.31
 -8 -3 -7 -0.19 0.68
 8 3 -8 67.12 2.34
 8 -3 -8 67.48 2.51
 8 3 8 63.7 1.96
 8 3 8 65.62 2.42
 -8 3 -8 68.93 4.39
 -8 -3 9 0.25 0.44
 8 -3 -9 0.33 0.34
 8 3 -9 0.57 0.41
 8 3 9 0.7 0.48
 -8 -3 10 1.12 0.52
 8 -3 -10 1.84 0.52
 8 -3 10 0.88 0.31
 -8 -3 -11 -0.29 0.24
 -8 -3 11 -0.04 0.29
 -8 3 11 0.24 0.35
 -8 3 -11 -0.23 0.29
 -8 -3 12 2.81 0.29
 -8 3 12 2.5 0.27
 8 4 0 83.89 2.23
 8 -4 0 85.5 2.61
 8 4 0 82.96 2.51
 8 -4 0 81.36 2.84
 -8 4 0 82.19 1.47
 8 4 0 87.91 3.68
 8 -4 -1 52.6 2
 8 4 1 49.35 2.05
 8 -4 1 47.66 2.01
 8 -4 1 48.4 2.31
 8 4 -1 49.54 1.98
 8 -4 -1 49.72 2.04
 -8 4 -1 47.71 1.77
 8 4 1 48.76 2.75
 8 4 -1 48.35 2.73
 -8 -4 -1 51.86 1.88
 8 -4 -2 14.77 1.06
 -8 4 -2 14.13 1.27
 8 4 2 14.02 1.56
 8 4 -2 13.77 1.48
 -8 -4 -2 13.97 1.16
 8 -4 -3 122.69 2.89
 -8 4 -3 123.37 4.19
 -8 -4 -3 121.42 3.9
 8 4 3 113.67 4.18
 8 4 -3 125.33 4.25
 8 4 -4 83.83 2.97
 -8 4 -4 77.58 3.78
 -8 -4 -4 81.13 3.59
 -8 -4 -5 10.6 1.47
 -8 4 -5 6.52 1.31
 -8 -4 -6 5.51 1.3
 -8 4 -6 4.43 1.16
 -8 4 -7 39.48 3.4
 -8 -4 -7 40.83 3.28
 8 -4 7 36.58 1.37
 8 4 -7 35.16 1.63
 8 4 7 35.56 1.46
 8 -4 7 34.56 1.53
 8 4 7 39.35 1.86
 8 -4 8 42.2 1.55
 8 -4 -8 39.46 1.95
 8 4 -8 39.3 1.79
 8 4 8 39.65 1.92
 8 4 8 38.55 1.51
 -8 -4 9 13.69 1.18
 8 -4 9 14.7 0.93
 8 -4 -9 14.43 1.17
 8 4 9 15.51 1.24
 8 -4 -10 4.17 0.64
 -8 4 -10 5.1 0.67
 -8 -4 10 4.38 0.71
 -8 -4 11 3.98 0.56
 -8 4 11 3.45 0.53
 -8 4 -11 4.08 0.47
 -8 -4 -11 3.91 0.43
 8 5 0 277.8 4.55
 8 -5 0 289 5.39
 8 -5 0 283.09 5.45
 8 -5 0 277.69 4.71
 8 5 1 142.19 4.85
 8 5 -1 152.72 4.97
 -8 -5 -1 154.05 3.42
 8 5 -1 142.19 3.33
 8 5 1 147.92 3.58
 8 -5 1 149.39 4.17
 8 5 -1 147.49 2.77
 8 -5 -1 150.82 3.61
 8 -5 1 151.41 3.54
 8 5 2 48.07 2.88
 8 5 -2 45.14 2.72
 -8 -5 -2 48.57 2.21
 8 -5 -2 50.99 2.05
 8 5 -3 8.92 1.23
 -8 -5 -3 10.15 1.2
 -8 5 -3 8.87 1.23
 8 5 3 8.65 1.24
 8 -5 -3 10.17 0.94
 -8 5 -4 84.46 3.99
 -8 -5 -4 86.7 3.77
 8 -5 -4 85.25 2.68
 -8 -5 -5 5.24 1.05
 -8 5 -5 6.1 1.28
 8 5 -6 1.57 1.11
 -8 -5 -6 1.56 0.99
 -8 5 -6 0.96 0.64
 -8 5 -7 31.77 3.19
 -8 -5 -7 28.26 2.7
 8 -5 7 27.07 1.23
 8 5 -7 27.31 1.46
 8 5 7 28.96 1.31
 8 5 7 30.44 1.65
 -8 -5 8 22.89 1.5
 8 -5 8 24.35 1.25
 8 5 8 24.19 1.54
 8 -5 9 3.33 0.49
 -8 -5 9 4.35 0.73
 8 -5 -9 4.48 0.74
 8 5 9 4.09 0.71
 8 -5 10 1.63 0.3
 8 5 10 2.47 0.55
 -8 -5 10 2.44 0.57
 -8 5 -10 2.19 0.47
 8 -5 -10 1.97 0.52
 -8 -5 -11 2.43 0.33
 -8 -5 11 2.42 0.45
 -8 5 -11 2.8 0.4
 -8 5 11 2.53 0.47
 8 -5 -11 2.8 0.41
 8 6 0 0.36 0.32
 8 -6 0 0.15 0.45
 8 -6 0 0.3 0.5
 8 6 0 0.49 0.69
 8 -6 0 0.57 0.47
 8 -6 -1 46.9 2.19
 8 -6 1 47.71 2.01
 8 6 1 49.96 2.06
 8 6 -1 52.47 1.56
 8 -6 1 50.52 2.47
 8 6 -1 47.84 1.93
 8 6 1 48.59 3.01
 8 6 -1 48.03 2.92
 -8 -6 -1 47.41 2.04
 8 6 2 4.56 1.08
 8 6 -2 3.19 0.91
 -8 -6 -2 4.36 0.77
 8 -6 -2 5.46 0.76
 8 -6 -3 27.58 1.64
 8 6 3 28.43 2.28
 8 6 -3 26.84 2.15
 -8 -6 -3 21.67 1.73
 8 -6 -4 39.76 1.94
 -8 6 -4 39.54 2.81
 -8 -6 -4 41.08 2.58
 8 6 4 40.43 2.6
 -8 -6 -5 7.61 1.33
 -8 6 -5 7.19 1.4
 -8 -6 -6 0.58 0.53
 -8 6 -6 -0.01 0.68
 8 6 6 1.44 0.41
 8 6 -6 1.82 0.45
 8 -6 6 2.17 0.49
 8 -6 7 0.53 0.32
 -8 -6 -7 1.44 0.52
 -8 6 -7 -0.03 0.48
 8 6 -7 1.04 0.27
 -8 -6 7 0.62 0.43
 8 6 -7 0.61 0.39
 8 6 7 0.02 0.42
 8 6 7 0.78 0.44
 -8 -6 8 3.12 0.66
 8 6 8 2.95 0.69
 -8 -6 9 10.22 1.01
 8 -6 9 11.53 0.91
 8 -6 -9 12.49 1.16
 8 6 9 12.01 1.12
 8 -6 10 1.79 0.35
 -8 -6 10 1.64 0.5
 -8 6 -10 1.7 0.49
 8 -6 -10 1.34 0.47
 8 6 10 2.35 0.57
 8 -6 -11 -0.26 0.27
 -8 -6 -11 0.4 0.2
 -8 -6 11 -0.18 0.3
 -8 6 -11 0.07 0.22
 -8 6 11 -0.24 0.36
 8 7 0 21.81 2.09
 8 7 0 25.2 1.35
 8 -7 0 22.81 1.73
 8 -7 0 21.73 1.67
 8 -7 0 24.25 1.39
 -8 -7 -1 141.39 3.73
 8 7 1 146.36 5.19
 8 7 -1 147.17 5.23
 8 -7 1 148.3 3.51
 8 -7 -1 157.97 4.18
 8 7 -1 151.22 2.37
 8 7 1 156.44 3.58
 8 -7 1 152.18 4.42
 8 7 2 316.36 7.67
 8 7 -2 310.32 7.48
 -8 -7 -2 307.33 5.95
 8 -7 2 303.71 5.43
 8 -7 -2 308.35 5.75
 8 7 3 257 6.97
 8 7 -3 255.08 6.74
 -8 -7 -3 256.6 5.99
 8 -7 -3 253.23 5.35
 -8 7 -4 61.87 3.56
 8 7 4 58.83 3.3
 -8 -7 -4 62.52 3.26
 8 7 -4 61.35 3.2
 8 -7 -4 60.96 2.66
 -8 -7 -5 6.02 1.15
 -8 7 -5 8.99 1.59
 8 -7 6 1.63 0.39
 -8 -7 -6 1.03 0.63
 8 7 6 1.1 0.48
 -8 -7 6 1.22 0.33
 -8 7 -7 109.04 5.86
 -8 -7 -7 99.87 5.03
 8 -7 7 103.75 2.58
 8 7 -7 102.22 2.21
 -8 -7 7 107.27 2.96
 8 7 7 108.65 2.49
 8 7 7 110.08 3.19
 8 7 -8 0.04 0.23
 -8 -7 8 -0.08 0.44
 8 -7 8 0.38 0.35
 8 7 8 -0.06 0.46
 8 -7 9 0.96 0.38
 -8 -7 9 1.1 0.49
 8 -7 -9 0.65 0.44
 8 7 9 0.64 0.42
 8 -7 10 0.33 0.24
 8 7 10 0.8 0.42
 -8 -7 10 0.61 0.39
 -8 7 -10 0.58 0.36
 8 -7 -10 -0.18 0.4
 -8 -7 11 0.58 0.31
 -8 7 -11 0.44 0.24
 -8 -7 -11 0.33 0.18
 8 -7 -11 0.08 0.22
 8 -8 0 85.28 2.58
 8 8 0 89.37 2.52
 8 -8 0 90.15 3.52
 8 -8 0 92.95 3.38
 8 8 0 87.78 4.12
 8 -8 1 146.54 3.45
 8 8 1 152.1 3.5
 8 -8 -1 155.82 4.43
 8 -8 1 149.9 4.53
 8 8 -1 153.6 5.47
 -8 -8 -1 160.32 4.22
 8 8 1 149.98 5.5
 8 -8 -2 75.75 3.02
 8 -8 2 74.92 2.66
 -8 -8 -2 77.18 3.11
 8 8 2 73.33 3.86
 8 8 -2 68.57 3.67
 8 8 3 2.69 0.98
 8 8 -3 3.33 1.01
 -8 -8 -3 2.37 0.62
 8 -8 -3 3.46 0.69
 8 -8 -4 23.42 1.74
 -8 8 -4 24.62 2.35
 8 8 4 20.23 2.03
 8 8 -4 20.97 1.93
 -8 -8 -4 23.62 2.05
 -8 -8 -5 14.11 1.73
 -8 8 -5 10.9 1.69
 -8 -8 -6 12.82 1.77
 -8 8 -6 9.41 1.71
 8 8 6 10.66 0.98
 8 -8 6 11.14 0.78
 -8 -8 6 12.05 0.91
 8 8 -6 11.78 0.75
 8 8 7 0.43 0.45
 -8 -8 -7 0.99 0.72
 -8 8 -7 0.13 0.93
 8 8 -7 0.98 0.37
 -8 -8 7 0.5 0.34
 8 -8 7 0.49 0.35
 -8 -8 8 1.99 0.6
 8 -8 8 1.04 0.47
 8 8 8 2.19 0.66
 8 -8 9 1.15 0.44
 -8 -8 9 1.68 0.52
 -8 8 -9 1.59 0.47
 8 -8 -9 1.23 0.46
 8 8 9 1.58 0.59
 8 -8 10 1.5 0.33
 -8 -8 10 2.07 0.49
 -8 8 -10 2.16 0.45
 8 -8 -10 2 0.48
 8 8 10 2.52 0.54
 8 -8 -11 0.18 0.22
 -8 -8 11 -0.27 0.28
 -8 8 -11 -0.06 0.21
 8 9 0 17 1.94
 8 -9 0 16.33 1.64
 8 -9 0 16.22 1.55
 8 -9 0 16.57 1.19
 8 9 0 17.66 1.13
 8 9 1 155.83 5.76
 8 9 -1 156.39 5.68
 8 -9 1 153.53 3.49
 8 9 1 159.56 3.54
 8 -9 -1 154.01 4.62
 8 -9 1 154.34 4.67
 -8 -9 -2 45.15 2.46
 8 9 2 42.19 3.04
 8 9 -2 45.87 3.07
 8 -9 -2 49.89 2.61
 8 -9 2 46.8 2.07
 -8 -9 -3 7.87 1.19
 8 9 3 7.6 1.37
 8 -9 -3 7.81 1.09
 8 9 -3 8.43 1.38
 -8 -9 -4 -0.37 0.69
 8 9 4 0.88 0.45
 8 -9 -4 -0.36 0.32
 8 9 -4 1.24 0.74
 -8 -9 -5 3.5 0.91
 -8 9 -5 7.27 1.56
 8 -9 6 0.2 0.32
 -8 -9 -6 0.42 0.63
 -8 9 -6 0.3 0.51
 8 9 6 0.57 0.46
 8 9 -6 0.83 0.31
 -8 -9 6 0.58 0.36
 -8 9 -7 42.73 3.59
 -8 -9 -7 39.1 3.14
 8 9 7 39.6 2
 8 9 7 36.75 1.89
 -8 -9 7 39.23 1.78
 8 -9 7 41.57 1.75
 8 9 -7 37.42 1.46
 8 9 -7 43.5 3.89
 -8 -9 8 5.56 0.79
 8 -9 8 5.86 0.71
 8 9 8 5.56 0.83
 -8 9 -9 10.53 0.85
 -8 -9 9 10.59 0.98
 8 -9 9 12.31 0.95
 8 9 9 11.47 1.09
 -8 -9 10 5.29 0.67
 8 -9 10 5.58 0.59
 -8 9 -10 5.11 0.59
 8 -9 -10 5.18 0.68
 8 9 10 4.62 0.64
 -8 -9 11 0.03 0.24
 -8 9 -11 0.52 0.21
 8 -9 -11 0.06 0.2
 -8 -10 0 171.03 3.7
 8 -10 0 179.19 5.42
 8 -10 0 172.94 4.87
 8 10 0 167.28 3.24
 8 10 0 164.18 6.03
 8 -10 1 190.72 5.9
 8 -10 -1 190.39 5.44
 8 10 1 185.81 3.69
 8 -10 -1 178.46 4.83
 8 -10 1 185.44 3.76
 8 10 1 187.62 6.53
 8 10 -1 178.85 6.34
 8 -10 2 99.09 2.92
 8 10 2 102.71 3.12
 8 -10 -2 91.56 3.73
 -8 -10 -2 88.45 3.65
 8 10 2 92.32 4.65
 8 10 -2 92.62 4.53
 8 -10 -3 85.03 3.63
 8 -10 3 85.38 2.95
 8 10 3 79.94 4.33
 8 10 -3 78.35 4.1
 -8 -10 -3 89.58 3.83
 -8 -10 -4 5.03 1.04
 8 10 4 4.04 1.02
 8 10 -4 3.59 0.81
 8 -10 -4 3.84 0.81
 8 -10 -5 96.29 3.83
 -8 10 -5 97.98 5.23
 -8 -10 -5 104.05 4.75
 -8 10 -6 64.81 4.56
 -8 -10 -6 65.04 3.96
 -8 -10 6 64.11 2.09
 8 -10 6 65.65 2.11
 8 10 -6 62.88 1.86
 8 10 6 66.89 2.48
 -8 -10 -7 13.2 1.75
 -8 -10 7 12.5 1.05
 8 -10 7 12.57 1.04
 8 10 7 10.51 1.09
 -8 10 -8 56.21 2
 8 -10 8 58.1 2.11
 -8 -10 8 57.26 2.21
 8 10 8 59.73 2.48
 -8 -10 9 5.97 0.78
 -8 10 -9 5.53 0.65
 8 -10 9 5.05 0.64
 8 10 9 5.87 0.81
 8 -10 10 -0.06 0.3
 -8 -10 10 -0.34 0.41
 -8 10 -10 -0.47 0.31
 8 -10 -10 0.16 0.33
 8 10 10 -0.05 0.33
 -8 -10 11 0.62 0.23
 -8 10 -11 0.64 0.2
 8 -10 -11 0.9 0.26
 -8 -11 0 53.38 2.18
 8 -11 0 54.22 2.74
 8 -11 0 52.65 3.1
 8 11 0 49.43 3.51
 8 11 1 79.81 2.31
 8 -11 -1 78.12 3.31
 8 -11 1 81.91 4.03
 8 -11 -1 83.27 3.78
 8 -11 1 85.49 2.43
 8 11 1 77.42 4.36
 8 11 -1 81.2 4.4
 8 -11 2 56.49 2.07
 8 -11 -2 52.39 2.95
 8 11 2 56.51 2.23
 -8 -11 -2 55.63 3.01
 8 11 2 52.82 3.64
 8 11 -2 53.71 3.57
 8 -11 3 38.96 1.92
 8 -11 -3 40.88 2.64
 -8 -11 -3 40.33 2.64
 8 11 3 36.51 3.04
 8 11 -3 38.86 2.95
 8 11 4 0.28 0.58
 8 11 -4 0.6 0.56
 -8 -11 -4 0.78 0.54
 8 -11 -4 -0.06 0.58
 8 -11 5 33.92 1.46
 -8 -11 5 31.72 1.31
 -8 11 -5 34.69 3.2
 -8 -11 -5 28.84 2.52
 8 11 5 33.66 1.65
 8 -11 -5 31.77 2.29
 8 -11 6 6.67 0.74
 -8 -11 -6 8.93 1.53
 -8 11 -6 8.55 1.67
 -8 -11 6 7.94 0.79
 8 11 6 5.85 0.8
 8 -11 7 27.17 1.47
 -8 -11 7 26.61 1.49
 -8 11 -7 27.88 1.37
 8 11 7 24.69 1.6
 -8 11 -8 72.4 2.23
 -8 -11 8 73.83 2.46
 8 -11 8 76.03 2.43
 8 11 8 73.83 2.75
 -8 -11 9 13.15 1.03
 -8 11 -9 13.43 0.94
 8 -11 9 13.68 0.97
 8 11 9 15.13 1.21
 8 -11 10 0.63 0.3
 -8 -11 10 0.63 0.36
 -8 11 -10 0.99 0.32
 8 -11 -10 0.69 0.38
 8 11 10 1.93 0.47
 8 -11 -11 6.86 0.48
 -8 -11 11 5.95 0.41
 -8 11 -11 6.06 0.42
 8 12 0 38.96 3.23
 -8 -12 0 39.95 1.99
 8 -12 0 35.48 2.33
 8 -12 0 42.26 2.87
 8 -12 1 -0.06 0.69
 8 12 1 0.69 0.81
 8 12 -1 1.59 0.94
 8 -12 -1 1.84 0.69
 8 -12 -1 2.92 0.84
 8 12 2 22.23 2.5
 8 12 -2 20.48 2.23
 8 -12 -2 21.51 1.99
 -8 -12 -3 28.59 2.26
 8 12 3 32.56 2.94
 8 12 -3 28.53 2.74
 8 -12 -3 28 2.29
 8 12 -4 6.7 1.23
 -8 -12 -4 6.49 1.19
 8 -12 -4 7.59 1.23
 8 12 4 6.65 1.33
 8 -12 5 0.37 0.29
 8 12 5 0.29 0.35
 -8 -12 5 0.72 0.33
 -8 12 -5 0.96 0.31
 -8 -12 -5 -0.28 0.37
 8 12 6 73.87 2.68
 -8 12 -6 75.05 2.08
 -8 -12 6 72.22 2.3
 8 -12 6 77.37 2.44
 -8 12 -6 76.29 4.95
 -8 -12 -6 76.9 4.35
 8 -12 7 0.01 0.41
 8 12 7 0.25 0.43
 -8 12 -7 0.73 0.31
 -8 -12 7 -0.13 0.43
 -8 -12 8 2.68 0.62
 -8 12 -8 3.03 0.51
 8 -12 8 3.46 0.62
 8 12 8 2.94 0.71
 -8 -12 9 23.47 1.33
 8 -12 9 22.1 1.24
 -8 12 -9 23.31 1.18
 8 12 9 21.89 1.38
 -8 -12 10 1.37 0.34
 8 -12 10 1.56 0.34
 -8 12 -10 2.11 0.37
 8 -12 -10 1.74 0.42
 8 12 10 1.99 0.41
 8 -12 -11 1.23 0.23
 -8 12 -11 1.78 0.24
 8 13 0 8.61 1.64
 8 -13 0 5.62 1.18
 -8 -13 0 9.27 1.08
 8 -13 0 6.99 1.1
 8 -13 1 14.65 1.83
 8 13 -1 14.7 2.02
 8 13 1 17.55 2.27
 8 -13 -1 16.1 1.84
 8 -13 -1 15.6 1.57
 -8 -13 -1 15.27 1.46
 8 13 2 23.03 2.55
 8 13 -2 26.75 2.69
 8 -13 -2 22.26 2.17
 8 13 3 11.19 1.83
 8 13 -3 9.93 1.62
 -8 -13 -3 10.84 1.46
 8 -13 -3 8.87 1.36
 8 13 4 0.57 0.3
 8 -13 4 0.98 0.4
 -8 -13 -4 0.05 0.65
 8 -13 -4 -0.48 0.66
 8 -13 5 0.39 0.32
 -8 -13 -5 -0.48 0.45
 -8 13 -5 0.14 0.23
 -8 -13 5 -0.44 0.37
 8 13 5 0.04 0.38
 -8 -13 -6 9.72 1.53
 -8 13 -6 9.72 1.91
 -8 13 -6 13.35 0.89
 -8 -13 6 11.21 0.92
 8 -13 6 12.8 1.04
 8 13 6 11.77 1.09
 -8 13 -7 11.74 0.88
 -8 -13 7 10.53 0.99
 8 -13 7 9.48 0.94
 8 13 7 10.59 1.11
 8 13 8 52.96 2.29
 -8 -13 8 52.74 2.04
 8 -13 8 52.27 2.01
 -8 13 -8 50.74 1.8
 8 13 9 10.96 1
 8 -13 9 8.93 0.8
 -8 13 -9 9.03 0.72
 -8 13 -10 2.81 0.38
 -8 -13 10 3.01 0.38
 8 -13 10 2.44 0.37
 8 13 10 2.67 0.45
 8 -13 10 2.53 0.33
 8 -13 -10 2.84 0.47
 8 14 0 45.62 3.69
 8 -14 0 45.49 3.24
 8 -14 0 43.61 2.64
 8 14 1 355.56 10.28
 8 14 -1 358.3 10.15
 -8 -14 -1 337.71 6.94
 8 -14 1 354.38 9.36
 8 -14 -1 338.43 8.64
 8 14 2 1.33 0.64
 8 14 -2 0.84 0.59
 8 -14 -2 2.48 0.78
 8 -14 -2 1.01 0.44
 8 14 3 1.57 0.97
 8 14 -3 1.59 0.89
 8 -14 -3 1.24 0.42
 8 14 4 42.67 3.31
 8 14 -4 45.39 3.27
 -8 -14 -4 46.38 3.2
 8 14 4 47.35 1.93
 8 -14 -4 45.72 3.13
 8 -14 4 47.59 1.81
 -8 -14 -5 25.68 2.53
 8 14 5 27.89 1.63
 8 -14 -5 22.8 2.11
 -8 -14 5 27.1 1.32
 8 -14 5 26.55 1.42
 -8 14 -5 25.99 1.05
 -8 14 -6 22.06 1.12
 -8 -14 6 22.55 1.31
 8 -14 6 20.8 1.33
 8 14 6 22.1 1.52
 8 -14 7 -0.63 0.48
 8 14 7 -0.07 0.48
 -8 -14 7 0.6 0.41
 -8 14 -7 -0.04 0.27
 8 14 8 1.47 0.58
 -8 -14 8 0.49 0.36
 -8 14 -8 1.41 0.42
 8 -14 8 1.03 0.44
 8 14 9 1.23 0.49
 -8 -14 9 0.39 0.27
 8 -14 9 0.2 0.36
 -8 14 -9 1.11 0.35
 -8 14 -10 0.06 0.21
 8 -14 10 -0.07 0.28
 -8 -14 10 0.19 0.18
 8 14 10 -0.04 0.25
 8 14 -10 0.45 0.18
 8 -14 10 0.37 0.19
 8 -14 -10 0.18 0.28
 8 15 0 36.98 3.38
 8 -15 0 32.01 2.88
 8 -15 1 7.83 1.54
 8 15 1 10.31 1.86
 8 15 -1 6.76 1.53
 -8 -15 -1 7.66 1.06
 8 -15 -1 6.69 1.24
 8 -15 -1 6.61 1.15
 8 15 2 8.72 1.8
 8 15 -2 9.48 1.93
 8 -15 -2 6.44 1.18
 -8 -15 -2 8.38 1.23
 8 -15 -2 7.95 1.16
 8 -15 -3 79.89 4.28
 8 15 3 85.23 5.15
 8 15 -3 84.97 4.91
 8 -15 3 87.7 2.39
 8 15 3 86.64 2.51
 8 15 3 80.96 2.03
 8 -15 3 88.12 2.12
 8 15 -4 5.18 1.32
 8 -15 -4 5.37 1
 8 15 4 4.73 0.68
 8 -15 4 6.17 0.72
 8 -15 5 13.56 1.08
 -8 15 -5 13.61 0.74
 8 15 5 13.37 1.19
 -8 -15 -5 17.15 2.11
 8 -15 -5 13.69 1.69
 8 -15 -5 14.81 1
 8 15 6 23.3 1.57
 8 -15 6 24.91 1.47
 -8 15 -6 24.4 1.18
 8 15 7 67.22 2.59
 8 -15 7 62.03 2.26
 -8 15 -7 62.9 1.91
 -8 15 -8 2.66 0.44
 -8 -15 8 2.61 0.45
 8 -15 8 3.48 0.64
 8 15 8 3.62 0.69
 -8 -15 9 -0.28 0.27
 8 -15 9 -0.49 0.37
 8 15 9 0.34 0.33
 -8 15 -9 -0.13 0.28
 8 -15 9 -0.21 0.26
 -8 15 -10 2.85 0.31
 -8 -15 10 3.03 0.28
 8 -15 10 3.15 0.39
 8 15 10 3.1 0.4
 8 15 -10 2.81 0.26
 8 15 -10 3.04 0.29
 8 -15 -10 3.16 0.43
 8 -15 10 2.99 0.27
 8 16 0 -0.13 0.7
 8 -16 0 0.5 0.47
 -8 -16 -1 15.22 1.51
 8 -16 -1 14.82 1.53
 8 -16 1 11.47 1.85
 8 16 1 17.27 2.43
 8 16 -1 15.07 2.38
 8 -16 -1 12.22 1.75
 -8 -16 -2 32.82 2.39
 8 -16 -2 34.56 2.96
 8 -16 -2 30.95 2.19
 8 16 2 32.54 3.32
 8 16 -2 30.23 3.09
 8 -16 2 34.81 1.49
 8 16 -2 34.88 1.35
 8 -16 -2 37.49 1.63
 8 16 2 36.32 1.56
 8 -16 2 34.35 1.36
 8 -16 -3 2.22 0.71
 -8 -16 -3 1.99 0.74
 8 -16 -3 1.4 0.21
 8 -16 3 1.98 0.45
 8 16 3 -0.5 0.8
 8 16 -3 -0.31 0.79
 8 -16 -3 2.16 0.92
 8 16 -3 1.75 0.39
 8 16 3 2.12 0.41
 8 16 3 2.86 0.57
 8 16 -3 1.21 0.31
 8 -16 3 1.81 0.37
 8 -16 4 0.62 0.43
 8 -16 4 0.17 0.33
 8 16 4 0.51 0.49
 8 -16 -4 0.8 0.61
 8 -16 -5 53.09 3.31
 8 -16 5 57.5 2.16
 8 -16 -5 55.83 1.99
 8 16 5 60.08 2.43
 8 -16 5 57.57 1.9
 8 -16 6 0.42 0.42
 8 16 6 -0.04 0.41
 -8 16 -6 -0.12 0.29
 8 16 7 18.16 1.37
 -8 16 -7 16.93 0.96
 -8 -16 7 15.94 0.9
 8 -16 7 16.55 1.2
 8 16 8 20.8 1.38
 8 -16 8 19.68 1.01
 8 -16 8 20.62 1.24
 -8 -16 8 20.52 1
 -8 16 -8 19.19 1
 8 16 -9 7.09 0.51
 8 16 9 8.17 0.77
 -8 -16 9 7.56 0.52
 -8 16 -9 7.42 0.56
 8 -16 9 6.61 0.66
 8 -16 9 7.14 0.52
 8 16 -10 1.61 0.2
 8 16 10 1.92 0.31
 8 -16 10 1.4 0.28
 8 -16 -10 1.77 0.32
 8 -17 0 34.83 1.49
 8 17 0 37.44 1.33
 8 17 0 32.41 3.33
 8 17 0 34.63 1.36
 8 17 0 33.07 1.4
 8 -17 0 33.54 1.45
 8 -17 0 29.12 2.84
 8 -17 1 22.28 2.6
 8 -17 -1 20.98 2.5
 8 -17 1 23.21 1.26
 8 17 -1 21.29 1.01
 8 17 1 21.22 2.69
 8 17 -1 24.12 2.97
 8 17 -1 23.78 1.16
 8 17 1 22.91 1.13
 8 17 1 22.5 1.04
 8 17 1 23.21 1.25
 8 17 -1 22.02 1.12
 8 -17 -1 22.49 1.27
 8 -17 1 23.25 1.2
 -8 -17 -2 27.46 2.21
 8 -17 -2 25.12 2.6
 8 -17 2 27.56 1.4
 8 17 -2 27.55 1.15
 8 17 2 25.25 3.03
 8 17 -2 26.61 2.97
 8 17 -2 26.09 1.25
 8 17 2 27.7 1.43
 8 -17 -2 30.13 1.55
 8 17 -2 26.47 1.18
 8 17 2 26.19 1.18
 8 -17 2 27.15 1.27
 -8 -17 -3 18.46 1.88
 8 17 3 13.56 2.1
 8 17 -3 17.01 2.25
 8 -17 -3 14.4 1.97
 8 17 -3 17.01 0.94
 8 -17 -3 15.86 0.89
 8 -17 3 18.32 1.21
 8 17 3 16.37 1.22
 8 17 -3 16.49 0.94
 8 17 3 15.83 0.95
 8 -17 3 16.75 1.02
 -8 -17 -4 67.62 3.73
 8 -17 -4 68.72 3.98
 8 -17 4 70.49 2.34
 8 17 -4 69.41 1.89
 8 17 4 75.17 2.65
 8 -17 4 77.33 2.18
 8 17 -4 72.05 1.96
 8 -17 5 10.01 0.98
 8 17 5 10.17 1.06
 8 -17 5 10.71 0.87
 8 -17 -5 10.94 0.93
 8 -17 6 41.8 1.88
 -8 17 -6 39.96 1.4
 8 -17 6 41.18 1.63
 8 17 6 40.54 2.06
 8 -17 7 25.44 1.46
 -8 17 -7 27.08 1.18
 8 17 7 25.15 1.55
 8 -17 7 24.33 1.2
 -8 -17 8 3.05 0.37
 8 -17 8 3.23 0.58
 8 17 -8 2.81 0.4
 8 17 8 2.47 0.59
 -8 17 -8 2.69 0.4
 8 -17 8 2.59 0.42
 8 -17 9 3.98 0.49
 -8 -17 9 3.82 0.34
 8 17 -9 3.3 0.32
 8 17 9 3.98 0.53
 8 17 -9 3.77 0.42
 -8 17 -9 3.95 0.4
 8 -17 9 4.41 0.4
 8 17 10 2.13 0.26
 8 -17 -10 2.17 0.29
 8 -17 10 1.81 0.23
 8 -18 0 8.94 0.84
 8 18 0 8.84 0.76
 8 18 0 9.17 0.81
 8 -18 0 8.28 0.84
 8 18 0 7.75 1.61
 8 -18 0 8.53 1.73
 8 -18 1 1.91 0.42
 8 -18 -1 2.1 0.45
 8 -18 1 1.92 0.53
 8 18 -1 1.71 0.36
 8 18 -1 1.56 0.38
 8 18 1 1.84 0.39
 8 18 1 1.37 0.43
 8 18 1 1.06 0.31
 8 18 -1 1.1 0.35
 8 18 1 2.34 0.87
 8 18 -1 1.26 1.03
 8 -18 -1 1.25 0.67
 8 -18 2 0.45 0.38
 8 -18 -2 0.17 0.27
 8 -18 2 1.43 0.45
 8 18 -2 0.32 0.32
 8 18 2 2.09 0.86
 8 18 -2 1.06 0.74
 8 -18 -2 0.69 0.59
 8 18 -2 0.61 0.28
 8 18 2 1.38 0.49
 8 18 2 0.71 0.3
 8 18 -2 1.01 0.33
 8 -18 3 13.9 1.04
 8 18 -3 15.92 0.93
 8 18 3 13.87 2.18
 8 18 -3 11.68 1.83
 -8 -18 -3 10.65 1.38
 8 -18 -3 11.19 1.76
 8 18 -3 15.28 1.01
 8 18 3 15.59 1.21
 8 18 -3 15.51 0.98
 8 -18 3 14.85 1
 -8 -18 -4 120.58 4.83
 8 -18 -4 123.01 5.36
 8 -18 4 120.43 3.1
 8 18 -4 121.61 2.57
 8 18 -4 118.99 2.61
 8 18 4 126.34 3.46
 8 -18 4 119.9 2.78
 8 18 -5 5.61 0.61
 8 -18 -5 5.54 0.67
 8 -18 5 6.32 0.79
 8 18 5 5.33 0.87
 8 18 -5 5.13 0.53
 8 -18 5 5.38 0.65
 -8 18 -6 0.73 0.27
 8 18 -6 0.11 0.26
 8 -18 6 0.64 0.47
 8 18 6 0.45 0.45
 8 -18 6 0.65 0.37
 -8 18 -7 0.79 0.28
 8 18 -7 0.55 0.29
 8 -18 7 0.69 0.4
 8 18 7 0.14 0.37
 8 -18 7 -0.11 0.3
 8 -18 8 2.44 0.48
 8 18 -8 3.34 0.39
 8 18 8 2.89 0.56
 -8 18 -8 3.33 0.42
 8 -18 8 3.29 0.44
 8 18 -9 9.23 0.4
 8 18 -9 10.44 0.6
 8 -18 9 10.7 0.69
 8 -18 9 9.75 0.48
 8 19 0 31.11 3.4
 8 -19 0 28.18 1.47
 8 19 0 28.56 1.38
 8 19 0 29.62 1.51
 8 19 0 29.67 1.26
 8 -19 0 30.81 1.53
 8 -19 0 26.35 2.89
 8 -19 -1 7.49 0.83
 8 -19 1 5.99 0.66
 8 -19 1 6.13 0.74
 8 19 -1 7.04 0.64
 8 19 1 6.74 0.69
 8 19 -1 7.58 0.77
 8 19 1 6.71 0.66
 8 19 1 6.71 0.79
 8 19 -1 6.46 0.71
 8 19 1 7.18 1.77
 8 19 -1 6.71 1.81
 8 -19 -1 7.37 1.67
 8 -19 -2 41.42 3.49
 8 19 2 38.72 3.73
 8 19 -2 35.08 3.41
 8 -19 2 38.02 1.72
 8 -19 -2 36.59 1.52
 8 19 -2 36.03 1.54
 8 -19 2 35.66 1.56
 8 19 2 37.4 1.81
 8 19 -2 39.41 1.64
 8 19 2 38.13 1.48
 8 19 -2 37.43 1.42
 8 -19 -3 19.11 2.25
 8 19 3 21.67 2.64
 8 19 -3 25.15 2.66
 8 -19 3 21.65 1.33
 8 19 -3 20.17 1.19
 8 19 3 21.43 1.43
 8 19 -3 20.07 1.16
 8 -19 3 21.88 1.24
 8 19 -3 21.74 1.09
 8 -19 4 108.4 2.99
 8 19 -4 107.95 2.6
 8 19 4 109.72 3.28
 8 -19 4 108.82 2.68
 8 19 -4 105.72 2.41
 8 -19 5 42.66 1.89
 8 -19 -5 42.22 1.9
 8 19 -5 42.47 1.52
 8 19 -5 40.28 1.51
 8 19 5 41.4 2.05
 8 -19 5 41.71 1.64
 8 19 -6 2.1 0.35
 8 -19 6 3.14 0.7
 8 19 6 3.24 0.66
 8 19 -6 2.09 0.37
 8 -19 6 2.39 0.45
 -8 19 -7 2.1 0.35
 8 -19 7 1.96 0.41
 8 -19 7 2.36 0.55
 8 19 -7 2.13 0.36
 8 19 7 3.33 0.67
 8 -19 7 2.34 0.42
 8 19 -8 1.78 0.4
 8 19 8 2.16 0.5
 8 19 -8 1.84 0.27
 8 -19 8 1.45 0.29
 8 -19 8 1.63 0.43
 8 19 -9 0.61 0.21
 8 19 9 -0.06 0.21
 8 -19 -9 0.45 0.23
 8 -19 9 0.26 0.23
 8 20 0 11.02 0.81
 8 20 0 12.66 1.07
 8 -20 0 11.03 0.98
 8 -20 0 9.88 1.74
 8 20 0 10.27 2.28
 8 20 0 10.53 0.87
 8 -20 1 18.03 1.21
 8 20 -1 16.56 1.08
 8 20 1 18.89 1.29
 8 -20 -1 17.51 1.26
 8 20 1 17.16 1
 8 20 -1 17.92 1.19
 8 -20 1 17.31 1.16
 8 20 1 17.91 2.6
 8 20 -1 15.77 2.22
 8 -20 -1 14.85 2.12
 8 -20 2 10.24 0.9
 8 -20 -2 8.53 0.76
 8 -20 2 9.43 0.9
 8 20 -2 10.92 0.92
 8 20 -2 10.7 1.98
 8 -20 -2 9.8 1.73
 8 20 2 9.3 0.96
 8 20 -2 10.11 0.9
 8 20 2 10.31 0.82
 8 20 -2 10.67 0.82
 8 -20 3 61.58 2.24
 8 20 -3 62.29 1.83
 8 20 -3 60.07 2.06
 8 20 3 60.62 2.41
 8 20 -3 59.28 2.06
 8 -20 3 58.04 1.98
 8 -20 4 2.49 0.58
 8 20 -4 2.92 0.56
 8 20 -4 2.16 0.46
 8 20 -4 2.45 0.48
 8 20 4 3.52 0.72
 8 -20 4 2.81 0.52
 8 -20 5 14.75 1.17
 8 -20 -5 13.45 1.09
 8 20 -5 15.29 0.94
 8 20 -5 13.74 1.02
 8 20 -5 16 0.99
 8 20 5 15.29 1.29
 8 -20 5 14.86 1.02
 8 -20 6 3.05 0.59
 8 20 -6 3.09 0.44
 8 20 -6 3.33 0.54
 8 20 6 1.97 0.52
 8 20 -6 2.56 0.4
 8 -20 6 2.22 0.42
 8 -20 7 0.09 0.28
 8 -20 7 0.08 0.37
 8 20 -7 0.75 0.36
 8 20 -7 0.02 0.24
 8 20 7 0.54 0.42
 8 -20 7 -0.02 0.24
 8 20 8 10.59 0.82
 8 20 -8 9.48 0.65
 8 -20 8 10.44 0.77
 8 -20 8 9.11 0.54
 8 20 -9 2.48 0.27
 8 20 9 2.71 0.31
 8 -20 9 2.59 0.3
 8 -20 -9 3.01 0.37
 8 21 0 20.56 1.11
 8 21 0 25.16 1.47
 8 -21 0 21.54 1.37
 8 21 0 21.42 1.25
 8 -21 -1 1.04 0.46
 8 -21 1 1.55 0.47
 8 21 -1 1.01 0.38
 8 21 -1 1.77 0.49
 -8 21 -1 2.74 0.39
 8 21 1 2 0.41
 8 21 1 0.77 0.41
 8 -21 1 1.5 0.5
 8 -21 -2 23.89 1.27
 8 21 -2 22.84 1.3
 8 21 -2 22.01 1.13
 8 21 -2 24.09 1.37
 8 21 2 23.34 1.15
 8 -21 2 21.9 1.28
 8 21 2 21.34 1.42
 8 -21 2 23.56 1.4
 8 -21 3 69.71 2.39
 8 21 -3 68.61 2.21
 8 21 -3 72.6 1.96
 8 21 3 66.92 2.55
 8 21 -3 69.08 2.21
 8 -21 3 67.97 2.21
 8 -21 4 51.9 2.08
 8 -21 -4 47.58 2.16
 8 21 -4 51.22 1.62
 8 21 -4 49.94 1.87
 8 21 -4 47.57 1.78
 8 21 4 51.09 2.23
 8 -21 4 48.77 1.84
 8 -21 5 2.86 0.61
 8 21 -5 4.08 0.62
 8 -21 -5 2.65 0.49
 8 21 -5 3.61 0.48
 8 21 -5 3.19 0.51
 8 21 5 3.4 0.7
 8 -21 5 2.57 0.48
 8 -21 6 14.63 1.09
 8 21 -6 14.22 0.75
 8 21 6 14.55 1.16
 8 21 -6 14.86 0.83
 8 -21 6 13.64 0.89
 8 21 -6 14.65 0.98
 8 -21 7 1.89 0.39
 8 -21 7 1.73 0.4
 8 21 -7 2.31 0.44
 8 21 7 1.77 0.43
 8 -21 7 2.45 0.4
 8 21 -8 0.09 0.24
 8 21 8 -0.15 0.3
 8 -21 8 0.01 0.25
 8 -21 8 0.25 0.14
 8 22 0 16.56 1.22
 8 -22 0 15.81 1.23
 8 22 0 16.77 0.99
 8 22 0 15.81 1.07
 8 22 -1 13.89 1.01
 8 -22 -1 13.64 1.13
 8 22 1 14.09 1.15
 8 22 -1 13.35 1.08
 8 22 -1 14.98 0.94
 -8 22 -1 13.1 0.81
 8 22 1 16.12 0.97
 8 -22 1 13.45 1.09
 8 -22 1 14.41 1.13
 8 -22 2 0.11 0.41
 8 22 -2 0.19 0.32
 8 22 -2 -0.09 0.34
 8 22 2 -0.3 0.49
 8 -22 2 0.31 0.38
 8 -22 3 51.19 2.04
 8 22 -3 52.06 1.92
 8 -22 3 48 1.95
 8 22 -3 54.03 1.66
 8 22 3 50.55 2.22
 8 22 -3 51.54 1.94
 8 -22 3 49.45 1.9
 8 -22 4 17.11 1.21
 8 22 -4 17.39 1.15
 8 -22 -4 16.46 1.25
 8 22 -4 17.56 0.93
 8 22 4 17.89 1.36
 8 22 -4 17.55 1.09
 8 -22 4 17.02 1.11
 8 -22 5 57.07 2.08
 8 22 -5 55.59 1.91
 8 -22 -5 53.75 2.05
 8 22 -5 55.14 1.49
 8 22 -5 52.76 1.74
 8 22 5 56.44 2.27
 8 -22 5 53.23 1.79
 8 -22 6 33.3 1.52
 8 22 -6 31.52 1.37
 8 22 -6 30.49 1.1
 8 22 6 33.54 1.62
 8 -22 6 31.32 1.26
 8 -22 7 7.18 0.58
 8 22 -7 6.17 0.57
 8 22 7 7.59 0.68
 8 -22 7 6.37 0.5
 8 -22 7 6.74 0.64
 8 22 -8 1.65 0.28
 8 22 8 1.17 0.28
 8 -22 8 1.37 0.27
 8 23 0 32.65 1.72
 8 23 0 32.51 1.31
 8 -23 0 32.39 1.7
 8 23 0 29.96 1.46
 8 -23 -1 4.35 0.65
 -8 23 -1 3.52 0.47
 8 23 -1 5.04 0.58
 8 23 1 4.66 0.55
 8 23 -1 5.24 0.7
 8 23 1 4.65 0.73
 8 -23 1 5.64 0.76
 8 23 -1 4.36 0.64
 8 -23 2 3.65 0.6
 8 23 -2 3.98 0.58
 8 23 2 4.69 0.73
 8 23 -2 3.81 0.52
 8 23 -2 3.75 0.61
 -8 23 -2 3.65 0.51
 8 -23 2 2.76 0.55
 8 -23 3 7.39 0.84
 8 -23 3 4.72 0.67
 8 23 -3 6.93 0.77
 8 23 -3 7.67 0.8
 8 23 3 7.74 0.94
 8 -23 3 6.39 0.74
 8 -23 4 2.73 0.53
 8 -23 -4 2.95 0.64
 8 23 -4 3.4 0.57
 8 23 -4 2.58 0.48
 8 23 4 2.4 0.57
 8 -23 4 2.73 0.5
 8 -23 5 0.37 0.38
 8 -23 -5 -0.04 0.35
 8 23 -5 0.28 0.27
 8 23 5 1.33 0.57
 8 -23 5 0.13 0.28
 8 23 -5 0.45 0.33
 8 -23 6 1.58 0.45
 8 -23 6 0.8 0.35
 8 23 -6 1.76 0.39
 8 23 -6 1.67 0.3
 8 23 6 1.45 0.45
 8 -23 6 1.71 0.34
 8 23 -7 -0.19 0.24
 8 23 7 -0.09 0.26
 8 -23 7 0.59 0.22
 8 -23 7 0.52 0.28
 8 -23 7 0.35 0.18
 8 -23 8 0.33 0.18
 8 23 8 0.04 0.19
 8 24 0 14.62 1.19
 8 -24 0 12.88 1.13
 8 24 1 37.6 1.85
 8 24 -1 36.13 1.75
 8 -24 1 39.57 1.8
 -8 24 -1 37.95 1.37
 8 24 -1 35.9 1.31
 8 -24 -1 34.57 1.67
 8 24 -1 36.1 1.58
 8 24 -2 14.54 1.02
 8 24 2 14.18 1.18
 8 24 -2 13.18 0.83
 8 24 -2 12.49 1.04
 -8 24 -2 14.14 0.89
 8 -24 2 14.01 1.07
 8 -24 2 14.42 1.07
 8 -24 3 0.26 0.33
 8 -24 3 -0.35 0.39
 8 24 -3 0.31 0.33
 8 24 -3 0.24 0.3
 -8 24 -3 0.71 0.33
 8 24 3 0.17 0.53
 8 -24 3 0.6 0.35
 8 -24 4 -0.05 0.41
 8 -24 -4 0.27 0.39
 8 24 -4 0.51 0.34
 8 24 -4 0.58 0.28
 8 24 4 0.19 0.42
 8 -24 4 0.17 0.3
 8 -24 5 3.41 0.56
 8 -24 -5 2.63 0.48
 8 24 -5 2.73 0.48
 8 24 -5 3.21 0.44
 8 24 5 3.04 0.58
 8 -24 5 3.24 0.47
 8 -24 6 19.83 1.07
 8 24 -6 21.3 0.99
 8 -24 6 19.38 0.83
 8 24 -6 19.02 0.72
 8 24 6 20.53 1.11
 8 -24 6 19.69 1.01
 8 24 -7 2.64 0.35
 8 24 7 2.73 0.39
 8 -24 7 2.82 0.37
 -8 24 -7 2.48 0.31
 8 -25 0 56.74 2.15
 8 25 0 56.18 2.19
 8 25 -1 0.56 0.28
 8 25 -1 2.08 0.53
 -8 25 -1 1.14 0.3
 8 25 1 1.67 0.57
 8 -25 -1 0.98 0.44
 8 25 -2 10.22 0.83
 8 25 -2 9.53 0.66
 8 25 2 9.84 0.98
 8 25 -2 9.09 0.84
 8 -25 2 9.39 0.88
 -8 25 -2 9.27 0.7
 8 -25 2 9.45 0.94
 8 -25 3 0.54 0.41
 8 -25 -3 0.47 0.42
 8 -25 3 0.29 0.3
 8 25 -3 0.43 0.35
 8 25 -3 0.41 0.35
 8 25 -3 0.41 0.25
 -8 25 -3 0.48 0.29
 8 25 3 0.89 0.46
 8 -25 3 -0.18 0.37
 8 -25 4 2.93 0.52
 8 -25 -4 2.01 0.48
 8 25 -4 3.29 0.51
 8 25 -4 3.3 0.47
 -8 25 -4 3.54 0.46
 8 25 4 4.24 0.7
 8 25 -4 3.69 0.41
 8 -25 4 2.78 0.47
 8 -25 5 7.02 0.76
 8 -25 -5 7.51 0.64
 8 25 -5 7.47 0.58
 8 25 -5 8.36 0.49
 -8 25 -5 7.26 0.57
 8 -25 5 6.92 0.58
 8 25 5 7.72 0.76
 8 -25 5 6.99 0.67
 8 25 -5 7.11 0.62
 8 -25 6 12.05 0.77
 8 25 -6 11.47 0.69
 8 25 -6 10.13 0.43
 8 -25 6 10.24 0.48
 -8 25 -6 10.81 0.6
 8 25 6 10.43 0.73
 8 -25 6 10.81 0.69
 8 25 -7 1.56 0.24
 8 25 7 1.72 0.28
 8 -25 7 1.21 0.22
 -8 25 -7 0.79 0.18
 8 -26 0 8.88 0.88
 8 26 0 10.36 0.96
 8 -26 1 0.35 0.41
 8 26 1 0.31 0.4
 8 26 -1 0.4 0.43
 8 -26 -1 0.11 0.31
 8 -26 1 0.22 0.4
 8 26 -2 3.35 0.53
 8 -26 2 3.37 0.6
 8 -26 -2 2.94 0.66
 8 26 -2 3.37 0.57
 -8 26 -2 3.45 0.43
 8 26 2 3.08 0.6
 8 -26 2 2.45 0.6
 8 -26 -3 1.95 0.56
 8 26 -3 2.26 0.42
 8 26 -3 2.66 0.46
 -8 26 -3 2.35 0.37
 8 26 3 2.52 0.53
 8 -26 3 2.58 0.45
 8 -26 4 2.11 0.51
 8 -26 4 1.73 0.41
 8 -26 -4 2.25 0.49
 8 26 -4 2.25 0.42
 8 26 -4 2.15 0.41
 -8 26 -4 2.62 0.38
 8 26 4 2.92 0.56
 8 -26 4 2.02 0.39
 8 -26 5 0.38 0.3
 8 -26 5 0.2 0.25
 8 -26 -5 -0.16 0.22
 8 26 -5 0.39 0.2
 8 26 5 0.36 0.32
 -8 26 -5 0.82 0.26
 8 -26 5 0.37 0.19
 8 26 -5 0.43 0.26
 8 26 -6 2.3 0.31
 8 -26 6 1.41 0.28
 8 26 6 1.87 0.29
 -8 26 -6 1.69 0.24
 8 -27 0 0.85 0.43
 8 -27 0 0.92 0.39
 8 27 0 0.13 0.4
 8 -27 -1 0.76 0.41
 8 -27 1 0.91 0.44
 8 -27 -1 0.57 0.29
 8 -27 1 1.31 0.45
 8 27 1 1.61 0.51
 8 27 -1 0.98 0.4
 8 -27 2 6.19 0.68
 8 -27 -2 6.38 0.83
 -8 27 -2 5.79 0.49
 8 27 2 6.32 0.74
 8 27 -2 5.73 0.64
 8 -27 2 5.75 0.75
 8 27 -3 4.98 0.54
 8 -27 -3 4.23 0.63
 8 27 -3 3.61 0.46
 -8 27 -3 3.56 0.4
 8 27 3 3.45 0.56
 8 -27 3 3.85 0.62
 8 27 -4 5.05 0.49
 8 -27 -4 4.83 0.56
 8 27 -4 4.78 0.48
 -8 27 -4 5.32 0.45
 8 27 4 5.06 0.59
 8 -27 4 5.43 0.65
 8 27 -5 0.45 0.21
 8 -27 -5 0.61 0.2
 8 -27 5 0.23 0.26
 8 27 -5 0.38 0.14
 -8 27 -5 0.12 0.17
 8 27 5 0.27 0.26
 8 27 6 5.36 0.39
 8 -28 0 5.8 0.73
 8 -28 0 5.73 0.6
 8 28 0 5.12 0.64
 8 -28 1 25.57 1.31
 8 -28 -1 25.93 1.39
 8 -28 1 26.19 1.26
 8 28 -1 27.73 1.28
 8 28 1 27.22 1.33
 8 -28 2 0.11 0.25
 8 -28 -2 0.62 0.38
 8 -28 2 0.2 0.34
 8 28 2 0.36 0.33
 8 28 -2 0.2 0.27
 8 -28 -3 1.3 0.4
 8 -28 3 1.66 0.42
 -8 28 -3 1.04 0.22
 8 28 3 1.76 0.39
 8 28 -3 1.56 0.33
 8 -28 -4 2.23 0.36
 8 -28 4 1.23 0.33
 8 28 -4 1.39 0.24
 -8 28 -4 1.03 0.19
 8 28 4 2.08 0.39
 8 -28 5 -0.09 0.2
 8 28 5 0.12 0.18
 8 -29 0 6.02 0.67
 8 -29 0 5.48 0.46
 8 29 0 5.79 0.59
 8 -29 1 1.28 0.36
 8 -29 -1 2.02 0.45
 8 -29 1 1.17 0.33
 8 29 -1 1.74 0.36
 8 29 1 1.79 0.41
 8 -29 2 2.53 0.32
 8 -29 -2 3.54 0.5
 8 -29 2 3.73 0.47
 8 29 2 3.82 0.5
 8 29 -2 3.43 0.43
 8 -29 -3 0.06 0.24
 8 -29 3 -0.08 0.24
 8 29 -3 0.02 0.19
 8 29 3 0.07 0.24
 8 -29 4 0.27 0.21
 8 29 4 -0.02 0.18
 8 -30 0 17.83 0.91
 8 30 0 16.96 0.83
 8 -30 -1 4.7 0.51
 8 -30 1 4.73 0.44
 8 -30 1 4.64 0.39
 8 30 -1 4.97 0.47
 8 30 1 4.82 0.51
 8 -30 -2 1.33 0.29
 8 -30 2 2.17 0.32
 8 30 -2 2 0.29
 8 30 2 1.81 0.33
 8 -30 -3 5.68 0.42
 8 -30 3 5.2 0.4
 8 30 3 6.2 0.45
 8 31 0 3.75 0.34
 8 -31 0 3.45 0.32
 8 31 1 24.88 0.8
 8 -31 -1 24.67 0.85
 9 0 0 0.11 0.34
 9 0 0 0.02 0.39
 -9 0 -1 0.79 0.28
 9 0 -1 0.69 0.43
 9 0 1 0.09 0.42
 -9 0 -2 775.2 8.14
 -9 0 -3 546.18 8.17
 -9 0 -4 21.14 1.88
 -9 0 -5 30.63 2.53
 -9 0 -6 90.25 4.62
 -9 0 -7 86.55 4.83
 9 0 -7 87.61 2.71
 9 0 7 83.38 2.52
 9 0 7 85.28 2.44
 9 0 -8 7.93 0.88
 9 0 8 9.43 0.85
 9 0 8 8.57 0.93
 9 0 -9 -0.05 0.36
 -9 0 10 11.47 1.05
 9 0 11 3.3 0.32
 -9 0 11 4.05 0.54
 -9 0 -11 4.11 0.46
 9 -1 0 -0.67 0.49
 9 1 0 0.04 0.39
 9 -1 0 -0.37 0.41
 9 1 0 0.45 0.31
 9 1 1 10.52 1.03
 9 -1 1 10.64 1.11
 9 -1 -1 11.29 1.1
 9 -1 1 11.02 1.09
 9 1 -1 14.11 1.24
 -9 1 -1 10.93 0.75
 -9 -1 -1 11.8 0.78
 -9 -1 -2 0.71 0.4
 -9 1 -2 0.74 0.41
 9 1 -2 1.93 0.55
 -9 1 -3 6.11 1.07
 -9 -1 -3 4.38 0.83
 -9 1 -4 110.8 4.33
 -9 -1 -4 111.66 4.3
 -9 -1 -5 12.65 1.61
 -9 1 -5 12.02 1.59
 -9 -1 -6 2.64 0.8
 -9 1 -6 4.08 1.18
 -9 1 -7 68.98 4.32
 -9 -1 -7 66.66 4.2
 9 -1 -7 62.88 2.33
 9 1 7 62.94 2.1
 9 1 -7 65.54 2.34
 9 1 7 69.07 2.33
 9 -1 7 63.29 2.18
 9 -1 7 65.15 2.15
 9 1 -8 4.02 0.7
 9 -1 8 3.31 0.59
 9 1 8 3.36 0.6
 9 -1 -8 3.54 0.63
 9 1 8 3.29 0.63
 9 -1 8 3.48 0.61
 9 1 -9 3.6 0.65
 9 -1 -9 3.53 0.61
 9 -1 -10 20.69 1.25
 -9 -1 10 21.23 1.38
 9 1 11 0.17 0.19
 -9 -1 -11 0.19 0.21
 -9 -1 11 0.25 0.31
 -9 1 11 0.41 0.32
 -9 1 -11 -0.01 0.25
 9 -2 0 0.76 0.53
 9 -2 0 -0.24 0.44
 9 2 0 -0.28 0.45
 9 2 0 0.13 0.32
 9 2 1 60.73 2.47
 9 -2 -1 56.4 2.34
 9 -2 1 57.25 2.4
 9 -2 1 58.3 2.55
 9 2 -1 60.59 2.37
 -9 2 -1 59.53 1.72
 -9 -2 -1 59.79 1.85
 -9 2 -2 31.98 1.76
 -9 -2 -2 29.65 1.62
 -9 -2 -3 5.11 0.93
 -9 2 -3 3.79 0.72
 -9 -2 -4 6.06 1
 -9 2 -4 4.66 1
 -9 2 -5 44.87 3.11
 -9 -2 -5 47.08 3.09
 -9 2 -6 60.85 3.88
 -9 -2 -6 67.73 3.94
 9 -2 -7 10.21 0.96
 9 2 7 10.97 0.89
 9 2 -7 11.35 1.04
 -9 -2 -7 10.58 1.69
 -9 2 -7 10.09 1.67
 9 -2 7 11.02 0.95
 9 -2 7 10.4 0.87
 9 2 7 11.14 0.99
 9 2 -8 62.33 2.31
 9 -2 -8 64.03 2.46
 9 2 8 62.84 2.38
 9 2 8 65.53 2.14
 9 2 -9 11.81 1.04
 9 -2 -9 12.84 1.13
 9 2 9 11.05 1.05
 9 -2 10 0.6 0.31
 9 -2 -10 0.86 0.39
 -9 -2 10 0.38 0.43
 9 2 11 0.9 0.26
 -9 -2 11 0.43 0.28
 -9 2 11 1.33 0.43
 -9 2 -11 0.36 0.22
 -9 -2 -11 0.61 0.26
 9 3 0 -0.59 0.74
 9 -3 0 1 0.49
 9 3 0 -0.06 0.33
 9 -3 0 -0.05 0.42
 9 3 0 -0.26 0.43
 9 3 1 3.69 1.08
 9 3 -1 3.71 0.95
 -9 -3 -1 3.51 0.5
 -9 3 -1 3.77 0.51
 9 -3 -1 2.23 0.6
 9 3 1 2.99 0.7
 9 -3 1 4.03 0.84
 9 3 -1 3.3 0.66
 9 -3 1 2.71 0.6
 9 3 -1 2.92 0.59
 -9 3 -2 172.4 4.11
 -9 -3 -2 180.4 4.03
 9 -3 -2 175.8 3.17
 -9 3 -3 20.08 1.68
 -9 -3 -3 22.16 1.67
 -9 3 -4 150.43 5.14
 -9 -3 -4 136.58 4.72
 -9 3 -5 32.88 2.74
 -9 -3 -5 34.36 2.62
 -9 -3 -6 -0.61 0.72
 -9 3 -6 -0.15 0.7
 9 3 -6 0.9 0.3
 -9 -3 -7 8.25 1.58
 -9 3 -7 7.36 1.63
 9 3 -7 7.08 0.83
 9 3 7 6.75 0.71
 9 -3 7 6.78 0.8
 9 3 7 6.54 0.81
 9 3 8 2.14 0.43
 9 3 -8 3.81 0.69
 9 -3 -8 2.41 0.6
 9 3 8 3.23 0.59
 -9 -3 9 0.52 0.41
 9 -3 -9 1.27 0.52
 9 3 9 0.98 0.46
 9 -3 10 0.24 0.2
 9 -3 -10 0.39 0.33
 -9 -3 10 -0.3 0.39
 9 3 11 1.28 0.31
 -9 -3 -11 1.12 0.28
 -9 -3 11 1.5 0.39
 -9 3 11 1.21 0.36
 -9 3 -11 1.52 0.32
 9 -4 0 0.55 0.47
 9 4 0 0.62 0.41
 9 4 0 0.15 0.35
 9 -4 0 0.32 0.55
 9 4 0 -0.28 0.77
 9 -4 -1 139.58 3.41
 9 -4 1 134.32 3.62
 9 4 1 134.16 3.62
 9 4 -1 138.68 3.53
 9 -4 1 126.48 3.99
 9 4 -1 135.53 3
 9 -4 -1 131.47 3.6
 -9 4 -1 135.98 2.89
 9 4 1 134.79 4.93
 9 4 -1 140.41 4.97
 -9 -4 -1 130.03 3.07
 -9 -4 -2 1.71 0.56
 9 4 2 2.79 0.98
 9 4 -2 1.67 0.71
 -9 4 -2 2.55 0.65
 9 -4 -2 2.18 0.47
 -9 -4 -3 2.63 0.69
 -9 4 -3 2.59 0.71
 9 -4 -3 2.39 0.43
 -9 4 -4 157.09 5.37
 -9 -4 -4 164.01 5.12
 -9 4 -5 21.98 2.26
 -9 -4 -5 21.63 2.09
 9 4 -5 22.5 2.35
 9 4 6 4.16 0.6
 9 4 -6 3.67 0.56
 9 -4 6 2.32 0.49
 -9 -4 -6 3.66 0.91
 -9 4 -6 3.34 0.97
 9 -4 7 149.25 3.28
 9 4 7 155.46 3.65
 9 4 -7 155.35 3.49
 9 4 7 156.69 3.24
 -9 4 -7 154.62 6.7
 -9 -4 -7 152.81 6.23
 9 4 -8 15.74 1.17
 9 -4 -8 16.47 1.3
 9 4 8 15.3 1.03
 9 4 8 15.6 1.23
 9 -4 9 14.42 0.88
 -9 -4 9 14.27 1.2
 9 -4 -9 13.74 1.19
 9 4 9 13.65 1.11
 9 -4 -10 4.04 0.63
 -9 -4 10 3.94 0.64
 -9 -4 11 0.38 0.3
 -9 4 11 0.36 0.31
 -9 4 -11 0.06 0.23
 9 5 0 -0.47 0.45
 9 -5 0 0.06 0.44
 9 -5 0 -0.44 0.6
 -9 5 0 0.07 0.21
 9 5 0 0.42 0.8
 9 -5 1 129.48 3.54
 9 5 1 136.84 3.63
 9 -5 1 131.07 4.12
 9 -5 -1 135.19 3.58
 9 5 -1 134.75 2.87
 9 5 -1 124.68 3.36
 -9 5 -1 128.8 3.01
 9 5 1 129.95 4.96
 9 5 -1 126.51 4.84
 -9 -5 -1 134.05 3.27
 9 -5 -2 100.22 2.95
 -9 5 -2 105.48 3.41
 9 5 2 101.21 4.33
 9 5 -2 103.38 4.32
 -9 -5 -2 102.82 3.22
 -9 -5 -3 4.31 0.83
 -9 5 -3 4.54 0.99
 9 -5 -3 5.39 0.69
 9 5 -3 4.81 1.07
 9 5 3 3.17 0.84
 -9 5 -4 43.69 2.91
 -9 -5 -4 44.11 2.69
 -9 -5 -5 4.54 0.97
 -9 5 -5 4.61 1.03
 9 5 -6 159.7 3.27
 -9 5 -6 165.28 6.69
 -9 -5 -6 156.26 5.95
 9 5 6 159.15 3.36
 9 -5 6 157.05 3.16
 -9 5 -7 69.93 4.48
 -9 -5 -7 74.94 4.32
 9 -5 7 69.47 1.92
 9 5 -7 69.58 2.32
 9 5 7 76.24 2.26
 9 5 7 68.51 2.47
 9 -5 8 -0.44 0.33
 9 5 8 0.15 0.45
 9 -5 -8 0.11 0.41
 9 5 8 -0.2 0.31
 -9 -5 8 0.2 0.45
 9 5 9 13.21 1.18
 9 -5 -9 15.11 1.24
 9 -5 9 13.18 0.88
 -9 -5 9 13.34 1.15
 9 -5 -10 -0.02 0.38
 -9 -5 10 1.07 0.46
 -9 5 -10 0.48 0.31
 -9 -5 11 1.32 0.36
 -9 5 -11 1.78 0.34
 -9 5 11 0.82 0.31
 9 6 0 0.03 0.98
 9 -6 0 0.08 0.37
 9 6 0 0.32 0.39
 9 -6 0 -0.63 0.67
 9 6 1 42.88 2.96
 9 6 -1 45.44 3.03
 -9 -6 -1 45.4 2.07
 9 -6 -1 45.68 2.25
 9 6 1 47.61 2.16
 9 6 -1 46.78 2.01
 9 -6 1 40.29 2.37
 9 6 -1 45.71 1.62
 9 -6 1 42.95 2.06
 -9 -6 -2 7.04 0.96
 9 6 2 6.48 1.25
 9 6 -2 5.8 1.17
 9 -6 -2 7.41 0.89
 9 6 -3 1.91 0.74
 -9 -6 -3 0.2 0.46
 9 6 3 1.51 0.86
 -9 6 -3 2.28 0.86
 9 -6 -3 2.9 0.58
 -9 6 -4 15.41 1.74
 -9 -6 -4 18.43 1.8
 -9 6 -5 56.67 3.7
 -9 -6 -5 56.72 3.35
 9 6 -6 27.83 2.95
 9 -6 6 22.96 1.08
 9 6 6 24.46 1.39
 9 -6 6 24.68 1.29
 -9 6 -6 23.34 2.54
 -9 -6 -6 25.52 2.45
 9 6 6 22.39 1.36
 9 6 -6 23.26 1.27
 -9 -6 -7 11.75 1.79
 -9 6 -7 14.22 2.1
 -9 -6 7 11.32 1
 9 -6 7 10.89 0.82
 9 6 7 10.63 0.83
 9 6 7 10.39 1.01
 9 -6 8 -0.63 0.37
 -9 -6 8 -0.52 0.42
 9 6 8 -0.41 0.28
 9 6 8 -0.35 0.54
 9 -6 9 -0.14 0.3
 -9 -6 9 0.62 0.5
 9 -6 -9 0.42 0.45
 9 6 9 0.66 0.48
 -9 6 -10 12.55 0.89
 -9 -6 10 11.12 0.94
 9 -6 -10 11.49 0.97
 9 6 10 11.39 0.93
 9 -6 -11 0.11 0.22
 -9 -6 11 0.8 0.33
 -9 6 -11 0.24 0.21
 -9 6 11 0.06 0.27
 9 -7 0 -0.7 0.67
 9 7 0 -0.3 0.8
 9 -7 0 -0.15 0.35
 9 7 0 -0.08 0.32
 9 -7 0 0.66 0.63
 9 7 1 12.78 1.75
 9 7 -1 14.49 1.76
 -9 -7 -1 15.3 1.25
 9 -7 1 15.26 1.25
 9 7 1 14.65 1.24
 9 -7 1 16.02 1.63
 9 7 -1 14.13 0.82
 9 -7 -1 15.15 1.41
 -9 -7 -2 8.33 1.08
 9 7 2 8.35 1.5
 9 7 -2 6.52 1.26
 9 -7 -2 8.3 1.06
 9 -7 2 7.39 0.95
 9 7 -2 8.87 0.7
 -9 7 -3 270.4 6.66
 9 7 3 256.69 7.33
 9 7 -3 276.69 7.36
 -9 -7 -3 260.96 6.15
 9 -7 -3 262.53 5.48
 -9 -7 -4 -0.08 0.55
 9 7 4 -0.39 0.78
 9 7 -4 1.83 0.82
 -9 7 -4 -0.03 0.54
 -9 -7 -5 5.59 1.11
 -9 7 -5 3.6 0.85
 9 -7 6 6.36 0.6
 -9 -7 -6 5.56 1.14
 9 7 6 6.75 0.8
 -9 -7 6 7.76 0.73
 -9 7 -7 109.31 5.71
 -9 -7 -7 112.72 5.26
 -9 -7 7 111.45 3
 9 -7 7 104.45 2.57
 9 7 7 111.55 2.69
 9 7 7 108.84 3.18
 9 -7 8 12.37 0.95
 -9 -7 8 11.88 1.09
 9 7 8 11.66 1.1
 9 -7 9 0.51 0.35
 -9 -7 9 0.38 0.46
 9 -7 -9 -0.23 0.46
 9 7 9 0.33 0.45
 9 -7 10 0.93 0.29
 -9 7 -10 0.86 0.34
 -9 -7 10 1.08 0.44
 9 -7 -10 0.75 0.34
 9 7 10 1.01 0.41
 9 -7 -11 3.2 0.38
 -9 -7 11 3.68 0.47
 -9 7 -11 2.52 0.35
 -9 7 11 3.28 0.47
 -9 -7 -11 3.34 0.3
 9 -8 0 -0.05 0.5
 9 8 0 -0.29 0.66
 9 -8 0 0.18 0.41
 9 8 0 -0.06 0.33
 9 -8 0 -0.34 0.57
 9 8 1 157.12 5.85
 9 8 -1 155.43 5.74
 9 8 1 153.54 3.79
 9 -8 1 152.18 4.79
 9 -8 1 146.69 3.68
 9 -8 -1 154.66 4.6
 9 8 2 101.31 4.74
 9 8 -2 105.77 4.74
 -9 -8 -2 102.79 3.6
 9 -8 2 100.15 3.22
 9 -8 -2 99.71 3.57
 9 8 3 47.24 3.24
 9 8 -3 47.16 3.17
 -9 -8 -3 51.29 2.78
 9 -8 -3 50.18 2.55
 9 8 4 4.38 1.08
 -9 -8 -4 4.74 0.93
 9 8 -4 5.76 1.01
 -9 8 -4 5.18 1.09
 9 -8 -4 3.44 0.66
 -9 -8 -5 -0.63 0.62
 -9 8 -5 0.54 0.85
 9 -8 6 3.31 0.51
 -9 -8 -6 1.66 0.49
 -9 8 -6 3.73 1.3
 9 8 6 2.98 0.58
 -9 -8 6 2.78 0.55
 -9 8 -7 55.03 4
 -9 -8 -7 52.69 3.52
 -9 -8 7 50.37 2.01
 9 -8 7 51.8 1.89
 9 8 7 52.17 1.81
 9 8 7 51.39 2.23
 -9 -8 8 2.39 0.61
 9 -8 8 1.85 0.48
 9 8 8 2.64 0.66
 -9 8 -9 15.87 1.08
 -9 -8 9 16.91 1.21
 9 -8 9 16.27 1.03
 9 -8 -9 16.15 1.24
 9 8 9 15.82 1.24
 9 -8 10 -0.09 0.25
 9 8 10 0.01 0.31
 -9 -8 10 0.17 0.35
 -9 8 -10 -0.57 0.34
 9 -8 -10 -0.27 0.37
 -9 8 -11 4.83 0.43
 -9 -8 11 4.75 0.47
 9 -8 -11 4.77 0.46
 9 -9 0 -0.02 0.42
 9 -9 0 0.01 0.53
 9 9 0 0.03 0.32
 9 9 0 0.31 0.61
 9 -9 0 1.05 0.79
 9 -9 1 80.61 2.7
 9 9 1 79.65 2.67
 9 -9 1 79.3 3.51
 9 -9 -1 82.57 3.42
 9 -9 -1 75.96 3.38
 9 9 1 78.74 4.28
 9 9 -1 81.64 4.34
 9 -9 2 1.08 0.47
 9 9 2 0.79 0.43
 -9 -9 -2 0.2 0.38
 9 9 -2 -0.06 0.62
 9 -9 -2 0.34 0.37
 9 -9 -3 14.8 1.49
 9 -9 3 16.21 1.43
 9 9 3 14.29 1.9
 9 9 -3 15.46 1.81
 -9 -9 -3 16.41 1.65
 9 -9 -4 178.11 5.02
 -9 9 -4 173.67 6.23
 9 9 4 174.01 6.23
 9 9 -4 185.2 6.17
 -9 -9 -4 179.7 5.75
 -9 9 -5 82.81 4.64
 -9 -9 -5 77.78 4.03
 -9 9 -6 84.2 4.99
 -9 -9 -6 85.47 4.51
 9 9 6 88.83 2.85
 9 -9 6 87.23 2.35
 -9 -9 6 91.23 2.47
 9 9 7 28.77 1.71
 -9 -9 -7 26.09 2.38
 -9 9 -7 32.2 2.95
 9 -9 7 32.93 1.57
 -9 -9 7 28.88 1.52
 -9 -9 8 17.06 1.24
 9 -9 8 16.64 1.14
 9 9 8 16.72 1.36
 9 -9 9 3.83 0.58
 -9 -9 9 3.29 0.61
 -9 9 -9 3.48 0.54
 9 -9 -9 3.2 0.65
 9 9 9 2.96 0.63
 9 -9 10 2.75 0.4
 9 9 10 4.46 0.64
 -9 -9 10 3.32 0.54
 -9 9 -10 3.38 0.48
 9 -9 -10 3.56 0.6
 -9 -9 11 10.17 0.59
 -9 9 -11 10.85 0.58
 9 -9 -11 11.11 0.64
 9 10 0 0.24 0.31
 9 -10 0 -0.58 0.63
 -9 -10 0 0.38 0.28
 9 10 0 0.59 0.71
 9 -10 0 -0.17 0.49
 9 -10 1 39.46 1.87
 9 10 1 37.17 1.8
 9 -10 -1 33.3 2.28
 9 -10 -1 39.53 2.55
 9 10 1 37.7 3.09
 9 10 -1 38.88 3.04
 9 -10 2 40.89 2.04
 9 10 2 43.87 2.15
 9 -10 -2 43.03 2.61
 9 10 2 38.93 3.16
 9 10 -2 40.33 3.14
 -9 -10 -2 42.07 2.53
 9 -10 -3 40.62 2.54
 9 -10 3 43.34 2.21
 9 10 3 42.09 3.31
 9 10 -3 43.14 3.17
 -9 -10 -3 40.75 2.61
 9 -10 -4 33.03 2.27
 9 10 4 30.23 2.72
 -9 -10 -4 28.03 2.36
 -9 10 -5 51.14 3.74
 -9 -10 -5 53.62 3.42
 9 -10 5 53.63 1.75
 9 10 5 53.61 2.08
 -9 -10 -6 19.81 2.15
 -9 10 -6 24.15 2.72
 9 -10 6 22.14 1.27
 -9 -10 6 21.69 1.23
 9 10 6 22.28 1.46
 9 10 7 155.89 3.95
 9 10 7 154.33 3.91
 -9 -10 7 157.73 3.51
 9 -10 7 159.4 3.46
 9 10 8 1.73 0.55
 9 -10 8 1.04 0.43
 -9 -10 8 1.17 0.49
 -9 10 -8 0.47 0.34
 9 10 9 32.98 1.72
 9 -10 -9 34.5 1.78
 -9 10 -9 32.51 1.44
 -9 -10 9 32.8 1.57
 9 -10 9 33.74 1.47
 9 10 10 0.36 0.32
 9 -10 -10 0.52 0.36
 9 -10 10 -0.12 0.24
 -9 -10 10 0.09 0.3
 -9 10 -10 0.38 0.32
 -9 -10 11 -0.14 0.17
 -9 10 -11 0.26 0.17
 9 -10 11 -0.06 0.13
 9 -10 -11 0.33 0.2
 9 11 0 -0.37 0.84
 9 -11 0 -0.7 0.79
 9 -11 0 0.37 0.6
 9 11 1 15.96 2.09
 9 11 -1 13.38 1.86
 9 11 1 15.04 1.08
 9 -11 1 14.14 1.14
 9 -11 -1 12.62 1.48
 9 -11 -1 16.55 1.77
 9 11 2 1.85 0.84
 9 11 -2 0.28 0.77
 9 -11 -2 1.07 0.45
 9 11 2 0.43 0.33
 9 -11 2 0.82 0.47
 -9 -11 -3 8.16 1.26
 9 -11 -3 8.08 1.19
 9 11 3 8.04 1.54
 9 11 -3 11.74 1.78
 9 -11 3 7.57 0.95
 -9 -11 -4 1.07 0.51
 9 11 4 0.44 0.89
 9 11 -4 0.16 0.6
 9 -11 -4 0.66 0.55
 9 11 5 41.04 1.88
 -9 11 -5 41.23 3.34
 -9 -11 -5 37.47 2.91
 -9 -11 5 38.84 1.41
 9 -11 5 38.71 1.56
 9 -11 6 7.92 0.83
 -9 -11 6 7.69 0.8
 9 11 6 8.56 0.98
 -9 11 -6 6.08 1.29
 9 11 7 44.82 2.17
 -9 11 -7 43.66 1.7
 9 -11 7 44.03 1.85
 -9 -11 7 44.09 1.87
 9 11 7 42.9 2.1
 -9 11 -8 63.12 2.05
 -9 -11 8 62.22 2.23
 9 -11 8 69.41 2.29
 9 11 8 67.89 2.6
 9 11 9 0.48 0.44
 -9 -11 9 0.04 0.4
 -9 11 -9 0.56 0.33
 9 -11 9 0.62 0.37
 9 -11 -9 0.78 0.52
 9 11 10 2.01 0.42
 -9 11 -10 1.58 0.31
 9 -11 -10 2.51 0.49
 9 -11 10 2.27 0.38
 9 -11 -11 8.83 0.5
 -9 11 -11 9.56 0.46
 9 12 0 0.01 0.64
 9 -12 0 -0.01 0.46
 9 -12 0 0.32 0.43
 9 12 1 8.42 1.68
 9 12 -1 7.34 1.42
 9 -12 -1 9.52 1.4
 9 -12 -1 8.58 1.26
 9 12 2 112.85 5.65
 9 12 -2 108.8 5.41
 9 -12 -2 113.46 4.65
 9 12 3 28.98 2.83
 9 12 -3 23.44 2.45
 -9 -12 -3 28.64 2.33
 9 -12 -3 28.41 2.32
 9 -12 4 9.79 0.78
 9 12 4 11.35 0.94
 -9 -12 -4 8.01 1.35
 9 12 4 8.79 1.61
 9 12 -4 11.22 1.73
 9 -12 -4 10.87 1.33
 -9 12 -5 -0.39 0.26
 -9 -12 5 0.4 0.26
 9 12 5 0.72 0.46
 9 -12 5 -0.23 0.4
 -9 12 -6 68.84 1.97
 -9 -12 6 68.81 2.19
 9 -12 6 69.1 2.28
 -9 12 -6 66.46 4.36
 -9 -12 -6 74.58 4.24
 9 12 6 70.17 2.65
 9 12 7 199.62 4.49
 -9 12 -7 196.86 3.51
 -9 -12 7 197.92 3.91
 9 -12 7 200.62 3.98
 9 12 8 4.78 0.82
 9 -12 8 6.12 0.79
 -9 -12 8 4.66 0.68
 -9 12 -8 5.34 0.62
 9 12 9 -0.14 0.38
 -9 -12 9 -0.32 0.36
 -9 12 -9 0.27 0.27
 9 -12 9 0.61 0.37
 -9 -12 10 2.59 0.37
 9 -12 10 3.61 0.43
 9 12 -10 3.14 0.28
 9 12 10 3.69 0.5
 9 -12 -10 3.62 0.53
 -9 12 -10 2.82 0.39
 9 12 11 1.17 0.19
 9 -13 0 -0.31 0.52
 9 13 0 -0.45 0.63
 9 -13 0 0.55 0.54
 9 -13 -1 57.75 3.13
 -9 -13 -1 65.57 2.87
 9 -13 -1 61.2 3.6
 9 13 1 64.7 4.32
 9 13 -1 57.02 4.07
 9 -13 -2 26.95 2.39
 9 -13 -2 25.67 2.13
 9 13 2 28.07 2.9
 9 13 -2 24.67 2.7
 9 13 3 0.8 0.96
 9 13 -3 -0.17 0.59
 9 -13 -3 0.87 0.72
 9 -13 -4 2.24 0.49
 9 13 4 2.29 0.54
 9 13 4 4.09 1.22
 -9 -13 -4 2.18 0.74
 9 13 -4 0.21 0.67
 9 -13 -4 1.63 0.35
 9 -13 4 2.59 0.51
 -9 -13 5 5.79 0.61
 -9 13 -5 4.74 0.48
 9 13 5 5.72 0.83
 -9 -13 -5 5.89 1.26
 9 -13 5 5.01 0.67
 -9 13 -6 32.56 1.34
 -9 -13 6 31.62 1.52
 9 -13 6 35.31 1.68
 -9 13 -6 35.76 3.07
 -9 -13 -6 34.89 2.9
 9 13 6 36.07 1.9
 9 13 7 11.14 1.12
 -9 13 -7 8.87 0.78
 -9 -13 7 9.01 0.88
 9 -13 7 8.63 0.91
 9 13 8 2.8 0.64
 -9 -13 8 1.48 0.41
 -9 13 -8 3.42 0.51
 9 -13 8 2.46 0.58
 9 13 9 3.74 0.64
 9 -13 9 3.57 0.54
 -9 13 -9 4.15 0.53
 -9 13 -10 5.4 0.45
 9 -13 10 5.29 0.48
 -9 -13 10 4.73 0.42
 9 13 10 4.55 0.51
 9 13 -10 4.68 0.32
 9 -13 10 4.79 0.4
 9 -13 -10 5.33 0.55
 9 14 0 0.23 0.7
 9 -14 0 -0.48 0.47
 9 -14 0 0.08 0.54
 9 14 1 11.13 1.91
 9 14 -1 14.97 2.22
 -9 -14 -1 13.06 1.35
 9 -14 -1 13.16 1.62
 9 -14 -1 11.81 1.73
 9 14 2 1.22 0.67
 9 14 -2 3.68 1.21
 9 -14 -2 3.44 0.99
 9 -14 -2 2.2 0.65
 9 -14 -3 46.92 3.21
 9 14 -3 52.13 3.88
 9 14 3 49.1 3.98
 9 -14 3 48.37 1.75
 9 14 3 51.19 1.69
 9 14 3 50.02 1.87
 9 -14 3 54.83 1.67
 9 -14 -4 8.16 0.83
 9 -14 4 7.96 0.79
 9 14 4 7.92 0.89
 9 14 4 8 1.6
 9 14 -4 5.72 1.15
 -9 -14 -4 7.52 1.37
 9 -14 -4 6.76 1.21
 -9 14 -5 7.43 0.6
 -9 -14 5 7.74 0.73
 9 -14 -5 8.12 0.8
 9 14 5 7.95 0.94
 -9 -14 -5 7.56 1.41
 -9 14 -5 5.08 1.2
 9 -14 5 7.81 0.83
 -9 14 -6 48.39 1.6
 -9 -14 6 46.67 1.83
 9 -14 6 46.72 1.94
 9 14 6 47.54 2.21
 9 -14 7 2.13 0.56
 9 14 7 2.78 0.69
 -9 -14 7 1.4 0.44
 -9 14 -7 2.02 0.42
 9 14 8 0.34 0.4
 -9 14 -8 0.34 0.29
 9 -14 8 0.55 0.39
 9 14 9 14.28 1.03
 9 -14 9 14.01 0.93
 -9 -14 9 13.49 0.79
 -9 14 -9 14.58 0.84
 -9 14 -10 0.09 0.16
 -9 -14 10 0.13 0.15
 9 -14 10 -0.02 0.2
 9 14 -10 0.44 0.16
 9 -14 10 0.24 0.17
 9 -14 -10 -0.04 0.24
 9 14 10 0.06 0.24
 9 14 -10 0.18 0.17
 9 15 0 -0.56 0.9
 9 -15 0 -0.64 0.8
 9 15 1 9.14 1.79
 9 15 -1 9.22 1.77
 9 -15 -1 9.96 1.61
 9 -15 -1 8.62 1.31
 9 -15 2 3.51 0.5
 9 -15 -2 3.24 0.54
 9 -15 2 4.26 0.56
 9 15 -2 3.31 0.45
 9 15 2 2.45 0.96
 9 15 -2 3.22 1.18
 9 -15 -2 3.67 1.13
 9 -15 -2 3.49 0.98
 -9 -15 -2 3.03 0.72
 9 -15 -3 2.32 0.42
 9 -15 3 2.34 0.55
 9 15 3 3.28 1.24
 9 15 -3 3.18 1.16
 9 -15 -3 1.28 0.65
 9 15 -3 1.38 0.35
 9 15 3 1.68 0.39
 9 15 3 2.09 0.51
 9 -15 3 2.18 0.42
 9 -15 -4 1.72 0.48
 9 15 4 2.21 0.85
 9 -15 -4 1.36 0.68
 9 15 4 2.89 0.58
 9 -15 4 3.18 0.6
 -9 15 -5 44.42 3.43
 9 -15 -5 47.22 1.82
 9 -15 5 45.58 1.91
 9 15 5 48.19 2.18
 9 -15 6 54.42 2.15
 -9 15 -6 55.05 1.68
 9 15 6 54.34 2.34
 -9 15 -7 2.58 0.42
 9 15 7 2.63 0.62
 9 -15 7 2.82 0.59
 -9 -15 7 2.6 0.42
 -9 15 -8 1.51 0.38
 9 15 8 2.07 0.58
 9 -15 8 1.36 0.49
 -9 -15 8 1.42 0.36
 9 15 9 1.3 0.42
 -9 -15 9 1.27 0.27
 9 -15 9 1.3 0.38
 -9 15 -9 0.78 0.29
 9 -15 9 1.23 0.3
 9 -15 10 7.45 0.47
 -9 15 -10 8.1 0.45
 9 15 -10 7.56 0.37
 9 15 10 7.58 0.53
 9 -15 10 7.31 0.37
 9 -15 -10 7.58 0.56
 9 -16 0 0.37 0.36
 9 16 0 0 0.25
 9 16 0 -1.11 0.85
 9 -16 0 1.16 0.67
 9 16 0 -0.21 0.31
 9 -16 0 -0.12 0.31
 9 -16 -1 8.92 1.23
 9 16 1 6.94 1.59
 9 16 -1 7.48 1.49
 9 -16 -1 9.54 1.61
 9 -16 1 9.5 0.81
 9 16 -1 10.78 0.75
 9 16 -1 10.05 0.76
 9 16 1 10 0.76
 9 16 1 10.34 0.85
 9 16 1 8.84 0.71
 9 -16 -1 9.13 0.79
 9 -16 1 10.78 0.81
 -9 -16 -2 35.58 2.44
 9 -16 -2 35.53 2.92
 9 -16 -2 34.24 2.38
 9 16 2 36.32 3.56
 9 16 -2 39.79 3.56
 9 -16 -2 37.41 1.31
 9 -16 2 36.71 1.61
 9 -16 -2 35.51 1.45
 9 16 -2 38.08 1.37
 9 16 -2 38.36 1.51
 9 -16 -2 42.01 1.77
 9 16 2 36.74 1.63
 9 16 -2 36.4 1.34
 9 16 2 36.75 1.42
 9 -16 2 38.64 1.51
 -9 -16 -3 1.5 0.58
 9 -16 -3 1.6 0.54
 9 16 3 3.21 1.1
 9 16 -3 3.06 0.96
 9 -16 -3 0.48 0.63
 9 -16 3 1.91 0.54
 9 -16 -3 1.59 0.37
 9 16 -3 1.96 0.43
 9 16 3 1.97 0.43
 9 16 3 2.78 0.61
 9 16 -3 1.32 0.33
 9 -16 3 2.08 0.44
 9 -16 4 0.26 0.38
 9 -16 -4 -0.08 0.53
 9 -16 4 0.13 0.26
 9 16 4 0.28 0.43
 9 -16 -4 -1.15 0.61
 9 -16 5 71.5 2.43
 9 -16 -5 75.83 2.38
 9 16 5 76.09 2.78
 9 -16 5 76.16 2.23
 -9 16 -6 8.46 0.66
 9 16 6 9.34 1.05
 9 -16 6 8.55 0.77
 9 -16 6 8.18 0.92
 -9 16 -7 3.47 0.46
 9 -16 7 3.33 0.64
 9 16 7 3.33 0.7
 9 -16 7 3.27 0.52
 -9 -16 8 0.78 0.25
 9 -16 8 1.46 0.44
 9 16 8 1.58 0.53
 -9 16 -8 1.4 0.34
 9 -16 8 1.59 0.37
 -9 16 -9 0.29 0.21
 9 -16 9 0.96 0.32
 -9 -16 9 1.32 0.25
 9 16 9 0.94 0.36
 9 16 -9 0.78 0.25
 9 16 -9 0.68 0.22
 9 -16 9 0.65 0.24
 9 -16 -9 1.14 0.39
 9 16 10 2.51 0.31
 9 -16 -10 2.45 0.34
 9 -16 10 2.23 0.28
 9 -17 0 0.41 0.37
 9 -17 0 0.24 0.31
 9 17 0 -0.44 0.33
 9 17 0 -0.46 0.34
 9 17 0 0.53 0.76
 9 -17 0 0.58 0.64
 9 17 1 13.66 2.23
 9 17 -1 15.22 2.37
 9 -17 -1 15.63 2.06
 9 -17 1 16.82 1.1
 9 -17 -1 16.95 1.12
 9 17 -1 16.59 0.94
 9 17 1 16.5 1.04
 9 17 -1 16.1 1.02
 9 17 1 16.42 0.97
 9 17 1 15.5 1.06
 9 17 -1 15.89 0.98
 9 -17 -1 16.08 1.1
 9 -17 1 17.08 1.07
 9 17 -2 -0.1 0.49
 -9 -17 -2 1.66 0.57
 9 -17 -2 -1.52 0.73
 9 -17 -2 0.06 0.29
 9 -17 2 0.39 0.37
 9 -17 -2 1.03 0.39
 9 17 -2 0.95 0.32
 9 17 -2 -0.54 0.39
 9 17 -2 0.66 0.37
 9 17 2 0.14 0.31
 9 17 2 0.21 0.39
 9 -17 -2 0.2 0.42
 9 -17 2 0.32 0.28
 -9 -17 -3 1.72 0.62
 9 17 3 0.5 0.6
 9 -17 -3 0.43 0.76
 9 -17 -3 -0.15 0.33
 9 -17 3 0.26 0.42
 9 17 -3 0.08 0.3
 9 17 3 0.65 0.31
 9 17 -3 0.89 0.31
 9 17 3 0.03 0.38
 9 17 -3 0.95 0.33
 9 -17 3 0.86 0.39
 -9 -17 -4 41.23 2.86
 9 -17 -4 44.01 3.15
 9 -17 4 37.93 1.77
 9 17 -4 36.1 1.34
 9 17 4 42.56 2.03
 9 -17 4 38.81 1.59
 9 -17 -4 40.12 1.91
 9 17 -4 41.77 1.58
 9 -17 5 27.45 1.54
 9 -17 -5 27.56 1.52
 9 17 -5 25.39 1.25
 9 17 5 26.81 1.68
 9 -17 5 27.12 1.36
 -9 17 -6 -0.26 0.23
 9 17 6 0.59 0.52
 9 -17 6 0.23 0.32
 9 -17 6 0.48 0.47
 -9 17 -7 2.95 0.44
 9 -17 7 2.65 0.58
 9 17 7 3.64 0.72
 9 -17 7 3.48 0.53
 9 -17 8 2.99 0.54
 9 17 -8 2.2 0.36
 9 17 8 3.12 0.62
 -9 17 -8 3.33 0.41
 9 -17 8 3.25 0.43
 -9 17 -9 2.7 0.3
 9 -17 9 2.69 0.4
 9 17 -9 2.22 0.29
 9 17 9 2.64 0.44
 9 17 -9 2.65 0.36
 9 -17 9 2.5 0.31
 9 -17 -9 2.21 0.43
 9 -18 0 -0.43 0.46
 9 -18 0 0.2 0.39
 9 18 0 -0.53 0.37
 9 18 0 -0.18 0.34
 9 -18 0 0.41 0.53
 9 18 0 0.44 0.7
 9 -18 1 3.21 0.51
 9 -18 -1 4.21 0.68
 9 -18 1 4.27 0.62
 9 -18 -1 4.14 0.64
 9 18 -1 4.12 0.54
 9 18 -1 4.47 0.6
 9 18 1 4.47 0.61
 9 18 1 4.1 0.57
 9 18 -1 4.01 0.59
 9 18 1 4.22 0.58
 9 18 1 3.71 1.36
 9 18 -1 3.41 1.11
 9 -18 -1 3.02 0.97
 9 -18 -2 58.03 4.01
 9 18 2 66.17 4.9
 9 18 -2 54.01 4.2
 9 -18 2 56.08 2.09
 9 -18 -2 54.31 1.88
 9 18 -2 56.2 1.76
 9 18 -2 55.29 1.93
 9 18 2 61.12 2.25
 9 18 -2 55.97 1.85
 9 18 2 56.88 1.87
 9 -18 2 53.12 1.89
 -9 -18 -3 54.25 3.06
 9 -18 -3 48.42 3.5
 9 18 -3 52.41 3.95
 9 18 3 49.03 3.9
 9 -18 3 51.43 2.04
 9 18 -3 50.53 1.86
 9 18 -3 51.67 1.74
 9 18 3 52.98 2.18
 9 18 -3 50.6 1.71
 9 -18 3 51.98 1.85
 9 -18 4 83.89 2.65
 9 -18 -4 81.12 2.77
 9 18 -4 84.15 2.22
 9 18 -4 84.31 2.41
 9 18 -4 78.72 2.06
 9 18 4 82.46 2.84
 9 -18 4 87.75 2.42
 9 -18 -5 0.46 0.38
 9 18 -5 1.07 0.43
 9 -18 5 0.96 0.52
 9 18 5 0.68 0.43
 9 -18 5 0.9 0.38
 9 18 -6 7.54 0.69
 9 -18 6 8.25 0.9
 9 18 6 7.87 0.93
 9 -18 6 7.95 0.73
 -9 18 -7 3.54 0.42
 9 -18 7 2.77 0.58
 9 18 -7 2.94 0.44
 9 18 7 3.63 0.69
 9 -18 7 2.58 0.45
 9 -18 8 0.37 0.36
 9 18 -8 -0.15 0.21
 9 18 8 -0.13 0.35
 9 18 -8 0.2 0.25
 -9 18 -8 -0.09 0.22
 9 -18 8 0.34 0.25
 9 -18 9 3.51 0.42
 9 18 9 4.05 0.47
 9 18 -9 2.37 0.21
 9 18 -9 3.42 0.36
 9 -18 9 2.82 0.28
 9 -18 -9 3.54 0.44
 9 -19 0 -0.02 0.35
 9 -19 0 0.12 0.41
 9 19 0 -0.23 0.33
 9 19 0 0.54 0.43
 9 19 0 0.16 0.33
 9 -19 0 0.35 0.52
 9 19 0 0.28 1.05
 9 -19 1 1.19 0.47
 9 -19 -1 2.21 0.55
 9 -19 -1 1.1 0.52
 9 -19 1 1.25 0.48
 9 19 -1 0.47 0.3
 9 19 1 1.27 0.38
 9 19 -1 1.22 0.4
 9 19 1 1.47 0.46
 9 19 -1 0.92 0.32
 9 19 1 1.42 0.42
 9 19 1 0.86 1
 9 19 -1 1.84 1.06
 9 -19 -1 0.85 0.58
 9 -19 2 2.4 0.5
 9 -19 -2 2.34 0.58
 9 -19 2 2.29 0.6
 9 19 -2 2.16 0.52
 9 19 2 2.29 0.85
 9 19 -2 0.83 0.5
 9 -19 -2 1.17 0.52
 9 19 -2 2.16 0.46
 9 19 2 1.72 0.41
 9 19 2 1.54 0.51
 9 19 -2 2.5 0.5
 9 19 3 34.97 3.44
 9 -19 3 28.87 1.58
 9 19 -3 30.3 1.48
 9 -19 3 28.52 1.44
 9 19 -3 31.3 1.37
 9 19 3 29.18 1.66
 9 19 -3 28.12 1.34
 9 -19 3 28.95 1.43
 9 -19 4 135.79 3.38
 9 19 -4 128.82 3.02
 9 19 -4 136.89 2.83
 9 -19 -4 128.99 3.5
 9 19 -4 132.31 2.77
 9 19 4 137.59 3.7
 9 -19 4 130.39 3.01
 9 -19 5 38.49 1.82
 9 19 -5 36.93 1.63
 9 19 -5 38.69 1.48
 9 -19 -5 38.68 1.81
 9 19 -5 35.5 1.36
 9 19 5 39.95 2.04
 9 -19 5 38.26 1.6
 9 -19 6 14.84 1.16
 9 19 -6 15.59 0.92
 9 19 -6 14.63 1.02
 9 19 6 15.86 1.28
 9 -19 6 15.32 1.01
 -9 19 -7 5.25 0.44
 9 -19 7 5.18 0.56
 9 -19 7 5.71 0.75
 9 19 -7 4.8 0.47
 9 19 -7 4.7 0.6
 9 19 7 5.29 0.74
 9 -19 7 5.25 0.57
 9 19 -8 0.49 0.27
 9 19 -8 0.87 0.23
 9 19 8 0.65 0.36
 9 -19 8 0.68 0.23
 9 -19 8 0.58 0.33
 9 19 -9 0.71 0.18
 9 19 9 1.06 0.27
 9 -19 -9 0.41 0.2
 9 -19 9 1.03 0.26
 9 -20 0 -0.63 0.45
 9 20 0 0 0.39
 9 20 0 -0.17 0.36
 9 20 0 -0.22 0.35
 9 -20 0 -0.19 0.52
 9 20 0 0.02 1.04
 9 -20 -1 7.01 0.88
 9 -20 1 7.41 0.82
 9 -20 -1 6.4 0.77
 9 -20 1 7.08 0.83
 9 20 -1 7.93 0.82
 9 20 -1 6.82 0.77
 9 20 1 7.48 0.85
 9 20 1 7.22 0.71
 9 20 1 6.98 1.79
 9 20 -1 5.6 1.26
 9 -20 -1 5.36 1.21
 9 -20 2 1.5 0.47
 9 -20 -2 0.73 0.31
 9 20 -2 0.99 0.33
 9 20 -2 1.28 0.46
 9 20 -2 1.53 0.47
 9 20 2 1.41 0.5
 9 20 2 1.73 0.44
 9 -20 2 1.37 0.47
 9 -20 3 1.56 0.52
 9 20 -3 1.94 0.46
 9 -20 3 2.14 0.54
 9 20 -3 0.76 0.41
 9 20 -3 1.35 0.42
 9 20 3 1.86 0.58
 9 -20 3 2.06 0.5
 9 -20 4 0.12 0.51
 9 20 -4 0.24 0.36
 9 -20 -4 0.19 0.46
 9 20 -4 0.08 0.3
 9 20 -4 -0.21 0.42
 9 20 4 0.05 0.51
 9 -20 4 0.43 0.36
 9 -20 5 9.31 0.95
 9 20 -5 8.85 0.73
 9 -20 -5 8.01 0.88
 9 20 -5 8.75 0.83
 9 20 -5 8.17 0.69
 9 20 5 10 1.06
 9 -20 5 9.75 0.85
 9 -20 6 1.83 0.51
 9 20 -6 1.21 0.33
 9 20 -6 1.38 0.39
 9 20 6 0.53 0.38
 9 -20 6 0.95 0.35
 9 -20 7 0.88 0.43
 9 -20 7 0.32 0.27
 9 20 -7 0.42 0.22
 9 20 -7 0.43 0.35
 9 20 7 0.63 0.38
 9 -20 7 0.37 0.27
 9 20 -8 1.42 0.32
 9 20 8 1.84 0.4
 9 -20 8 1.71 0.39
 9 -20 8 1.61 0.26
 9 -20 9 3.93 0.35
 9 20 9 4.48 0.35
 9 -20 -9 3.26 0.32
 9 21 0 0.33 0.35
 9 21 0 -0.35 0.42
 9 21 0 -0.31 0.28
 9 -21 0 -0.14 0.39
 9 -21 -1 12.07 1.08
 9 21 -1 10.58 0.93
 9 21 1 11.61 1.04
 9 21 -1 11.27 1.01
 9 21 -1 11.34 0.86
 9 21 1 10.6 0.85
 9 -21 1 11.52 1.04
 9 -21 1 11.68 1.05
 9 -21 2 2.6 0.58
 9 -21 -2 2.64 0.55
 9 21 -2 3 0.48
 9 21 -2 2.39 0.52
 9 21 -2 2.83 0.56
 9 21 2 2.57 0.51
 9 21 2 2.21 0.54
 9 -21 2 2.65 0.6
 9 -21 3 5.94 0.8
 9 21 -3 6.32 0.67
 9 -21 3 4.88 0.68
 9 21 -3 6.69 0.8
 9 21 -3 6.78 0.76
 9 21 3 6.47 0.86
 9 -21 3 7.09 0.81
 9 -21 4 0.15 0.45
 9 21 -4 0.51 0.34
 9 -21 -4 0.83 0.4
 9 21 -4 1.46 0.47
 9 21 -4 1.36 0.36
 9 21 4 1.18 0.52
 9 -21 4 1.73 0.47
 9 -21 5 2 0.46
 9 -21 -5 1.89 0.56
 9 21 -5 1.61 0.34
 9 21 -5 1.97 0.53
 9 21 -5 1.89 0.37
 9 21 5 1.53 0.52
 9 -21 5 1.78 0.45
 9 -21 6 5.96 0.73
 9 -21 6 6.73 0.8
 9 21 -6 5.15 0.51
 9 21 -6 6.02 0.67
 9 21 6 6.32 0.8
 9 -21 6 5.85 0.59
 9 -21 7 4.44 0.47
 9 -21 7 4.47 0.57
 9 21 7 4.52 0.65
 9 21 -7 4.84 0.38
 9 21 -7 4.61 0.53
 9 21 7 4.41 0.57
 9 -21 7 3.76 0.45
 9 21 -8 0.79 0.24
 9 21 8 0.61 0.28
 9 -21 8 0.51 0.26
 9 -21 8 1.23 0.21
 9 -22 0 -0.16 0.4
 9 22 0 0.4 0.3
 9 22 0 0 0.44
 9 -22 0 -0.15 0.46
 9 22 0 0.3 0.34
 9 -22 -1 2.08 0.54
 9 -22 1 2.16 0.56
 9 22 -1 2.44 0.55
 9 22 -1 2.15 0.57
 9 22 -1 2.67 0.51
 9 22 1 2.15 0.49
 9 22 1 1.68 0.52
 9 -22 1 0.94 0.48
 9 -22 2 -0.34 0.43
 9 -22 -2 -0.24 0.32
 9 22 -2 0.11 0.36
 9 -22 2 0.88 0.49
 9 22 2 -0.55 0.55
 9 22 -2 0.58 0.33
 -9 22 -2 1.11 0.34
 9 -22 2 -0.06 0.36
 9 -22 -3 13.19 1.22
 9 22 -3 13.47 0.91
 9 -22 3 13.39 1.05
 9 22 -3 14.11 1.06
 9 22 3 15.2 1.27
 9 22 -3 14.48 1.03
 9 -22 3 14.6 1.07
 9 -22 3 14.24 1.15
 9 -22 4 3.46 0.64
 9 22 -4 3.69 0.48
 9 -22 -4 3.98 0.7
 9 22 -4 3.63 0.56
 9 22 -4 3.37 0.52
 9 22 4 4.05 0.73
 9 -22 4 3.1 0.53
 9 -22 5 2.7 0.57
 9 22 -5 2.73 0.39
 9 -22 -5 3.02 0.58
 9 22 -5 3.18 0.56
 9 22 -5 2.99 0.43
 9 22 5 3.66 0.71
 9 -22 5 2.98 0.5
 9 -22 6 0.2 0.31
 9 -22 6 0.24 0.36
 9 22 -6 -0.31 0.19
 9 22 -6 -0.59 0.41
 9 22 6 -0.1 0.37
 9 -22 6 -0.23 0.3
 9 22 -7 3.66 0.46
 9 22 7 4.73 0.57
 9 -22 7 3.63 0.41
 9 -22 7 2.85 0.34
 9 -22 7 4.5 0.55
 9 22 -8 5.14 0.4
 9 22 8 5.23 0.44
 9 -22 8 4.54 0.42
 9 -23 0 -0.23 0.52
 9 23 0 -0.02 0.3
 9 23 0 0.54 0.45
 9 -23 0 0.44 0.44
 9 -23 -1 2.32 0.54
 9 23 -1 2.29 0.51
 9 23 -1 1.9 0.51
 9 23 -1 2 0.43
 9 23 1 2.46 0.42
 9 23 1 2.23 0.62
 9 -23 1 1.63 0.51
 9 -23 -2 32.11 1.45
 9 -23 2 30.12 1.71
 9 23 -2 30.77 1.49
 9 23 2 29.8 1.68
 9 23 -2 31.91 1.35
 9 -23 2 32.84 1.62
 -9 23 -2 29.59 1.21
 9 23 -2 30.45 1.53
 9 -23 2 31.22 1.61
 9 -23 3 1.5 0.55
 9 23 -3 1.57 0.44
 9 -23 3 0.8 0.37
 9 -23 -3 1.1 0.51
 9 23 -3 2.25 0.45
 9 23 3 1.51 0.56
 9 -23 3 1.45 0.41
 9 -23 -4 5.48 0.78
 9 23 -4 7.62 0.77
 9 23 -4 7.34 0.71
 9 23 4 8.31 0.91
 9 -23 4 7.61 0.74
 9 -23 4 8.98 0.86
 9 -23 5 6.72 0.82
 9 -23 -5 6.88 0.75
 9 23 -5 7.75 0.74
 9 23 -5 6.85 0.6
 9 23 5 7.43 0.83
 9 -23 5 6.55 0.65
 9 -23 5 8.15 0.82
 9 -23 6 0.01 0.32
 9 -23 6 -0.13 0.31
 9 23 -6 0.03 0.27
 9 23 6 0.51 0.36
 9 -23 6 0.47 0.28
 9 -23 7 16.39 0.65
 9 23 7 19.56 0.96
 9 -23 7 17.2 0.64
 9 -23 7 18.15 0.88
 9 23 -7 19.84 0.85
 9 24 0 -0.48 0.29
 9 24 0 -0.14 0.41
 9 -24 0 -0.44 0.39
 9 24 -1 14.56 1.04
 9 -24 1 12.53 1.16
 9 24 1 13.11 1.15
 9 24 -1 13.73 1.06
 9 -24 1 13.97 1.13
 9 24 1 13.75 0.86
 9 24 -1 15.01 0.92
 9 -24 -1 12.29 1.02
 9 -24 1 14.34 1.2
 9 24 2 9.34 1
 9 24 -2 6.55 0.76
 9 24 -2 8.56 0.72
 -9 24 -2 6.53 0.57
 9 -24 2 7.87 0.84
 9 -24 -2 7.95 1.02
 9 -24 2 6.75 0.85
 9 24 -2 8.35 0.81
 9 -24 -3 10.99 1.08
 9 -24 3 11.43 0.9
 9 24 -3 12.15 0.94
 9 -24 3 12.14 0.95
 9 24 -3 12.71 0.93
 9 24 -3 12.52 0.82
 -9 24 -3 11.71 0.77
 9 24 3 13.52 1.16
 9 -24 3 10.63 0.96
 9 -24 4 1.87 0.53
 9 -24 -4 0.67 0.38
 9 24 -4 1.97 0.47
 9 24 -4 0.93 0.32
 9 24 4 1.14 0.52
 -9 24 -4 1.46 0.34
 9 -24 4 1.46 0.44
 9 -24 5 0.59 0.41
 9 -24 5 0.72 0.36
 9 -24 -5 0.82 0.35
 9 24 -5 0.79 0.36
 9 24 -5 0.83 0.22
 9 24 5 0.8 0.44
 9 -24 5 0.92 0.35
 9 -24 6 9.04 0.71
 9 24 -6 9.04 0.65
 9 -24 6 7.95 0.55
 9 24 6 7.99 0.7
 9 -24 6 8.54 0.69
 9 24 -7 2.49 0.32
 9 24 7 2.7 0.35
 9 -24 7 2.48 0.33
 -9 24 -7 2.46 0.27
 9 -25 0 -0.4 0.5
 9 -25 0 -0.66 0.48
 9 25 0 0.49 0.29
 9 25 0 0.33 0.45
 9 -25 -1 24.55 1.62
 9 -25 1 24.37 1.51
 9 25 1 23.32 1.44
 9 25 -1 24.64 1.39
 9 25 -1 24.2 1.07
 9 -25 1 24.21 1.49
 9 -25 -1 22.34 1.26
 9 -25 2 0.09 0.43
 9 -25 2 -0.09 0.42
 9 -25 -2 -0.02 0.49
 9 25 -2 0.73 0.42
 9 25 -2 0.13 0.24
 9 25 -2 0.62 0.36
 -9 25 -2 -0.34 0.29
 9 25 2 -0.1 0.43
 9 -25 2 0.61 0.43
 9 -25 3 1.62 0.56
 9 -25 -3 1.4 0.54
 9 25 -3 2.63 0.54
 9 25 -3 1.68 0.41
 9 25 -3 1.57 0.32
 -9 25 -3 1.37 0.32
 9 25 3 1.03 0.51
 9 -25 3 1.89 0.45
 9 -25 4 1.02 0.45
 9 -25 4 1.57 0.47
 9 -25 -4 1.23 0.42
 9 25 -4 1.21 0.38
 9 25 -4 0.88 0.31
 -9 25 -4 1.38 0.34
 9 25 4 0.77 0.44
 9 25 -4 1.15 0.28
 9 -25 4 1.41 0.4
 9 -25 5 1.57 0.4
 9 -25 5 2.1 0.43
 9 -25 -5 2.2 0.39
 9 25 -5 1.62 0.35
 9 25 -5 1.96 0.3
 9 25 5 2.16 0.48
 -9 25 -5 1.84 0.35
 9 25 -5 1.19 0.26
 9 -25 5 1.6 0.34
 9 -25 6 10.65 0.66
 9 25 -6 11.67 0.66
 9 -25 6 10.99 0.68
 9 25 -6 10.6 0.43
 9 -25 6 10.75 0.5
 -9 25 -6 11.35 0.56
 9 25 6 11.91 0.74
 9 25 -7 1.47 0.21
 9 -26 0 0.13 0.45
 9 -26 0 -0.14 0.43
 9 26 0 -0.47 0.42
 9 -26 1 11.14 1.02
 9 -26 -1 9.72 1.03
 9 26 1 11.3 0.98
 9 26 -1 10.52 0.9
 9 -26 -1 9.71 0.8
 9 -26 1 9.13 0.91
 9 26 -2 18.18 1.05
 9 -26 2 16.56 1.13
 9 -26 -2 15.98 1.25
 9 26 -2 17.78 1.08
 9 26 2 19.19 1.23
 9 -26 2 17.49 1.23
 9 -26 3 -0.32 0.41
 9 -26 -3 0.05 0.4
 9 26 -3 0.44 0.31
 9 26 -3 0.52 0.33
 -9 26 -3 -0.06 0.21
 9 26 3 0.53 0.36
 9 26 -3 0.6 0.23
 9 -26 3 0.52 0.34
 9 26 -4 13.36 0.82
 9 -26 -4 11.83 0.89
 9 -26 4 13.22 0.79
 9 26 -4 11.96 0.72
 -9 26 -4 11.91 0.62
 9 26 -4 11.24 0.53
 9 26 4 12.28 0.91
 9 -26 4 12.85 0.97
 9 26 -5 4.15 0.45
 9 -26 -5 4.63 0.41
 -9 26 -5 3.54 0.33
 9 26 5 4.74 0.55
 9 -26 5 4.73 0.43
 9 -26 5 3.75 0.48
 9 26 -6 8.58 0.5
 9 -26 6 8.04 0.48
 9 26 6 8.17 0.53
 9 -27 0 -0.06 0.43
 9 -27 0 0.23 0.3
 9 27 0 0.19 0.34
 9 -27 -1 -0.06 0.42
 9 -27 1 -0.13 0.42
 9 -27 1 0.15 0.37
 9 -27 -1 -0.1 0.25
 9 27 1 0.19 0.36
 9 27 -1 0.1 0.32
 9 -27 2 0.39 0.31
 9 -27 -2 1.22 0.46
 9 27 2 1.24 0.47
 9 27 -2 1.12 0.38
 9 -27 2 1.78 0.51
 9 -27 3 1.23 0.41
 9 -27 -3 1.61 0.44
 9 27 -3 0.88 0.33
 -9 27 -3 1.06 0.22
 9 27 3 1.94 0.48
 9 27 -3 0.69 0.26
 9 27 3 1.58 0.3
 9 27 -4 4.63 0.46
 9 -27 -4 4.16 0.5
 9 -27 4 5.04 0.59
 9 27 -4 4.83 0.41
 -9 27 -4 5.24 0.37
 9 27 4 4.92 0.57
 9 27 -5 4.39 0.39
 9 27 5 4.85 0.45
 9 -27 5 5.13 0.48
 9 28 0 -0.16 0.3
 9 -28 0 -0.19 0.35
 9 -28 0 0.21 0.26
 9 28 1 2.44 0.47
 9 28 -1 2.65 0.46
 9 -28 1 2.07 0.45
 9 -28 -1 2.45 0.51
 9 -28 1 2.69 0.48
 9 28 -2 2.2 0.39
 9 28 2 1.77 0.43
 9 -28 2 2.1 0.39
 9 -28 -2 1.59 0.44
 9 -28 2 2.47 0.47
 9 28 -3 -0.17 0.23
 9 28 3 0.12 0.3
 9 -28 -3 0.33 0.33
 9 -28 3 0.31 0.27
 9 28 4 1.13 0.31
 9 -28 -4 1.23 0.26
 9 -28 4 0.51 0.24
 9 28 5 0.98 0.2
 9 29 0 0.11 0.25
 9 -29 0 -0.51 0.33
 9 -29 0 0.07 0.2
 9 29 1 4.64 0.5
 9 29 -1 3.99 0.46
 9 -29 1 3.67 0.44
 9 -29 -1 3.59 0.51
 9 -29 1 4.46 0.47
 9 -29 -2 -0.03 0.26
 9 -29 2 -0.08 0.15
 9 -29 2 -0.2 0.29
 9 29 2 0.51 0.3
 9 29 -2 0.37 0.21
 9 29 2 0.89 0.22
 9 -29 -3 4.31 0.45
 9 -29 3 4.96 0.48
 9 29 -3 5.09 0.35
 9 29 3 4.51 0.45
 9 -29 4 3.5 0.34
 9 29 4 3.05 0.31
 9 -30 0 -0.09 0.21
 9 30 0 -0.06 0.22
 9 -30 -1 22.91 0.97
 9 -30 1 20.63 0.73
 9 -30 1 20.79 0.68
 9 30 1 25.29 0.95
 9 30 -1 24.62 0.85
 9 -30 -2 0.3 0.21
 9 30 2 0.33 0.2
 9 -30 2 0.07 0.15
 10 0 0 87.87 3.05
 10 0 0 84.6 3
 -10 0 -1 249.76 3.36
 10 0 1 266.15 5.44
 10 0 -1 262.92 5.31
 -10 0 -2 778.75 8.26
 -10 0 -3 255.89 5.62
 -10 0 -4 227 6.08
 -10 0 -5 4.88 1.08
 -10 0 -6 75.48 4.26
 10 0 6 74.27 2.13
 10 0 -6 82.02 2.44
 10 0 6 80.34 2.3
 -10 0 -7 53.27 3.7
 10 0 -7 51.49 2.1
 10 0 7 51.04 1.98
 10 0 7 47.48 1.93
 10 0 -8 27.09 1.61
 10 0 8 25.5 1.43
 10 0 8 23.57 1.41
 10 0 -9 1.25 0.43
 -10 0 10 24.9 1.46
 -10 0 -11 6.9 0.55
 -10 0 11 6.15 0.6
 10 0 11 6.18 0.39
 10 -1 0 123.89 3.62
 10 1 0 126.93 3.61
 10 1 0 122.51 3.46
 10 -1 0 125.4 3.72
 10 -1 1 136.19 3.87
 10 1 -1 132.19 3.8
 10 1 1 135.13 3.88
 10 1 -1 124.64 3.46
 10 -1 -1 135.07 3.79
 -10 1 -1 132.77 2.35
 -10 -1 -1 134.03 2.57
 -10 -1 -2 3.56 0.64
 -10 1 -2 4.19 0.7
 -10 1 -3 52.8 2.65
 -10 -1 -3 56.93 2.64
 -10 1 -4 14.08 1.54
 -10 -1 -4 15.64 1.57
 -10 -1 -5 0.95 0.55
 -10 1 -5 0.24 0.48
 10 1 -6 19.32 1.18
 10 -1 -6 20.37 1.23
 10 -1 6 21.34 1.21
 10 1 6 21.43 1.2
 -10 -1 -6 22.07 2.32
 -10 1 -6 17.51 2.04
 10 -1 6 20.56 1.12
 10 1 6 19.49 1.13
 10 1 -7 25.78 1.48
 10 -1 -7 26.99 1.56
 10 1 7 26.82 1.44
 -10 1 -7 23.07 2.49
 -10 -1 -7 20.89 2.33
 10 1 7 27.03 1.49
 10 -1 7 26.05 1.43
 10 -1 7 23.81 1.35
 10 -1 8 12.02 1
 10 1 8 13.55 1.1
 10 1 8 12.9 1.03
 10 1 -8 13.15 1.12
 10 -1 -8 14.28 1.22
 10 -1 -9 14.11 1.17
 10 1 -9 14.09 1.14
 -10 -1 10 0.15 0.39
 -10 1 10 -0.43 0.5
 10 -1 10 0.02 0.31
 10 -1 -10 0.64 0.36
 -10 1 -11 6.43 0.53
 -10 -1 -11 6.56 0.53
 -10 -1 11 7.46 0.65
 -10 1 11 7.86 0.67
 10 1 11 7.52 0.47
 10 -2 0 6.23 0.88
 10 2 0 7.58 0.89
 10 -2 0 8.8 1.1
 10 2 0 6.6 0.85
 10 -2 1 91.77 3.19
 10 2 1 93.76 3.22
 10 -2 1 86.71 3.28
 10 2 -1 84.08 2.71
 10 2 -1 94.22 3.14
 10 -2 -1 83.85 3.05
 -10 2 -1 88.79 1.95
 -10 -2 -1 85.7 2.2
 -10 -2 -2 4.86 0.68
 -10 2 -2 4.85 0.8
 -10 2 -3 20.51 1.67
 -10 -2 -3 19.64 1.6
 10 2 -3 19.13 1.63
 -10 -2 -4 9.14 1.26
 -10 2 -4 10.02 1.34
 -10 -2 -5 0.54 0.51
 -10 2 -5 1.04 0.55
 10 2 -6 0.41 0.35
 10 -2 -6 0.68 0.36
 10 2 6 0.57 0.28
 10 -2 6 0.76 0.3
 -10 -2 -6 2.39 0.89
 -10 2 -6 -0.8 0.85
 10 2 6 0.88 0.35
 10 -2 6 1.16 0.37
 10 2 7 42.5 1.83
 10 2 -7 38.67 1.81
 10 -2 -7 39.73 1.88
 -10 2 -7 35.83 3.15
 -10 -2 -7 42.71 3.25
 10 2 7 39.52 1.82
 10 -2 7 41.68 1.82
 10 -2 7 37.62 1.67
 10 2 -8 7.71 0.91
 10 -2 -8 8.29 0.92
 10 2 8 9.62 0.89
 10 2 8 8.66 0.91
 10 -2 -9 5.18 0.78
 10 2 -9 4.41 0.7
 10 -2 10 0.76 0.28
 10 -2 -10 0.41 0.33
 -10 -2 10 -0.1 0.39
 10 2 11 0.99 0.22
 -10 -2 11 1.22 0.36
 -10 2 11 1.14 0.36
 -10 2 -11 1.37 0.31
 -10 -2 -11 1.51 0.31
 10 3 0 115.94 3.47
 10 -3 0 110.86 3.45
 10 3 0 118.6 3.23
 10 -3 0 118.35 3.83
 10 -3 -1 58.33 2.56
 10 -3 1 56.28 2.53
 10 3 1 64.41 2.69
 10 -3 1 60.62 2.85
 10 3 -1 59.2 2.26
 10 3 -1 62.71 2.57
 -10 3 -1 58.56 1.63
 -10 -3 -1 57.1 1.92
 10 -3 2 0.1 0.56
 -10 -3 -2 0.59 0.51
 -10 3 -2 0.34 0.4
 -10 3 -3 17.98 1.6
 -10 -3 -3 17.74 1.54
 -10 -3 -4 0.35 0.38
 -10 3 -4 -0.12 0.42
 10 3 -4 -0.33 0.46
 -10 3 -5 94.24 4.5
 -10 -3 -5 91.44 4.23
 10 3 -6 16.07 1.09
 -10 -3 -6 11.58 1.52
 -10 3 -6 15.07 2.07
 10 -3 6 15.3 1.04
 10 -3 6 14.96 0.94
 10 3 6 15.33 1.04
 10 -3 -7 51.31 2.18
 10 3 7 49.4 1.93
 10 3 -7 53.22 2.09
 -10 3 -7 50.05 3.66
 -10 -3 -7 50.52 3.52
 10 -3 7 49.09 1.95
 10 3 7 50.37 2.06
 10 3 8 23.95 1.5
 10 3 8 23.25 1.32
 10 3 -8 22.97 1.44
 10 -3 -8 26.59 1.62
 10 3 9 0.08 0.35
 -10 -3 9 0.51 0.39
 10 -3 9 0.3 0.27
 10 -3 -9 -0.44 0.5
 10 -3 10 0.74 0.24
 10 -3 -10 0.97 0.4
 -10 -3 10 1.29 0.45
 10 3 11 -0.04 0.2
 -10 -3 -11 0.46 0.24
 -10 -3 11 -0.31 0.28
 -10 3 11 -0.15 0.26
 -10 3 -11 0.24 0.23
 10 -4 0 454.32 6.94
 10 4 0 450.22 6.73
 10 4 0 442.08 6.01
 10 -4 0 452.53 7.62
 10 4 0 473.02 9.56
 10 -4 1 81.74 3.01
 10 4 1 87.94 3.1
 10 -4 1 84.27 3.45
 10 4 -1 84.98 2.61
 10 4 -1 86.94 2.99
 10 -4 -1 82.04 3.02
 -10 4 -1 84.96 2.13
 10 4 1 85.12 4.14
 10 4 -1 82.64 4.06
 -10 -4 -1 83.49 2.5
 10 -4 2 120.24 3.84
 10 -4 -2 119.32 2.96
 -10 4 -2 118.48 3.47
 -10 -4 -2 114.85 3.4
 10 4 2 113.53 4.76
 -10 4 -3 15.04 1.48
 -10 -4 -3 15.6 1.46
 -10 4 -4 19.54 1.97
 -10 -4 -4 19.62 1.83
 -10 4 -5 53.93 3.48
 -10 -4 -5 53.74 3.24
 10 4 -6 58.4 2.04
 10 -4 6 60.92 2.06
 10 4 6 59.97 2.06
 -10 4 -6 60 3.92
 -10 -4 -6 57.06 3.64
 10 4 -7 109.47 2.98
 10 4 7 111.22 2.89
 10 -4 7 106.6 2.85
 10 4 7 111.16 3.11
 -10 4 -7 114.82 5.57
 -10 -4 -7 113.35 5.25
 10 4 8 40.37 1.72
 10 4 8 43.37 2.01
 10 -4 -8 38.83 1.94
 10 4 -8 39.01 1.83
 10 -4 9 17.49 0.96
 -10 -4 9 18.57 1.31
 10 -4 -9 18.47 1.33
 10 4 9 17.81 1.24
 10 -4 -10 -0.12 0.36
 -10 -4 10 -0.34 0.4
 10 4 11 1.06 0.26
 -10 -4 11 1.37 0.34
 -10 4 11 0.93 0.33
 -10 4 -11 1.36 0.31
 10 5 0 9.06 1.05
 10 -5 0 7.69 0.97
 10 -5 0 10.14 1.29
 10 5 0 8.86 1.61
 10 5 -1 13.66 1.22
 10 -5 1 14.63 1.29
 10 5 1 15.82 1.35
 10 -5 1 14.02 1.54
 10 5 -1 16.28 1.14
 -10 5 -1 16.73 1.02
 10 5 1 17.44 2
 -10 -5 -1 15.12 1.15
 10 5 -1 15.31 1.87
 10 -5 -2 45.01 2.04
 10 -5 2 47.11 2.42
 -10 5 -2 46.17 2.24
 -10 -5 -2 46.29 2.21
 10 5 2 45.96 3.15
 10 5 -2 42.57 2.95
 -10 5 -3 96.91 3.81
 -10 -5 -3 85.01 3.34
 -10 5 -4 42.07 2.81
 -10 -5 -4 43.28 2.69
 -10 -5 -5 0.8 0.5
 -10 5 -5 -0.32 0.56
 10 5 -6 12.28 0.98
 -10 -5 -6 9.41 1.49
 10 -5 6 10.34 0.86
 10 5 6 11.86 0.99
 10 5 -7 0.94 0.46
 10 5 7 1.27 0.43
 -10 -5 -7 0.53 0.67
 -10 5 -7 1.94 0.79
 10 5 7 1.1 0.49
 10 5 8 -0.01 0.47
 -10 -5 8 0.22 0.41
 10 -5 8 0.28 0.3
 10 -5 -8 0.18 0.42
 10 5 8 1.5 0.5
 10 -5 9 0.99 0.32
 10 5 9 0.12 0.49
 10 -5 -9 -0.35 0.41
 -10 -5 9 0.16 0.42
 10 -5 -10 0.65 0.42
 -10 5 -10 0.18 0.32
 -10 -5 10 0.55 0.39
 10 5 11 1.95 0.32
 -10 -5 11 2.23 0.37
 -10 5 -11 2.39 0.33
 -10 5 11 2.14 0.41
 10 6 0 337.59 5.75
 10 -6 0 334.84 6.89
 10 -6 0 352.1 6.1
 10 -6 -1 77.65 3.06
 10 -6 1 70.24 2.79
 10 6 1 70.29 2.77
 10 -6 1 74.47 3.41
 10 6 -1 74.13 2.23
 10 6 -1 69.01 2.64
 -10 6 -1 68.04 2.2
 10 6 1 70.09 3.96
 10 6 -1 73.91 4.01
 -10 -6 -1 71.24 2.6
 10 -6 2 22.65 1.71
 10 6 -2 22.65 1.29
 10 -6 -2 22.43 1.58
 -10 6 -2 24.01 1.64
 10 6 2 23.71 2.36
 10 6 -2 22.88 2.27
 -10 -6 -2 24.69 1.69
 10 -6 -3 18.25 1.33
 -10 6 -3 16.59 1.62
 -10 -6 -3 17.07 1.56
 10 6 3 19 2.11
 10 6 -3 17.68 1.97
 -10 -6 -4 4.57 0.95
 -10 6 -4 5.14 1.09
 -10 -6 -5 12.23 1.64
 -10 6 -5 13.25 1.84
 10 -6 6 0.12 0.32
 10 -6 6 0.23 0.24
 -10 -6 -6 -0.03 0.63
 -10 6 -6 -0.09 0.68
 10 -6 6 0.32 0.24
 10 6 6 -0.39 0.45
 10 6 7 13.42 1.13
 -10 -6 -7 13.14 1.75
 -10 6 -7 15.86 2.05
 10 -6 7 14.7 0.93
 -10 -6 7 13.76 1.08
 10 6 7 15.89 1.12
 10 -6 7 15.6 0.88
 10 6 8 10.27 1.01
 -10 -6 8 9.38 0.97
 10 -6 8 10.29 0.8
 10 -6 -8 10.88 1.13
 10 6 8 9.57 0.86
 10 -6 8 9.17 0.66
 10 6 9 2.07 0.49
 -10 -6 9 1.57 0.46
 10 -6 -9 2.78 0.6
 -10 -6 10 0.41 0.35
 -10 6 -10 -0.27 0.36
 10 -6 -10 0.38 0.38
 -10 -6 11 7.73 0.58
 -10 6 11 8.2 0.65
 -10 6 -11 7.26 0.51
 10 6 11 7.38 0.52
 10 -7 0 209.22 5.6
 10 7 0 210.03 4.51
 10 -7 0 205.35 4.66
 10 7 1 1.69 0.78
 10 7 -1 2.05 0.91
 10 -7 -1 2.54 0.67
 10 -7 1 3.74 0.7
 10 7 -1 2.93 0.43
 10 -7 1 4.23 0.96
 10 7 1 3.43 0.7
 10 -7 -1 3.78 0.91
 -10 7 -2 944.18 10.7
 10 7 2 941.42 14.77
 10 7 -2 968.84 14.7
 -10 -7 -2 943.55 10.78
 10 -7 2 932.04 10.46
 10 7 2 950.04 10.86
 10 7 -2 936.9 7.45
 10 -7 -2 966.83 10.89
 -10 7 -3 348.55 7.6
 10 7 3 338.13 8.85
 10 7 -3 363.01 8.81
 -10 -7 -3 341.12 7.04
 10 -7 3 339.91 6.82
 10 -7 -3 352.03 6.22
 -10 7 -4 62.83 3.63
 -10 -7 -4 67.5 3.4
 -10 7 -5 64.41 4.01
 -10 -7 -5 60.05 3.49
 -10 7 -6 33.18 3.04
 -10 -7 -6 31.88 2.63
 10 -7 6 33.11 1.32
 -10 -7 6 34.72 1.5
 10 7 6 32.67 1.66
 10 -7 6 32.86 1.17
 10 7 6 33.14 1.7
 10 -7 6 32.18 1.27
 10 -7 7 2.38 0.45
 -10 -7 7 2.22 0.54
 -10 -7 -7 0.33 0.45
 -10 7 -7 3.1 0.95
 10 7 7 2.63 0.62
 10 7 7 2.45 0.52
 10 7 8 11.47 1.11
 -10 -7 8 11.5 1
 10 -7 8 11.54 0.9
 10 7 8 11.73 0.88
 10 7 9 5.03 0.76
 -10 -7 9 4.49 0.65
 10 -7 -9 4.89 0.77
 10 -7 9 4.34 0.54
 10 -7 -10 0.38 0.38
 -10 7 -10 0.57 0.34
 -10 -7 10 0.76 0.38
 10 7 11 0.22 0.21
 -10 -7 -11 0.52 0.18
 -10 -7 11 0.17 0.22
 -10 7 -11 0.37 0.2
 -10 7 11 0.03 0.28
 10 -8 0 3.31 0.68
 10 8 0 3.19 0.62
 10 -8 0 4.06 0.92
 10 8 0 1.34 0.9
 10 -8 1 41.93 2.14
 10 8 1 43.27 2.13
 10 -8 -1 45.12 2.58
 10 -8 1 40.42 2.65
 10 -8 -1 42.64 2.55
 10 8 1 42.22 3.32
 10 8 -1 44.92 3.28
 10 -8 2 10.41 1.21
 10 8 2 10.07 1.15
 10 -8 -2 11.92 1.33
 -10 -8 -2 9.93 1.17
 10 8 2 9.91 1.7
 10 8 -2 9.37 1.67
 10 -8 3 14.99 1.47
 10 -8 -3 13.15 1.28
 -10 8 -3 16.9 1.72
 10 8 3 16.83 2.06
 10 8 -3 14.28 1.87
 -10 -8 -3 16.81 1.64
 -10 8 -4 28.84 2.47
 -10 -8 -4 26.72 2.2
 10 8 4 26.65 2.52
 10 8 5 19.8 1.25
 10 -8 5 20.6 1.13
 -10 8 -5 22.63 2.36
 -10 -8 -5 21.19 2.14
 10 8 6 65.58 2.37
 -10 -8 6 65.58 2.07
 10 -8 6 65.38 1.95
 10 8 6 66.89 2.43
 -10 8 -6 66.81 4.26
 -10 -8 -6 65.59 3.93
 -10 8 -7 8.85 1.46
 10 8 7 9.12 1
 -10 -8 7 8.96 0.89
 10 -8 7 9.59 0.84
 10 8 8 10.35 1.04
 10 8 8 10.21 0.79
 -10 -8 8 10.58 0.97
 10 -8 8 10.66 0.88
 10 8 9 47.26 2
 10 -8 -9 48.32 2.11
 -10 8 -9 46.12 1.76
 -10 -8 9 46.53 1.9
 10 -8 9 45.04 1.6
 10 8 10 3.31 0.52
 -10 -8 10 2.84 0.48
 -10 8 -10 2.97 0.44
 10 -8 -10 3.06 0.54
 10 8 11 6.47 0.46
 -10 -8 11 5.94 0.44
 -10 8 11 6.2 0.53
 -10 8 -11 6.09 0.44
 10 9 0 -0.2 0.84
 10 -9 0 0.41 0.38
 10 9 0 1.38 0.43
 10 -9 0 0.27 0.58
 10 9 1 49.58 3.62
 10 9 -1 47.24 3.47
 10 -9 1 46.72 2.21
 10 -9 -1 46.82 2.75
 10 9 1 52.15 2.32
 10 -9 -1 45.49 2.72
 10 9 2 12.37 1.87
 10 9 -2 12.03 1.82
 -10 -9 -2 11.3 1.31
 10 -9 -2 9.27 1.16
 10 -9 2 11.66 1.17
 10 9 2 10.75 1.12
 10 9 -3 -0.38 0.51
 -10 -9 -3 0.9 0.61
 10 -9 -3 0.27 0.44
 10 9 3 -0.09 0.57
 10 -9 3 -0.1 0.49
 10 9 4 0.92 0.61
 -10 -9 -4 0.39 0.46
 -10 9 -4 0.11 0.72
 10 9 -4 0.36 0.56
 10 -9 4 -0.17 0.57
 10 -9 5 16.43 0.95
 -10 -9 -5 17.78 1.93
 -10 9 -5 17.14 2.11
 10 9 5 16.06 1.16
 10 -9 5 17.29 0.94
 10 -9 6 0.28 0.32
 -10 -9 -6 -1.46 0.64
 -10 9 -6 1.45 1.06
 -10 -9 6 -0.03 0.35
 10 9 6 -0.25 0.51
 -10 -9 7 43.73 1.85
 10 -9 7 44.02 1.78
 10 9 7 44.37 2.08
 -10 -9 8 1.7 0.5
 10 9 8 2.58 0.61
 10 -9 8 2.48 0.51
 10 9 9 0.18 0.43
 10 -9 9 -0.27 0.35
 -10 9 -9 0.04 0.31
 -10 -9 9 0.19 0.36
 10 -9 -9 -0.65 0.53
 10 9 10 3.85 0.56
 -10 -9 10 3.84 0.56
 -10 9 -10 4.64 0.51
 10 -9 -10 4.17 0.61
 10 -9 10 4.54 0.41
 -10 9 -11 1.13 0.22
 -10 9 11 0.93 0.27
 -10 -9 11 0.59 0.2
 10 9 11 0.91 0.23
 10 -9 -11 0.79 0.22
 10 -10 0 94.21 4.28
 10 -10 0 86.28 3.8
 10 10 0 88.65 2.8
 10 10 0 89.7 4.86
 10 -10 1 1.56 0.54
 10 10 1 1.24 0.43
 10 -10 -1 1.4 0.72
 10 10 1 0.93 0.74
 10 10 -1 1.87 1.08
 10 -10 -1 1.96 0.72
 10 -10 2 11.42 1.13
 10 10 2 11.38 1.16
 10 -10 -2 9.67 1.36
 10 10 2 10.91 1.85
 10 10 -2 13.35 1.95
 -10 -10 -2 11.98 1.4
 10 -10 3 32.04 2.01
 10 -10 -3 29.76 2.22
 10 10 3 29.29 2.75
 10 10 -3 31.11 2.85
 -10 -10 -3 32.31 2.35
 10 -10 4 86.03 3.45
 -10 10 -4 84.39 4.38
 10 10 4 87.45 4.71
 10 10 -4 95.08 4.6
 -10 -10 -4 92.54 4.24
 -10 10 -5 113.15 5.44
 -10 -10 -5 122.94 5.19
 -10 -10 5 117.03 2.4
 10 -10 5 118.48 2.64
 10 10 5 120.83 3.17
 -10 -10 -6 16.41 1.98
 -10 10 -6 16.7 2.12
 10 10 6 16.44 1.27
 -10 -10 6 16.8 1.07
 10 -10 6 17.09 1.12
 10 10 7 64.92 2.52
 -10 -10 7 64.89 2.23
 10 -10 7 64.54 2.19
 10 10 8 47.65 2.15
 -10 10 -8 47.88 1.78
 10 -10 8 47.18 1.83
 -10 -10 8 49.65 1.97
 10 10 9 6.39 0.79
 -10 10 -9 7.63 0.7
 10 -10 9 7 0.69
 -10 -10 9 6.97 0.76
 10 -10 -9 6.52 0.82
 10 10 10 -0.34 0.33
 -10 -10 10 0.03 0.29
 -10 10 -10 0.15 0.25
 10 -10 -10 0.31 0.31
 10 -10 10 -0.15 0.19
 10 -10 -11 1.44 0.24
 -10 10 -11 1.46 0.2
 -10 10 11 1.47 0.28
 10 10 11 1.14 0.22
 10 -10 11 0.7 0.15
 10 -11 0 34.35 2.65
 10 -11 0 27.2 2.21
 10 11 0 30.74 2.96
 10 -11 1 3.59 0.69
 10 11 1 2.67 0.57
 10 -11 -1 2.96 0.83
 10 11 1 3.85 1.23
 10 11 -1 2.65 0.98
 10 -11 -1 3.25 0.89
 10 -11 2 76.88 2.75
 10 11 2 76.02 2.83
 10 -11 -2 75.64 3.78
 10 11 2 76.92 4.69
 10 11 -2 72.58 4.46
 10 -11 3 15.13 1.31
 10 -11 -3 18.86 1.84
 10 11 3 16.93 1.49
 10 11 3 16.86 2.17
 10 11 -3 16.28 2.07
 -10 -11 -3 17.13 1.76
 10 11 4 3.45 1.08
 -10 -11 -4 2.39 0.78
 10 11 -4 1.26 1
 -10 11 -4 1.23 0.51
 10 11 4 2.32 0.5
 -10 11 -5 95.5 4.98
 -10 -11 -5 104.5 4.8
 -10 -11 5 100.49 2.26
 10 -11 5 102.69 2.59
 10 11 5 106.64 3.06
 -10 11 -6 129.88 5.86
 -10 -11 -6 131 5.45
 10 11 6 126.03 3.51
 -10 -11 6 118.71 2.83
 10 -11 6 121.96 3.01
 10 11 7 -0.04 0.53
 10 -11 7 0.17 0.39
 10 11 7 0.41 0.5
 -10 -11 7 0.7 0.42
 -10 11 -7 0.86 0.38
 -10 -11 8 1.73 0.48
 -10 11 -8 2.26 0.47
 10 11 8 2.31 0.58
 10 -11 8 2.27 0.54
 10 11 9 14.77 1.09
 -10 11 -9 14.67 0.92
 10 -11 9 14.66 0.95
 -10 -11 9 14.32 1.02
 10 -11 -9 15.65 1.18
 10 11 10 1.68 0.38
 -10 11 -10 1.98 0.33
 10 -11 -10 1.37 0.4
 10 -11 10 1.65 0.29
 -10 -11 10 1.03 0.28
 10 11 11 1.97 0.22
 -10 11 11 1.89 0.24
 10 12 0 80.04 4.82
 10 -12 0 81.57 4.25
 10 -12 0 73.9 3.66
 10 12 1 76.8 4.77
 10 12 -1 80.97 4.8
 10 -12 -1 79.06 4.05
 10 -12 -1 81.88 3.81
 -10 -12 -1 76.24 2.92
 10 12 2 11.68 1.92
 10 12 -2 6.5 1.41
 10 -12 -2 8.65 1.31
 10 -12 -2 10.45 1.46
 10 12 3 0.56 0.91
 10 12 -3 1.78 0.51
 -10 -12 -3 2.94 0.96
 10 -12 -3 3.88 0.99
 10 -12 4 28.22 1.34
 10 -12 -4 28.99 1.36
 10 -12 -4 30.05 1.39
 10 12 4 28.32 1.49
 10 -12 -4 28.7 2.2
 -10 12 -4 28.68 2.6
 10 12 4 28.42 2.76
 10 12 -4 29.77 2.69
 -10 -12 -4 25.66 2.33
 -10 -12 -5 10.41 1.58
 -10 12 -5 12.5 1.83
 -10 12 -5 12.79 0.75
 -10 -12 5 13.77 0.89
 10 -12 5 13.38 1.02
 10 12 5 13.41 1.17
 -10 12 -6 64.56 4.07
 -10 -12 -6 62.95 3.74
 -10 12 -6 62.06 1.83
 -10 -12 6 58.82 2.02
 10 -12 6 62.72 2.2
 10 12 6 60.81 2.47
 10 12 7 23.25 1.55
 -10 12 -7 21.4 1.16
 -10 -12 7 23.11 1.34
 10 -12 7 24.1 1.39
 10 12 7 23.62 1.56
 10 12 8 46.29 2.08
 -10 12 -8 46.69 1.67
 -10 -12 8 42.03 1.77
 10 -12 8 46.32 1.82
 10 12 9 3.34 0.58
 10 -12 9 3.94 0.57
 10 -12 -9 4.34 0.7
 -10 -12 9 3.4 0.53
 -10 12 -9 3.75 0.49
 -10 12 -10 1.4 0.28
 -10 -12 10 1.21 0.25
 10 -12 10 0.78 0.22
 10 12 10 1.67 0.38
 10 -12 10 1.38 0.26
 10 -12 -10 2.06 0.43
 10 -13 0 10.11 1.5
 10 -13 0 7.82 1.45
 10 13 0 8.8 1.78
 10 -13 -1 7.29 1.21
 10 13 1 7.9 1.69
 10 13 -1 7.76 1.83
 10 -13 -1 6.5 1.24
 10 -13 -2 0.11 0.49
 10 13 2 -0.83 0.76
 10 13 -2 -0.31 0.89
 10 -13 -2 -0.15 0.48
 10 -13 3 233.32 3.73
 10 13 3 231.7 8.52
 10 13 -3 231.9 8.14
 10 13 3 225.92 3.64
 10 -13 -3 226.6 6.79
 10 -13 4 62.42 2.08
 10 -13 -4 63.01 2.01
 10 -13 -4 60.85 2.06
 10 13 4 62.25 4.07
 10 13 -4 59.1 3.78
 -10 -13 -4 68.27 3.91
 10 13 4 64.67 2.32
 10 -13 -4 62.83 3.35
 -10 13 -5 45.73 3.28
 -10 -13 -5 49.14 3.31
 10 -13 -5 53.12 1.86
 10 13 5 53.19 2.23
 -10 -13 5 50.77 1.7
 10 -13 5 51 1.97
 10 13 6 12.9 1.18
 -10 13 -6 11.6 0.8
 -10 -13 6 13.13 0.98
 10 -13 6 12.94 1.07
 10 13 7 1.63 0.55
 -10 -13 7 1.07 0.44
 -10 13 -7 1.79 0.39
 10 13 7 1.88 0.6
 10 -13 7 0.92 0.4
 10 13 8 17.66 1.3
 -10 -13 8 17.03 1.12
 10 -13 8 17.01 1.14
 -10 13 -8 16.68 0.99
 10 13 9 0.41 0.35
 10 -13 9 0.18 0.28
 -10 -13 9 0.5 0.26
 10 -13 -9 0.64 0.4
 -10 13 -9 0.13 0.24
 -10 13 -10 0.03 0.18
 10 -13 10 0.17 0.17
 -10 -13 10 -0.12 0.16
 10 -13 10 0.03 0.17
 10 -13 -10 0.29 0.28
 10 13 10 0.09 0.21
 10 -14 0 1.1 0.46
 10 14 0 2.63 0.97
 10 -14 0 3.69 0.98
 10 14 -1 14.85 2.18
 10 14 1 19.27 2.54
 10 -14 -1 17.32 2.03
 10 -14 -1 15.64 1.74
 10 14 2 12.68 1.97
 10 14 -2 15.07 2.33
 10 -14 -2 12.7 1.69
 10 -14 -2 10.11 1.44
 10 14 3 0.39 0.62
 10 14 -3 1.81 0.71
 10 -14 -3 1.34 0.45
 10 -14 3 1.1 0.46
 10 -14 -3 1.77 0.37
 10 -14 -3 1.38 0.47
 10 14 3 1.61 0.45
 10 14 3 1.21 0.44
 10 -14 3 1.46 0.38
 10 -14 -4 3.31 0.56
 10 -14 4 4.5 0.62
 10 14 4 3.88 0.65
 10 -14 -4 4.37 0.94
 10 -14 5 9.39 0.93
 10 -14 -5 7.16 0.8
 10 14 5 8.14 0.95
 -10 -14 -5 10.02 1.45
 -10 14 -5 8.39 1.51
 10 -14 6 34.76 1.57
 10 14 6 37.16 1.98
 -10 14 -6 34.41 1.31
 -10 -14 6 35.85 1.58
 10 -14 6 34.28 1.71
 10 14 7 12.09 1.13
 -10 -14 7 9.96 0.86
 10 -14 7 10.35 0.98
 -10 14 -7 10.4 0.78
 10 14 7 11.75 1.11
 10 14 8 10.47 1.01
 -10 -14 8 11.77 0.77
 10 -14 8 9.69 0.9
 -10 14 -8 9.89 0.73
 -10 14 -9 2.84 0.37
 -10 -14 9 3.47 0.4
 10 -14 9 3.49 0.51
 10 14 9 3.3 0.53
 10 14 -9 3.18 0.38
 10 -14 -9 4.17 0.62
 10 -14 9 2.76 0.39
 -10 14 -10 0.22 0.14
 10 -14 10 0.38 0.17
 10 -14 10 0.52 0.17
 10 -14 -10 0.48 0.24
 10 14 10 0 0.19
 10 14 -10 0.12 0.16
 10 15 0 44.66 3.91
 10 -15 0 37.52 1.56
 10 15 0 38.55 1.48
 10 -15 0 40.88 1.53
 10 -15 0 36.7 3.12
 10 15 1 -0.18 0.63
 10 15 -1 -1.55 0.79
 10 -15 1 -0.22 0.28
 10 -15 -1 0.03 0.36
 10 -15 1 0.32 0.29
 10 15 -1 0.28 0.26
 10 15 -1 0.33 0.34
 10 15 1 -0.03 0.3
 10 15 1 0.07 0.32
 10 -15 -1 -0.91 0.73
 -10 -15 -2 39.87 2.38
 10 -15 -2 36.83 2.6
 10 -15 -2 43.17 3.3
 10 15 -2 41.25 3.69
 10 15 2 42.01 3.86
 10 -15 2 39.18 1.65
 10 -15 -2 40.25 1.4
 10 -15 -2 38.7 1.53
 10 -15 2 40.16 1.67
 10 15 -2 41.74 1.47
 10 15 -2 41.82 1.57
 10 15 2 39.43 1.64
 10 -15 -2 41.68 1.71
 10 15 2 39.97 1.54
 10 -15 2 40.59 1.53
 10 -15 -3 8.25 1.25
 10 15 -3 7.59 1.51
 10 -15 -3 7.94 1.4
 10 15 3 8.07 1.75
 10 15 -3 8.09 0.72
 10 -15 -3 8.99 0.93
 10 -15 3 8.24 0.85
 10 -15 -3 7.6 0.71
 10 15 -3 9.63 0.81
 10 15 3 9.48 0.9
 10 15 3 9.39 0.83
 10 -15 3 8.97 0.77
 10 15 4 12.66 1.99
 10 -15 -4 11.66 1.55
 10 -15 4 11.77 1
 10 -15 -4 12.34 1.07
 10 15 4 13.12 1.13
 10 -15 4 13.19 0.94
 10 15 5 7.42 0.92
 10 -15 -5 7.25 0.81
 10 -15 5 7.03 0.85
 10 -15 6 4.76 0.72
 10 -15 6 6.03 0.75
 10 15 6 5.58 0.86
 -10 15 -6 5.49 0.54
 10 15 7 15.83 1.27
 10 -15 7 14.86 1.15
 -10 15 -7 15.21 0.91
 10 15 8 9.08 0.93
 -10 15 -8 9.86 0.7
 10 -15 8 9.63 0.85
 10 -15 8 9.02 0.73
 -10 15 -9 2.73 0.34
 10 -15 9 2.77 0.43
 10 15 -9 2.19 0.33
 10 -15 9 2.83 0.4
 10 -15 -9 2.17 0.46
 10 15 -9 1.91 0.34
 10 15 9 2.51 0.44
 10 15 10 3.23 0.33
 10 15 10 3.04 0.28
 10 -15 -10 2.86 0.34
 10 -16 0 57.05 4.05
 10 16 0 62.69 4.75
 10 -16 0 60.46 2.12
 10 16 0 60.79 1.85
 10 16 0 58.54 1.91
 10 16 0 58.46 1.83
 10 -16 0 62.95 2.04
 10 -16 -1 22.87 2.47
 10 -16 -1 21.24 1.94
 10 16 1 22.11 2.79
 10 16 -1 22.33 2.81
 10 -16 1 23.94 1.32
 10 -16 -1 21.11 0.98
 10 -16 -1 22.64 1.28
 10 16 -1 22.97 1.15
 10 16 1 22.86 1.24
 10 16 -1 22.06 1.2
 10 16 1 22.24 1.2
 10 16 1 20.87 1.13
 10 16 -1 20.57 1.04
 10 -16 -1 22.89 1.29
 10 -16 1 24.17 1.25
 10 -16 -2 5.3 1.12
 10 16 2 9.39 1.95
 10 16 -2 5.84 1.46
 10 -16 -2 5.06 1.34
 10 -16 -2 6.73 0.62
 10 -16 2 7.65 0.81
 10 -16 -2 5.74 0.61
 10 -16 2 6.06 0.77
 10 16 -2 6.68 0.61
 10 16 -2 7.8 0.76
 10 16 -2 6.78 0.59
 10 16 2 6.85 0.75
 10 16 2 8.57 0.76
 10 -16 -2 7.87 0.84
 10 -16 2 6.37 0.69
 -10 -16 -3 22.37 1.98
 10 -16 -3 20.53 2.15
 10 -16 -3 20.85 1.87
 10 -16 3 22.25 1.36
 10 -16 -3 21.27 1.15
 10 -16 -3 20.33 1.43
 10 16 -3 22.53 1.16
 10 16 -3 24.36 2.81
 10 16 3 20.83 2.44
 10 16 -3 24.6 1.3
 10 16 3 21.75 1.23
 10 16 3 24.3 1.47
 10 -16 3 23.47 1.24
 10 -16 -4 37.39 2.83
 10 -16 4 39.44 1.8
 10 16 4 41.09 1.97
 10 -16 4 41.92 1.68
 10 -16 -4 39.75 1.92
 10 16 -4 39.1 1.54
 10 -16 5 12.07 1.07
 10 -16 -5 11.96 1.01
 10 16 5 11.4 1.13
 10 -16 5 11.26 0.92
 -10 16 -6 0.79 0.27
 10 16 6 0.38 0.49
 10 -16 6 0.1 0.33
 10 -16 6 0.92 0.44
 10 -16 6 0.69 0.48
 -10 16 -7 -0.07 0.22
 10 -16 7 0.25 0.4
 10 16 7 0.79 0.57
 10 -16 7 -0.23 0.3
 10 16 8 10.9 0.96
 10 16 -8 11.25 0.78
 -10 16 -8 10.99 0.69
 10 -16 8 12.81 0.95
 10 -16 8 11.2 0.78
 -10 16 -9 0.06 0.16
 10 -16 9 0.03 0.25
 10 16 9 -0.04 0.29
 10 16 -9 -0.05 0.21
 10 -16 9 0.33 0.2
 10 -16 -9 0.09 0.29
 10 16 -9 0.24 0.2
 10 16 10 1.51 0.2
 10 -16 -10 0.62 0.19
 10 -17 0 1.61 0.42
 10 -17 0 0.91 0.43
 10 17 0 1.37 0.4
 10 17 0 1.49 0.43
 10 -17 0 1.63 1.04
 10 17 0 1.82 1
 10 17 1 0.26 1.02
 10 17 -1 0.87 0.62
 10 -17 -1 0.36 0.66
 10 -17 -1 0.33 0.26
 10 -17 -1 0.13 0.3
 10 -17 1 1.15 0.48
 10 17 -1 0.56 0.38
 10 17 1 1.26 0.46
 10 17 -1 0.32 0.29
 10 17 -1 0.96 0.34
 10 17 1 -0.05 0.35
 10 17 1 0.52 0.42
 10 -17 1 0.92 0.42
 10 -17 -1 -0.01 0.33
 10 17 2 18.87 2.69
 10 17 -2 14.68 2.23
 10 -17 -2 17.98 2.07
 10 -17 2 18.96 1.26
 10 -17 -2 14.56 0.88
 10 -17 -2 16.19 1.07
 10 17 -2 17.57 1.11
 10 -17 2 18.02 1.1
 10 17 2 18.2 1.25
 10 17 -2 17.94 1
 10 17 2 18.21 1.1
 10 -17 2 17.55 1.22
 10 17 -2 18.21 1.05
 10 17 -3 13.79 1.98
 10 17 3 12.92 2.02
 10 -17 3 13.53 1.08
 10 -17 -3 13.7 0.93
 10 17 -3 14.84 1.04
 10 -17 -3 14.74 1.22
 10 17 -3 14.25 0.97
 10 17 3 16.35 1.25
 10 17 3 12.84 0.98
 10 -17 3 15.08 1.02
 10 -17 4 27.98 1.55
 10 17 -4 27.8 1.42
 10 17 4 28.62 1.69
 10 -17 4 27.89 1.39
 10 -17 -4 28.19 1.66
 10 17 -4 27.56 1.3
 10 -17 5 52.84 2.13
 10 17 -5 49.72 1.76
 10 -17 -5 50.97 2.06
 10 17 5 51.46 2.3
 10 -17 5 51.48 1.88
 10 -17 6 25.78 1.5
 10 -17 6 26.52 1.49
 10 17 -6 26.86 1.29
 10 17 6 30.03 1.76
 10 -17 6 27.64 1.36
 -10 17 -7 16.69 0.84
 10 -17 7 17.49 1.2
 10 17 -7 15.96 0.93
 10 17 -7 16.22 1.01
 10 17 7 18.74 1.33
 10 -17 7 15.06 0.97
 10 -17 8 2.04 0.48
 10 17 8 2.71 0.56
 10 17 -8 1.8 0.33
 10 17 -8 2.09 0.39
 -10 17 -8 1.83 0.31
 10 -17 8 2.01 0.37
 10 -17 9 3.63 0.43
 10 17 -9 3.41 0.31
 10 17 9 3.98 0.46
 10 17 -9 3.77 0.36
 10 -17 9 3.35 0.34
 10 -17 -9 3.74 0.48
 10 -18 0 63.59 2.3
 10 18 0 66.46 2.14
 10 -18 0 65.71 2.25
 10 18 0 64.02 2.14
 10 18 0 64.75 2
 10 18 0 66.47 5.13
 10 18 1 4.03 1.12
 10 18 -1 4.86 1.59
 10 -18 -1 6.35 1.54
 10 -18 -1 4.01 0.49
 10 -18 -1 4.28 0.67
 10 -18 1 4.79 0.71
 10 18 -1 4.01 0.57
 10 18 -1 4.85 0.69
 10 18 1 4.34 0.59
 10 18 -1 5.08 0.6
 10 18 1 4.07 0.61
 10 -18 -1 4.94 0.72
 10 -18 1 4.37 0.62
 10 18 2 12.27 2.29
 10 18 -2 10.49 1.9
 10 -18 -2 9.55 1.6
 10 -18 -2 10.04 0.74
 10 -18 2 10.21 1.02
 10 -18 -2 7.8 0.76
 10 -18 2 9.43 0.93
 10 18 -2 9.61 0.81
 10 18 -2 9.39 0.84
 10 18 2 10.13 1
 10 18 2 9.09 0.84
 10 18 -2 7.9 0.73
 10 -18 2 9.06 0.84
 10 18 -3 3.56 0.99
 10 -18 -3 4.71 1.11
 10 18 3 4.13 0.61
 10 -18 -3 7.87 0.73
 10 -18 3 6.06 0.79
 10 18 -3 8.11 0.76
 10 -18 -3 7.22 0.95
 10 18 -3 6.43 0.73
 10 18 -3 6.97 0.67
 10 18 3 6.28 0.84
 10 -18 3 6.87 0.74
 10 -18 4 3.36 0.65
 10 18 -4 4.08 0.65
 10 -18 -4 3.5 0.6
 10 18 -4 4.65 0.6
 10 18 4 3.95 0.75
 10 -18 4 4.21 0.63
 10 -18 5 37.35 1.81
 10 -18 -5 35.64 1.75
 10 18 -5 37.09 1.5
 10 18 -5 35.51 1.63
 10 18 5 39.71 2.03
 10 -18 5 35.57 1.56
 10 -18 6 10.02 0.96
 10 -18 6 9.94 0.96
 10 18 -6 9.11 0.76
 10 18 -6 10.57 0.89
 10 18 6 9.12 1
 10 -18 6 9.67 0.83
 10 -18 7 6.2 0.73
 10 18 -7 6.91 0.61
 10 18 7 7.14 0.84
 10 18 -7 7.29 0.72
 10 18 7 7.8 0.88
 10 -18 7 7.32 0.68
 10 -18 8 -0.38 0.41
 10 18 -8 0.45 0.28
 10 18 -8 0.31 0.21
 10 18 8 0.22 0.31
 -10 18 -8 0.21 0.16
 10 -18 8 0.3 0.26
 10 -18 9 5.22 0.45
 10 18 9 5.72 0.48
 10 18 -9 5.24 0.37
 10 18 9 4.06 0.27
 10 -18 9 4.74 0.33
 10 -18 -9 5.71 0.5
 10 -19 0 2.55 0.6
 10 -19 0 2.29 0.61
 10 19 0 3.18 0.58
 10 19 0 2.06 0.54
 10 19 0 3.4 0.56
 10 19 0 1.94 0.9
 10 19 1 11.55 2.15
 10 19 -1 8.27 1.92
 10 -19 -1 7.53 1.56
 10 -19 1 10.04 0.96
 10 -19 -1 8.13 0.88
 10 19 -1 11.05 0.89
 10 19 -1 9.75 0.89
 10 19 1 9.69 0.94
 10 19 -1 9.09 0.86
 10 -19 -1 9.63 0.97
 10 19 1 9.4 0.85
 10 -19 1 10.68 0.97
 10 19 2 3.98 1.56
 10 19 -2 2.26 0.99
 10 -19 -2 3.11 1.2
 10 -19 -2 1.5 0.34
 10 -19 2 0.91 0.47
 10 -19 -2 1.39 0.43
 10 19 -2 0.89 0.35
 10 -19 2 0.92 0.46
 10 19 -2 1.23 0.44
 10 19 -2 1.16 0.33
 10 19 2 1.39 0.43
 10 19 2 0.81 0.38
 10 -19 2 1.47 0.48
 10 -19 3 2.01 0.59
 10 19 -3 1.59 0.48
 10 -19 3 1.26 0.38
 10 -19 -3 1.08 0.5
 10 19 -3 1.69 0.39
 10 19 -3 0.96 0.34
 10 19 3 2.22 0.58
 10 -19 3 0.99 0.44
 10 -19 4 12.13 1.08
 10 -19 -4 11.98 1.13
 10 19 -4 12.43 0.92
 10 19 -4 13.03 0.99
 10 19 -4 11.26 0.82
 10 19 4 12.68 1.17
 10 -19 4 12.1 0.97
 10 -19 5 6.08 0.78
 10 19 -5 6.1 0.66
 10 -19 -5 6.04 0.79
 10 19 -5 7.15 0.78
 10 19 5 5.32 0.81
 10 -19 5 5.51 0.68
 10 -19 6 6.83 0.83
 10 -19 6 6.89 0.8
 10 19 -6 7.5 0.78
 10 19 -6 6.11 0.61
 10 19 6 6.78 0.87
 10 -19 6 6.38 0.67
 10 -19 7 8.04 0.81
 10 19 7 7.25 0.81
 10 19 -7 6.53 0.56
 10 19 -7 6.61 0.65
 10 19 7 7.77 0.85
 10 -19 7 6.86 0.62
 10 19 -8 -0.42 0.25
 10 19 -8 -0.24 0.21
 10 19 8 0.04 0.28
 10 -19 8 0.07 0.2
 10 -19 8 -0.13 0.29
 10 19 -9 0.78 0.15
 10 19 9 0.54 0.18
 10 -19 9 0.79 0.21
 10 -19 -9 0.62 0.22
 10 -20 0 5.84 0.81
 10 20 0 7.04 0.85
 10 20 0 6.25 0.71
 10 -20 0 5.71 0.74
 10 20 0 5.94 0.72
 10 -20 -1 -0.33 0.35
 10 -20 1 -0.35 0.44
 10 20 -1 0.06 0.33
 10 20 -1 -0.04 0.35
 10 20 1 0.47 0.38
 10 20 1 -0.06 0.36
 10 -20 1 0.28 0.37
 10 -20 -1 -0.15 0.4
 10 -20 2 41.66 1.92
 10 -20 -2 37.16 1.7
 10 20 -2 39.24 1.73
 10 -20 2 36.06 1.85
 10 20 -2 38.51 1.56
 10 20 2 41.67 1.95
 10 20 -2 40.78 1.71
 10 20 2 38.95 1.62
 10 -20 2 37.3 1.71
 10 -20 3 31.38 1.69
 10 20 -3 32.61 1.59
 10 -20 3 30.51 1.55
 10 20 -3 29.3 1.37
 10 -20 -3 28.67 1.77
 10 20 3 32.16 1.81
 10 20 -3 29.34 1.4
 10 -20 3 31.06 1.53
 10 -20 4 37.65 1.81
 10 20 -4 38.34 1.7
 10 -20 -4 33.92 1.83
 10 20 -4 37.61 1.51
 10 20 -4 37.45 1.46
 10 20 4 37.96 1.95
 10 -20 4 35.57 1.62
 10 -20 5 48.32 2.01
 10 20 -5 48.21 1.62
 10 -20 -5 46.77 1.98
 10 20 -5 49.89 1.9
 10 20 5 50.7 2.22
 10 -20 5 47.42 1.79
 10 -20 6 0.39 0.44
 10 -20 6 0.29 0.37
 10 20 -6 -0.19 0.27
 10 20 -6 0.49 0.32
 10 20 6 0.21 0.49
 10 -20 6 -0.13 0.35
 10 -20 7 2.77 0.52
 10 -20 7 2.17 0.35
 10 20 7 3.59 0.57
 10 20 -7 3.72 0.42
 10 20 -7 2.96 0.46
 10 20 7 2.79 0.56
 10 -20 7 2.89 0.42
 10 20 -8 1.95 0.32
 10 20 8 1.76 0.35
 10 20 -8 1.69 0.21
 10 -20 8 1.89 0.36
 10 -20 8 2.43 0.31
 10 -21 0 -0.43 0.48
 10 21 0 0.46 0.31
 10 21 0 0.22 0.39
 10 -21 0 0.81 0.46
 10 21 0 0.35 0.36
 10 -21 1 7.58 0.88
 10 -21 -1 6.99 0.84
 10 21 -1 6.81 0.77
 10 21 -1 8.04 0.86
 10 21 1 7.22 0.89
 10 21 -1 7.26 0.74
 10 21 1 8.19 0.79
 10 -21 1 6.87 0.84
 10 -21 -2 0.71 0.36
 10 -21 2 0.71 0.53
 10 21 -2 -0.09 0.36
 10 -21 2 -0.25 0.41
 10 21 -2 0.24 0.32
 10 21 2 0.71 0.32
 10 21 2 -0.05 0.38
 10 -21 2 -0.02 0.41
 10 -21 3 12.41 1.08
 10 21 -3 13.97 1.07
 10 -21 -3 12.44 1.19
 10 -21 3 10.74 0.94
 10 21 -3 12.92 0.93
 10 21 -3 12.05 0.94
 10 21 3 12.7 1.15
 10 -21 3 12.15 0.99
 10 -21 4 21.28 1.37
 10 -21 -4 21.1 1.45
 10 21 -4 19.31 1.06
 10 21 -4 21.94 1.28
 10 21 -4 19.94 1.09
 10 21 4 20.92 1.43
 10 -21 4 19.63 1.2
 10 -21 5 8.95 0.89
 10 -21 5 9.18 0.95
 10 21 -5 10.44 0.77
 10 -21 -5 9.43 0.93
 10 21 -5 11.08 0.92
 10 21 5 9.6 1.02
 10 -21 5 9 0.8
 10 -21 6 11.57 0.94
 10 -21 6 12.32 0.95
 10 21 -6 12.76 0.76
 10 21 -6 11.39 0.85
 10 21 6 11.56 0.99
 10 -21 6 11.22 0.81
 10 21 -7 3.35 0.45
 10 21 7 3.37 0.54
 10 21 -7 2.68 0.29
 10 -21 7 1.77 0.29
 10 -21 7 2.97 0.47
 10 -21 7 2.91 0.38
 10 -21 8 3.93 0.43
 10 21 8 4.32 0.43
 10 -21 8 3.87 0.29
 10 -21 -8 4.1 0.43
 10 21 -8 4.24 0.38
 10 22 0 12.53 1.08
 10 -22 0 10.16 1.01
 10 22 0 11.23 0.88
 10 -22 0 10.29 1.04
 10 22 -1 62.8 2.19
 10 -22 1 59.25 2.48
 10 22 1 61.16 2.34
 10 22 -1 62.05 1.97
 10 22 -1 62.41 2.24
 10 22 1 60.83 1.98
 10 -22 1 62.86 2.3
 10 -22 -1 58.79 2.27
 10 -22 1 58.45 2.43
 10 -22 -2 8.65 0.81
 10 -22 2 10 1.03
 10 -22 -2 9.46 1.06
 10 22 2 10.35 1.03
 10 22 -2 9.26 0.88
 10 -22 2 9.48 0.94
 10 -22 2 10.72 1.02
 10 22 -2 10.74 0.99
 10 -22 3 9.19 0.88
 10 -22 -3 8.25 0.95
 10 22 -3 8.68 0.84
 10 22 -3 10.15 0.87
 10 -22 3 10.31 0.92
 10 22 3 9.51 1.03
 10 -22 3 9.46 0.95
 10 -22 4 3.6 0.64
 10 22 -4 3.4 0.48
 10 -22 -4 3.43 0.66
 10 22 -4 3.73 0.59
 10 22 -4 3.66 0.51
 10 22 4 4.35 0.71
 10 -22 4 3.68 0.58
 10 -22 5 7.44 0.82
 10 -22 5 6.8 0.86
 10 22 -5 7.55 0.63
 10 -22 -5 6.46 0.74
 10 22 -5 7.32 0.76
 10 22 5 7.23 0.86
 10 -22 5 6.52 0.7
 10 -22 6 3.78 0.57
 10 -22 6 3.74 0.51
 10 22 -6 4.32 0.42
 10 22 -6 3.58 0.52
 10 22 6 4.24 0.64
 10 -22 6 4.51 0.52
 10 22 -7 0.31 0.27
 10 22 7 0.36 0.25
 10 -22 7 0.2 0.26
 10 -22 7 0.45 0.23
 10 22 -8 0.49 0.17
 10 -22 8 0.11 0.17
 10 22 8 0.27 0.15
 10 -23 0 0.52 0.39
 10 -23 0 0.45 0.44
 10 23 0 0.46 0.3
 10 23 0 0.81 0.45
 10 -23 0 0.19 0.47
 10 -23 -1 4.63 0.69
 10 -23 1 5.16 0.88
 10 -23 1 5.15 0.78
 10 -23 -1 6.08 0.95
 10 23 -1 5.34 0.75
 10 23 -1 4.74 0.65
 10 23 -1 5.56 0.64
 10 23 1 5.44 0.61
 10 23 1 5.58 0.8
 10 -23 1 5.66 0.74
 10 -23 2 -0.24 0.44
 10 -23 -2 -0.29 0.37
 10 -23 2 0.32 0.41
 10 -23 2 -0.29 0.4
 10 -23 -2 0.2 0.49
 10 23 -2 0.58 0.35
 10 23 -2 -0.13 0.35
 10 23 -2 -0.51 0.36
 10 23 2 -0.66 0.52
 10 -23 2 -0.13 0.4
 10 -23 3 1.06 0.52
 10 -23 3 1.23 0.47
 10 -23 -3 0.84 0.43
 10 -23 3 1.63 0.43
 10 23 -3 0.62 0.38
 10 23 -3 1.05 0.36
 -10 23 -3 0.89 0.31
 10 23 3 0.79 0.47
 10 -23 3 1.01 0.46
 10 -23 4 0.13 0.46
 10 -23 4 0.08 0.39
 10 -23 -4 -0.23 0.39
 10 23 -4 0.11 0.38
 10 23 -4 0.1 0.3
 10 23 4 0.02 0.45
 10 -23 4 0.43 0.35
 10 -23 5 -0.43 0.4
 10 -23 5 -0.3 0.39
 10 -23 -5 0.3 0.3
 10 23 -5 0.03 0.34
 10 23 5 0.34 0.38
 10 -23 5 -0.15 0.29
 10 -23 6 6.54 0.63
 10 -23 6 5.25 0.59
 10 23 -6 6.69 0.6
 10 23 6 6.07 0.67
 10 -23 6 5.67 0.5
 10 23 7 15.82 0.77
 10 23 -7 14.62 0.7
 10 -23 7 13.5 0.56
 10 -23 7 15.15 0.77
 10 -24 0 39.79 2.06
 10 24 0 42.24 1.87
 10 24 0 39.72 1.49
 10 -24 0 41.49 1.92
 10 -24 -1 0.3 0.35
 10 -24 1 0.09 0.44
 10 -24 1 -0.18 0.43
 10 -24 -1 -0.66 0.58
 10 24 -1 0.04 0.34
 10 24 1 0.17 0.31
 10 24 1 0.15 0.39
 10 24 -1 -0.28 0.3
 10 24 -1 0.69 0.41
 10 -24 1 0 0.38
 10 -24 2 -0.72 0.52
 10 -24 2 0.51 0.47
 10 -24 -2 0.21 0.45
 10 24 -2 0.1 0.34
 10 24 -2 0.04 0.35
 10 24 -2 0.36 0.32
 10 24 2 0.61 0.47
 10 -24 2 0.11 0.38
 10 -24 3 2.26 0.55
 10 -24 3 2.76 0.66
 10 -24 -3 2.64 0.6
 10 24 -3 2.17 0.51
 10 24 -3 2.45 0.46
 -10 24 -3 2.17 0.33
 10 24 3 3.26 0.65
 10 24 -3 2.21 0.41
 10 -24 3 2.14 0.5
 10 24 -4 8.06 0.76
 10 -24 -4 7.48 0.85
 10 24 -4 6.5 0.59
 -10 24 -4 7.22 0.57
 10 -24 4 6.75 0.71
 10 24 4 8.84 0.88
 10 -24 4 6.87 0.74
 10 -24 4 7.14 0.85
 10 -24 5 7.22 0.76
 10 -24 -5 6.83 0.64
 10 24 -5 7.31 0.67
 -10 24 -5 6.53 0.51
 10 -24 5 6.12 0.58
 10 24 5 7.23 0.73
 10 -24 5 6.34 0.69
 10 -24 6 0.3 0.24
 10 -24 6 0.83 0.31
 10 24 -6 1.29 0.33
 10 24 6 0.64 0.29
 -10 24 -6 0.76 0.22
 10 -24 6 1.03 0.26
 10 24 -7 1.05 0.21
 10 -24 7 0.96 0.23
 10 24 7 0.68 0.2
 10 -25 0 6.91 0.9
 10 -25 0 8.57 0.86
 10 25 0 8.85 0.89
 10 25 0 7.04 0.61
 10 -25 1 0.28 0.42
 10 -25 -1 1.11 0.55
 10 25 1 1.06 0.45
 10 25 -1 1 0.3
 10 25 -1 0.47 0.35
 10 -25 1 0.86 0.49
 10 -25 -1 0.75 0.39
 10 -25 2 0.97 0.53
 10 -25 2 1.19 0.4
 10 -25 -2 1.14 0.52
 10 25 -2 1.06 0.39
 10 25 2 0.64 0.48
 10 25 -2 1.18 0.33
 10 25 -2 1.74 0.44
 10 -25 2 0.71 0.38
 10 -25 3 0.17 0.39
 10 -25 -3 0.19 0.4
 10 25 -3 0.46 0.35
 10 25 -3 0.18 0.25
 -10 25 -3 0.49 0.21
 10 25 3 0.21 0.41
 10 25 -3 0.29 0.29
 10 -25 3 0.1 0.34
 10 -25 4 0.38 0.42
 10 -25 4 0.37 0.32
 10 -25 -4 -0.2 0.36
 10 25 -4 0.67 0.36
 10 25 -4 0.85 0.26
 10 25 -4 0.76 0.28
 -10 25 -4 0.35 0.24
 10 25 4 -0.02 0.37
 10 -25 4 0.67 0.32
 10 -25 5 17.1 1
 10 -25 -5 16.89 0.84
 10 25 -5 18.2 0.9
 10 25 -5 16.52 0.69
 -10 25 -5 15.83 0.68
 10 -25 5 17.54 0.86
 10 25 5 17.16 0.99
 10 -25 5 17.96 0.95
 10 -25 6 1.76 0.28
 10 25 6 1.99 0.32
 10 25 -6 1.98 0.31
 10 25 6 2.49 0.37
 -10 25 -6 2.62 0.25
 10 -25 6 1.21 0.17
 10 -26 0 8.02 0.92
 10 -26 0 9.23 0.86
 10 26 0 8.88 0.85
 10 -26 1 5.99 0.76
 10 -26 -1 6 0.84
 10 -26 1 6.64 0.78
 10 -26 -1 5.87 0.63
 10 26 -1 6.38 0.73
 10 26 -1 7.17 0.53
 10 26 1 6.72 0.77
 10 -26 2 0.85 0.42
 10 -26 -2 0.33 0.43
 10 26 -2 0.26 0.3
 10 26 -2 0.37 0.21
 10 26 2 0.19 0.38
 10 -26 2 0.01 0.39
 10 -26 3 0.59 0.36
 10 -26 -3 1.05 0.45
 10 26 -3 1.2 0.35
 10 26 3 1.44 0.47
 10 26 -3 1.03 0.25
 10 26 -3 1.04 0.34
 10 26 3 1.47 0.34
 10 -26 3 1.34 0.42
 10 -26 4 -0.27 0.33
 10 -26 -4 -0.02 0.28
 10 26 -4 -0.03 0.26
 -10 26 -4 0.03 0.15
 10 26 4 0.13 0.31
 10 26 -4 -0.2 0.19
 10 26 -4 0.13 0.17
 10 -26 4 0.09 0.25
 10 26 -5 1.02 0.3
 10 -26 -5 0.34 0.17
 10 -26 5 0.62 0.26
 -10 26 -5 0.39 0.13
 10 26 5 0.68 0.3
 10 26 -6 7.44 0.43
 10 -27 0 94.65 2.65
 10 27 0 99.26 2.44
 10 -27 1 6.06 0.71
 10 -27 -1 8.35 0.87
 10 -27 -1 7.96 0.59
 10 -27 1 7.77 0.77
 10 27 1 7.98 0.76
 10 27 -1 7.33 0.69
 10 -27 2 -0.16 0.25
 10 -27 -2 -0.11 0.37
 10 27 -2 0.12 0.28
 10 27 2 0.18 0.36
 10 -27 2 0.17 0.35
 10 -27 -3 0.02 0.36
 10 27 3 0.78 0.2
 10 -27 3 0.06 0.32
 10 27 3 0.29 0.29
 10 27 -3 0.06 0.21
 10 -27 -4 -0.02 0.23
 10 -27 4 0.36 0.32
 10 27 4 -0.08 0.3
 10 27 5 2.44 0.28
 10 -27 5 3.17 0.37
 10 27 5 3.26 0.37
 10 -28 0 1 0.41
 10 -28 0 0.63 0.3
 10 28 0 0.4 0.3
 10 -28 1 13.19 0.86
 10 -28 -1 11.93 0.93
 10 -28 1 11.52 0.79
 10 28 -1 12.06 0.75
 10 28 1 13.29 0.87
 10 -28 -2 -0.09 0.31
 10 -28 2 0.56 0.22
 10 -28 2 0.86 0.34
 10 28 -2 0.56 0.26
 10 28 2 0.83 0.34
 10 -28 -3 1.1 0.33
 10 -28 3 0.91 0.33
 10 28 3 0.47 0.28
 10 28 -3 0.65 0.18
 10 -28 -4 0.5 0.19
 10 -28 4 0.21 0.2
 10 28 4 0.04 0.21
 10 -29 0 2.03 0.42
 10 -29 0 1.5 0.24
 10 29 0 1.25 0.3
 10 -29 1 1.98 0.33
 10 -29 -1 3.01 0.46
 10 29 1 2.76 0.39
 10 29 -1 2.97 0.37
 10 -29 1 2.2 0.33
 10 -29 -2 22.91 1.02
 10 29 -2 22.92 0.75
 10 29 2 24.78 0.97
 10 -29 2 23 0.95
 10 29 3 8.77 0.55
 10 -29 -3 7.77 0.52
 10 -29 3 7.51 0.53
 10 -30 0 1.29 0.26
 10 30 0 1.4 0.23
 10 -30 -1 6.21 0.49
 10 30 1 5.85 0.41
 10 -30 -2 0.51 0.21
 10 30 2 0.39 0.17
 11 0 0 0.16 0.51
 11 0 0 -0.04 0.42
 11 0 1 12.31 1.33
 11 0 -1 11.58 1.27
 11 0 -1 9.68 1.13
 -11 0 -2 285.25 4.83
 11 0 2 285.59 6.33
 -11 0 -3 872.71 10.5
 -11 0 -4 2.12 0.82
 -11 0 -5 36.22 2.71
 -11 0 -6 91.97 4.62
 11 0 6 90.61 2.37
 11 0 -6 92.03 2.65
 11 0 6 90.09 2.63
 -11 0 -7 51.37 3.46
 11 0 -7 51.23 2.13
 11 0 7 51.41 2
 11 0 7 53.6 2.07
 11 0 -8 36.38 1.85
 11 0 8 37.05 1.71
 11 0 -9 0.66 0.42
 -11 0 10 31.73 1.56
 11 0 10 28.48 1.18
 -11 0 -11 7.83 0.54
 -11 0 11 8.66 0.66
 11 0 11 8.56 0.41
 11 -1 0 -0.25 0.58
 11 1 0 0.42 0.56
 11 1 0 -0.03 0.47
 11 -1 0 0.26 0.49
 -11 -1 -1 117.2 2.28
 11 -1 1 118.68 3.83
 11 1 1 114.74 3.82
 11 -1 -1 114.04 3.74
 11 1 -1 116.77 3.79
 11 1 -1 115.56 3.58
 11 -1 -1 117.45 3.8
 -11 1 -2 87.36 2.71
 -11 -1 -2 86.52 2.72
 11 -1 2 90.86 3.59
 11 1 2 91.6 3.62
 -11 -1 -3 9.95 1.17
 -11 1 -3 10.42 1.19
 -11 1 -4 43.36 2.67
 -11 -1 -4 44.15 2.69
 -11 1 -5 46.87 3.11
 -11 -1 -5 48.23 3.06
 -11 -1 -6 9.03 1.51
 11 -1 6 7.72 0.72
 11 1 6 6.94 0.72
 11 1 6 7.34 0.81
 11 1 -6 7.96 0.83
 11 -1 -6 7.11 0.78
 11 -1 6 6.46 0.71
 -11 1 -7 29.74 2.65
 -11 -1 -7 33.21 2.83
 11 -1 -7 27.57 1.58
 11 1 7 29.02 1.55
 11 1 -7 28.55 1.6
 11 -1 7 29.67 1.51
 11 1 7 27.72 1.5
 11 -1 7 26.73 1.49
 11 1 -8 17.51 1.27
 11 -1 -8 19 1.37
 11 1 8 17.68 1.2
 11 -1 8 18.2 1.22
 11 1 8 18.44 1.25
 11 -1 -9 2.18 0.6
 11 1 -9 1.45 0.46
 11 1 10 5.03 0.58
 11 -1 10 4.37 0.5
 -11 -1 10 4.33 0.64
 -11 1 10 4.33 0.65
 -11 -1 11 -0.06 0.27
 -11 1 11 0.31 0.25
 -11 1 -11 0.21 0.2
 -11 -1 -11 0.14 0.23
 11 1 11 -0.01 0.16
 11 -2 0 0.04 0.5
 11 2 0 -0.28 0.51
 11 2 0 0.62 0.5
 11 -2 0 0.78 0.68
 -11 -2 -1 2.83 0.42
 11 -2 -1 2.77 0.71
 11 2 -1 2.84 0.78
 11 -2 1 3.27 0.77
 11 2 1 2.29 0.71
 11 2 -1 2.22 0.61
 11 -2 -1 2.64 0.84
 -11 2 -2 11.49 1
 -11 -2 -2 11.44 1.06
 11 2 2 11.36 1.35
 11 -2 2 10.32 1.29
 -11 -2 -3 -0.05 0.44
 -11 2 -3 0.1 0.44
 -11 2 -4 52.44 2.97
 -11 -2 -4 48.09 2.77
 -11 -2 -5 8.67 1.3
 -11 2 -5 7.14 1.31
 -11 -2 -6 4.21 0.97
 -11 2 -6 5.37 1.24
 11 -2 6 4.21 0.56
 11 2 6 3.44 0.54
 11 2 6 3.96 0.62
 11 2 -6 4.74 0.67
 11 -2 -6 3.9 0.65
 11 -2 6 3.45 0.6
 -11 2 -7 105.5 4.99
 -11 -2 -7 96.61 4.7
 11 2 -7 110.51 3.08
 11 -2 -7 106.6 3.1
 11 2 7 107.62 2.94
 11 -2 7 103.11 2.86
 11 2 7 105.9 2.93
 11 2 -8 24.87 1.53
 11 -2 -8 22.68 1.5
 11 -2 8 22.29 1.35
 11 2 8 22.62 1.34
 11 2 8 22.84 1.42
 -11 -2 9 0.12 0.4
 11 -2 9 -0.16 0.27
 11 -2 -9 -0.32 0.4
 -11 -2 10 0.55 0.42
 11 -2 -10 -0.03 0.35
 11 -2 10 0.67 0.28
 -11 2 -11 6.73 0.51
 -11 -2 -11 6.38 0.48
 -11 -2 11 7.2 0.59
 -11 2 11 6.62 0.59
 11 2 11 6.28 0.41
 11 -3 0 0.27 0.59
 11 -3 0 0.32 0.56
 11 3 0 -0.24 0.54
 11 3 0 0.3 0.4
 11 -3 1 20.55 1.64
 11 3 1 19.49 1.62
 11 3 -1 20.61 1.45
 11 -3 -1 21.61 1.71
 11 -3 -1 18.57 1.57
 11 3 -1 19.53 1.57
 -11 -3 -1 19.99 1.11
 11 -3 2 2.26 0.59
 11 3 2 3.35 0.84
 -11 -3 -2 2.83 0.58
 -11 3 -2 2.71 0.54
 11 3 -3 22.32 1.73
 -11 3 -3 21.62 1.75
 -11 -3 -3 20.03 1.6
 -11 -3 -4 1.94 0.65
 -11 3 -4 1.9 0.74
 -11 -3 -5 1.07 0.67
 -11 3 -5 1.55 0.67
 -11 -3 -6 20.33 2.18
 -11 3 -6 18.13 2.08
 11 -3 6 19.08 1.22
 11 3 6 19.93 1.17
 11 3 -6 22.2 1.33
 11 -3 -6 19.74 1.28
 -11 3 -7 103.52 4.95
 -11 -3 -7 103.6 4.85
 11 3 7 103.37 2.92
 11 -3 -7 108.18 3.18
 11 3 -7 100.49 2.9
 11 -3 7 102.47 2.87
 11 3 7 103.8 2.98
 11 3 -8 6.92 0.82
 11 -3 -8 6.84 0.85
 11 3 8 8.62 0.96
 11 3 8 7.57 0.84
 -11 -3 9 13.68 1.15
 11 -3 -9 13.33 1.14
 11 -3 9 12.81 0.87
 -11 -3 10 1.01 0.42
 11 -3 -10 0.63 0.37
 11 -3 10 0.55 0.2
 -11 -3 -11 -0.05 0.19
 -11 -3 11 0.02 0.24
 -11 3 11 0.22 0.25
 -11 3 -11 0.05 0.19
 11 3 11 0.16 0.18
 11 4 0 -0.28 0.83
 11 -4 0 -0.36 0.57
 11 4 0 -0.2 0.55
 11 -4 0 0.03 0.56
 -11 -4 -1 0.53 0.29
 11 4 -1 0.41 0.38
 11 -4 -1 0.99 0.58
 11 4 -1 0.38 0.46
 11 -4 1 0.68 0.72
 11 -4 1 0.31 0.48
 11 4 1 0.08 0.53
 11 -4 -1 -0.58 0.58
 -11 -4 -2 7.23 0.93
 -11 4 -2 9.1 0.95
 11 4 2 8.6 1.17
 11 -4 2 10.37 1.3
 -11 4 -3 31.38 2.12
 -11 -4 -3 26.89 1.91
 11 4 -4 89.75 4.16
 -11 4 -4 83.78 3.95
 -11 -4 -4 77.32 3.52
 -11 -4 -5 0.98 0.37
 -11 4 -5 2.49 0.86
 -11 -4 -6 10.57 1.61
 -11 4 -6 10.39 1.74
 11 -4 6 11.49 0.95
 11 4 6 13.21 1.02
 11 4 -6 11.99 1.01
 -11 -4 -7 7.16 1.34
 11 4 7 6.26 0.78
 11 4 -7 5.11 0.75
 11 -4 -7 6.39 0.91
 11 -4 7 5.28 0.73
 11 4 7 6.44 0.82
 -11 -4 8 3.68 0.66
 11 -4 8 4.57 0.55
 11 -4 -8 4.88 0.81
 11 4 8 4.14 0.66
 11 4 8 4.56 0.76
 -11 -4 9 1.43 0.49
 11 -4 9 1.04 0.29
 11 -4 -9 1.81 0.55
 11 4 9 1.9 0.45
 11 -4 -10 3.52 0.55
 -11 -4 10 4.02 0.58
 11 4 11 0.83 0.21
 -11 -4 -11 1.09 0.25
 -11 -4 11 1.08 0.29
 -11 4 11 0.94 0.29
 -11 4 -11 0.95 0.25
 11 -5 0 -0.45 0.47
 11 5 0 0.38 0.42
 11 -5 0 -0.49 0.58
 11 5 0 0.13 0.71
 11 -5 1 167.48 4.54
 11 5 -1 167.06 4.37
 11 -5 1 180.35 5.44
 11 5 -1 166.15 3.8
 11 5 1 163.63 4.48
 11 -5 -1 172.14 5.02
 11 5 1 181.1 6.53
 11 5 -1 181.28 6.4
 -11 -5 -1 171.83 3.8
 11 -5 2 26.23 1.93
 11 5 2 27.03 1.94
 11 5 -2 21.42 1.43
 -11 5 -2 24.22 1.55
 -11 -5 -2 23.86 1.66
 11 5 2 26.52 2.53
 -11 5 -3 138.58 4.47
 -11 -5 -3 142.8 4.43
 -11 5 -4 23.07 2.09
 -11 -5 -4 24.6 2.03
 -11 -5 -5 7.11 1.23
 -11 5 -5 9.18 1.44
 11 5 6 1.04 0.37
 11 -5 6 1.42 0.28
 11 5 -6 1.1 0.4
 11 -5 6 0.53 0.43
 11 -5 7 17.55 1.03
 -11 -5 -7 14.1 1.69
 -11 5 -7 14 1.89
 11 5 7 20.01 1.3
 11 -5 -7 17.64 1.38
 11 -5 7 16.74 1.21
 11 5 7 16.69 1.26
 11 5 8 22.35 1.32
 11 5 8 21.97 1.47
 -11 -5 8 22.45 1.44
 11 -5 -8 22.41 1.53
 11 -5 8 22.16 1.11
 11 5 9 1.3 0.49
 -11 -5 9 1.11 0.5
 11 -5 -9 1.18 0.5
 11 5 9 1.25 0.32
 11 -5 9 1.26 0.32
 -11 -5 10 3.08 0.55
 -11 5 -10 3.18 0.49
 11 -5 -10 2.48 0.51
 -11 -5 11 5.05 0.46
 -11 5 11 4.72 0.48
 -11 5 -11 4.77 0.41
 11 5 11 5.02 0.4
 11 -6 0 0.09 0.5
 11 -6 0 -0.37 0.61
 11 6 0 0.12 0.41
 11 6 0 -0.44 0.71
 11 6 1 15.19 1.37
 11 -6 1 14.87 1.71
 11 6 -1 15.85 1.14
 11 -6 -1 13.41 1.5
 11 -6 1 14.21 1.38
 11 6 1 13.7 1.94
 11 6 -1 16.1 2.03
 11 -6 2 8.82 1.17
 11 6 2 9.13 1.18
 11 6 -2 8.7 0.89
 11 -6 -2 7.36 0.91
 -11 -6 -2 9.57 1.12
 11 6 2 11.08 1.87
 -11 6 -2 8.44 0.94
 11 6 -2 7.66 1.47
 11 -6 3 1.1 0.69
 -11 -6 -3 0.45 0.41
 -11 6 -3 1.18 0.47
 -11 6 -4 14.41 1.69
 -11 -6 -4 11.87 1.4
 -11 -6 -5 14.43 1.67
 -11 6 -5 16.23 1.99
 11 6 5 15.86 1.06
 11 -6 5 16.74 1.06
 11 -6 6 21.64 1.29
 11 6 6 21.2 1.34
 -11 6 -6 22.29 2.41
 -11 -6 -6 19.26 2.05
 11 -6 6 18.99 0.98
 -11 -6 6 21.47 1.18
 11 -6 6 16.53 0.93
 11 6 7 35.35 1.81
 -11 -6 7 35.08 1.68
 11 -6 7 34.23 1.33
 -11 6 -7 37.44 3
 -11 -6 -7 34.6 2.71
 11 6 7 35.76 1.73
 11 -6 8 8.91 0.69
 11 6 8 9.45 0.98
 -11 -6 8 8.84 0.92
 11 -6 -8 11.25 1.13
 11 6 8 9.61 0.87
 11 6 9 0 0.38
 11 -6 -9 -0.14 0.43
 11 6 9 0.37 0.34
 -11 -6 9 -0.55 0.41
 11 -6 -10 -0.14 0.34
 -11 -6 10 -0.33 0.34
 -11 6 -10 0.33 0.28
 11 6 11 0.1 0.18
 -11 -6 -11 0.35 0.18
 -11 -6 11 -0.11 0.21
 -11 6 -11 0.23 0.21
 -11 6 11 -0.04 0.23
 11 -7 0 0.32 0.45
 11 7 0 -0.23 0.46
 11 -7 0 0.14 0.55
 11 7 0 0.23 0.75
 11 -7 1 57.92 2.66
 11 7 1 61.05 2.69
 11 -7 1 61.33 3.29
 11 -7 -1 59.44 3.08
 11 7 1 64.33 4.06
 11 7 -1 62.3 3.94
 11 -7 2 122.16 4.01
 11 7 2 127.34 4.16
 11 -7 -2 135.11 4.13
 -11 7 -2 120.29 3.65
 11 7 2 131.36 5.78
 11 7 -2 134.12 5.74
 -11 -7 -2 130.02 4.01
 11 -7 3 7.36 1.14
 -11 -7 -3 6.13 0.92
 11 7 -3 7.83 1.4
 11 7 3 7.28 1.4
 -11 7 -3 7.51 1.1
 -11 7 -4 52.15 3.2
 -11 -7 -4 46.7 2.86
 11 -7 5 14.21 1.01
 11 7 5 14.46 1.06
 -11 -7 -5 15.61 1.77
 -11 7 -5 14.82 1.86
 11 -7 6 7.29 0.78
 -11 -7 -6 6.53 1.18
 -11 -7 6 9.03 0.8
 11 -7 6 7.77 0.65
 11 -7 6 9.22 0.7
 11 -7 6 8.14 0.67
 11 7 6 8.17 0.92
 11 7 6 9.13 0.93
 11 7 7 50.41 2.17
 11 -7 7 49.92 1.51
 -11 -7 7 50.28 1.99
 11 -7 7 49.13 1.69
 11 7 7 52.32 2.05
 11 7 8 0.2 0.41
 11 -7 8 0.65 0.31
 -11 -7 8 0.5 0.4
 11 -7 -8 0.08 0.44
 11 7 8 1.38 0.4
 -11 -7 9 0.34 0.34
 11 -7 -9 0.49 0.39
 11 7 9 0.33 0.39
 11 -7 -10 7.53 0.74
 -11 7 -10 7.74 0.66
 -11 -7 10 6.95 0.68
 11 7 11 0.03 0.18
 -11 7 -11 0.31 0.16
 -11 7 11 0.2 0.2
 -11 -7 -11 0.11 0.12
 11 8 0 -0.9 0.85
 11 -8 0 0.34 0.44
 11 8 0 -0.34 0.41
 11 -8 0 0.4 0.63
 11 8 1 99.87 5.09
 11 8 -1 100.01 5.1
 11 -8 1 94.55 3.37
 11 8 1 96.64 3.33
 11 -8 -1 100.84 3.99
 11 -8 -1 92.67 3.95
 11 8 2 7.75 1.56
 11 8 -2 6.97 1.4
 -11 -8 -2 7.04 1.06
 11 -8 -2 6.36 0.98
 11 -8 2 5.49 0.81
 11 8 2 6.19 0.97
 11 8 3 12.82 1.91
 11 8 -3 13.77 1.87
 -11 -8 -3 15.49 1.6
 -11 8 -3 13.14 1.53
 11 -8 3 13.96 1.48
 -11 8 -4 45.4 3.07
 -11 -8 -4 45.95 2.88
 11 -8 4 40.95 2.63
 11 -8 5 1.85 0.38
 11 -8 5 0.81 0.33
 -11 -8 -5 -0.43 0.73
 -11 8 -5 0.51 0.75
 11 8 5 0.79 0.37
 11 -8 5 1.49 0.46
 -11 -8 6 2.47 0.46
 11 -8 6 1.85 0.4
 11 8 6 2.18 0.57
 -11 -8 -6 0.88 0.55
 -11 8 -6 1.27 0.71
 11 8 6 1.87 0.48
 11 -8 6 1.62 0.42
 -11 -8 7 15.98 1.13
 11 -8 7 18.24 1.1
 11 8 7 17.62 1.32
 11 8 8 3.44 0.69
 11 -8 8 3.43 0.52
 -11 -8 8 3.85 0.69
 11 -8 -8 3.41 0.68
 11 8 8 3.72 0.53
 11 8 9 0.96 0.45
 11 -8 9 0.75 0.34
 11 -8 -9 0.59 0.42
 -11 -8 9 0.92 0.42
 -11 8 -9 1.09 0.41
 11 -8 -10 0.48 0.35
 -11 -8 10 0.93 0.33
 -11 8 -10 0.99 0.32
 -11 8 -11 -0.05 0.15
 -11 8 11 -0.04 0.21
 11 8 11 0.1 0.16
 -11 -8 11 0.2 0.14
 11 9 0 0.18 0.59
 11 -9 0 -0.51 0.51
 11 9 0 0.01 0.32
 11 -9 0 0.51 0.61
 11 9 1 17.79 2.3
 11 9 -1 18.4 2.25
 11 -9 1 17.89 1.49
 11 9 1 17.48 1.45
 11 -9 -1 14.68 1.57
 11 -9 -1 19.87 1.92
 -11 -9 -2 -0.6 0.51
 11 9 2 -0.32 0.86
 11 -9 -2 0.25 0.47
 11 9 -2 -0.91 0.81
 11 -9 2 0.56 0.48
 11 9 2 -0.53 0.63
 -11 -9 -3 0.06 0.45
 11 9 3 -0.33 0.58
 -11 9 -3 0.4 0.45
 11 9 -3 -0.22 0.54
 11 -9 3 0.96 0.49
 11 9 3 0.36 0.48
 -11 9 -4 138.34 5.33
 -11 -9 -4 128.92 4.96
 11 9 4 129.32 5.62
 11 -9 4 131.06 4.54
 11 -9 5 4.13 0.82
 -11 -9 5 2.69 0.38
 11 -9 5 4.52 0.53
 -11 -9 -5 3.37 0.89
 -11 9 -5 3.54 0.9
 11 9 5 4.1 0.73
 11 -9 5 4 0.52
 -11 -9 -6 30.39 2.65
 -11 9 -6 28.08 2.56
 11 9 6 29.53 1.65
 11 9 6 31.64 1.77
 -11 -9 6 30.64 1.4
 11 -9 6 29.64 1.38
 11 -9 7 6.05 0.73
 11 9 7 6.16 0.87
 -11 -9 7 6.54 0.77
 11 9 8 21.56 1.43
 -11 -9 8 22.15 1.32
 11 -9 8 23.7 1.25
 11 -9 -8 24.58 1.59
 11 9 8 23.41 1.21
 11 9 9 1.23 0.44
 -11 -9 9 1.96 0.46
 -11 9 -9 2.54 0.48
 11 -9 -9 1.48 0.45
 11 -9 9 2.18 0.44
 11 -9 -10 0.2 0.33
 -11 -9 10 0.01 0.27
 -11 9 -10 -0.15 0.25
 -11 9 -11 1.04 0.18
 -11 9 11 1.22 0.23
 11 9 11 0.96 0.21
 11 -9 11 1.08 0.19
 11 10 0 -0.02 0.32
 11 -10 0 0.09 0.57
 11 10 1 29.12 1.78
 11 -10 -1 30.2 2.38
 11 -10 1 30.01 1.85
 11 -10 -1 30.04 2.42
 11 10 1 31.59 3.06
 11 10 -1 25.66 2.7
 11 -10 -2 69.39 3.49
 11 -10 2 64.93 2.82
 11 10 2 69.04 2.92
 11 10 2 70.44 4.55
 11 10 -2 61.48 4.11
 11 -10 3 27.21 1.92
 11 10 3 29.03 2.03
 11 -10 -3 27.91 2.12
 -11 10 -3 27.3 2.23
 11 10 3 26.97 2.84
 11 10 -3 30.21 2.81
 -11 -10 -3 24.57 2.08
 11 -10 4 171.75 4.86
 11 -10 -4 170.15 3.26
 11 10 4 162.06 3.36
 11 -10 4 161.39 3.04
 -11 10 -4 162.48 5.89
 11 10 4 158.81 6.42
 -11 -10 -4 171.26 5.81
 11 10 -4 174.71 6.33
 11 -10 5 349.38 7.01
 -11 -10 5 342.57 4.08
 11 -10 5 350.52 4.61
 11 10 5 352.73 5.53
 11 -10 5 342.98 4.58
 -11 10 -5 360.31 9.13
 -11 -10 -5 358.56 8.75
 -11 10 -6 31.05 2.87
 -11 -10 -6 31.87 2.63
 -11 -10 6 32.02 1.46
 11 -10 6 33.21 1.55
 11 10 6 30.65 1.77
 -11 -10 7 123.97 3.03
 11 -10 7 120.37 2.95
 11 10 7 120.91 3.39
 11 -10 8 1.25 0.33
 -11 -10 8 1.41 0.44
 -11 10 -8 1.58 0.39
 11 10 8 1.98 0.34
 11 10 8 2.05 0.57
 11 -10 9 4.16 0.5
 11 10 9 4.81 0.68
 11 -10 -9 4.77 0.7
 -11 -10 9 4.33 0.61
 -11 10 -9 4.2 0.52
 11 10 10 3.84 0.47
 11 -10 -10 4.26 0.54
 -11 10 -10 3.8 0.42
 11 -11 0 0.74 0.8
 11 11 0 0.78 0.71
 11 -11 1 2.43 0.55
 11 11 1 3.15 0.58
 11 -11 -1 2.85 0.79
 11 11 1 3.16 1.14
 11 11 -1 4.3 1.33
 11 -11 -1 2.33 0.86
 11 -11 2 12.44 1.21
 11 11 2 13.82 1.26
 11 -11 -2 13.95 1.67
 11 -11 -2 12.23 1.52
 11 11 2 13.45 2.08
 11 11 -2 10.65 1.77
 11 -11 3 -0.65 0.6
 11 11 3 -1.32 0.62
 11 11 3 -0.99 0.6
 11 11 -3 -0.5 0.62
 -11 -11 -3 0.43 0.45
 -11 11 -3 -1.23 0.55
 11 -11 -3 -2.28 0.69
 11 11 4 30.33 2.13
 11 -11 4 24.79 1.22
 11 -11 -4 26.35 1.32
 -11 11 -4 28.93 2.57
 11 11 4 23.86 2.52
 11 11 -4 29.52 2.57
 -11 -11 -4 27.79 2.4
 11 -11 -4 25.31 1.3
 11 11 4 27.79 1.46
 11 11 4 25.54 1.26
 11 -11 4 27.14 1.33
 11 -11 5 105.66 2.59
 -11 -11 5 104.09 2.26
 11 -11 5 111.32 2.75
 -11 11 -5 104.82 4.9
 -11 -11 -5 114 4.97
 11 11 5 113.02 3.16
 -11 -11 6 196.05 3.54
 11 -11 6 198.12 3.83
 11 11 6 197.4 4.39
 -11 11 -6 189.26 6.79
 -11 -11 -6 195.48 6.36
 -11 11 -7 99.92 2.47
 -11 -11 7 97.06 2.65
 11 -11 7 93.98 2.65
 11 11 7 96.79 3.05
 -11 -11 8 1.33 0.4
 -11 11 -8 1.49 0.36
 11 11 8 1.79 0.51
 11 -11 8 1.22 0.43
 11 11 9 8.12 0.8
 -11 11 -9 8.44 0.7
 -11 -11 9 8.07 0.73
 11 -11 9 8.16 0.68
 11 -11 -9 8.93 0.9
 11 11 10 0.78 0.3
 -11 -11 10 0.62 0.21
 11 -11 10 1.07 0.21
 11 -11 -10 0.48 0.29
 -11 11 -10 0.58 0.24
 11 -12 0 0.54 0.57
 11 12 0 -0.1 0.85
 11 -12 -1 2.58 0.94
 11 12 1 2.94 1.17
 11 12 -1 3.05 1.11
 11 -12 -1 3.32 1.04
 11 -12 -2 14.4 1.73
 11 -12 -2 14.59 1.78
 11 12 2 16.22 2.34
 11 12 -2 16.6 2.29
 11 12 3 10.55 1.99
 11 12 -3 12.99 1.88
 11 -12 -3 10.35 1.4
 11 -12 3 12.64 0.89
 11 -12 -3 15.39 0.92
 11 12 -3 13.89 0.86
 11 12 3 13.21 0.94
 11 -12 3 11.49 0.87
 -11 12 -4 109.54 4.75
 11 12 4 118.74 5.64
 11 12 -4 104.41 5
 -11 -12 -4 110.35 4.83
 11 -12 -4 115.25 2.83
 11 -12 4 115.18 2.77
 11 -12 -4 115.03 2.83
 11 12 4 115.73 3.07
 11 12 4 109.62 2.62
 11 -12 5 60.24 2.11
 -11 -12 5 57.73 1.7
 11 -12 -5 60.18 1.99
 11 12 5 59.55 2.36
 -11 12 -5 56.23 3.57
 -11 -12 -5 53.81 3.4
 11 -12 5 61.62 2.05
 -11 12 -6 16.31 0.94
 -11 -12 6 15.1 1.03
 11 -12 6 16.07 1.15
 11 12 6 14.24 1.24
 11 12 7 10.83 1.11
 -11 12 -7 9.16 0.77
 11 -12 7 8.4 0.85
 -11 -12 7 8.79 0.83
 11 12 8 6.41 0.82
 -11 12 -8 8.08 0.71
 -11 -12 8 7.46 0.77
 11 -12 8 7.5 0.76
 11 -12 9 1.54 0.38
 11 12 9 0.98 0.42
 11 12 -9 1.92 0.33
 11 -12 -9 1.89 0.53
 -11 12 -9 0.82 0.28
 -11 -12 10 1.39 0.22
 11 -12 10 1.31 0.21
 -11 12 -10 1.03 0.23
 11 12 10 1.36 0.31
 11 -12 -10 1.84 0.38
 11 -12 10 1.48 0.27
 11 -13 0 1.06 0.75
 11 13 0 -0.26 0.61
 11 -13 -1 0.75 0.52
 11 13 1 1.35 0.91
 11 13 -1 0.38 0.57
 11 -13 -1 2.39 0.88
 11 -13 -2 97.22 4.63
 11 -13 -2 95.42 4.34
 11 13 2 102.59 5.82
 11 13 -2 113.37 6
 11 13 3 48.8 4.02
 11 13 -3 49.22 3.84
 11 -13 3 51.96 1.86
 11 -13 -3 53.78 1.79
 11 -13 -3 52.2 2.02
 11 13 -3 52.13 1.71
 11 13 3 56.53 1.96
 11 13 3 50.83 1.93
 11 -13 -3 49.92 3.11
 -11 -13 -4 2.68 0.68
 11 13 -4 4.19 1.1
 11 -13 4 3.02 0.56
 11 -13 -4 2.71 0.51
 11 -13 -4 2.87 0.58
 11 13 4 3.86 0.72
 11 13 4 1.81 0.37
 -11 -13 5 35.55 1.38
 11 -13 5 37.83 1.74
 11 -13 -5 36.22 1.61
 11 13 5 39.28 1.95
 -11 -13 -5 40.02 2.92
 11 -13 5 37.92 1.73
 11 -13 6 4.2 0.7
 11 13 6 3.68 0.65
 -11 -13 6 3.83 0.57
 -11 13 -6 2.63 0.41
 11 13 7 8.47 0.95
 11 13 7 8.76 0.95
 -11 13 -7 8.79 0.73
 11 -13 7 8 0.85
 -11 -13 7 7.55 0.77
 11 13 8 0.1 0.37
 -11 13 -8 -0.2 0.29
 11 -13 8 0.25 0.34
 11 -13 9 -0.22 0.27
 -11 -13 9 0.42 0.24
 11 13 -9 -0.1 0.17
 11 13 9 0.28 0.29
 -11 13 -9 0.14 0.23
 11 -13 -9 0.04 0.33
 11 -13 -10 -0.05 0.21
 -11 13 -10 -0.14 0.16
 11 13 10 -0.06 0.2
 11 -13 10 -0.16 0.17
 11 13 -10 0.26 0.18
 11 13 10 -0.35 0.22
 11 -14 0 0.79 0.74
 11 14 0 1.29 1.32
 11 14 1 0.51 0.56
 11 14 -1 -1.74 0.89
 11 -14 -1 0.15 0.66
 11 -14 1 0.9 0.31
 11 -14 1 1.55 0.49
 11 -14 -1 0.96 0.39
 11 14 -1 0.65 0.28
 11 14 -1 1.38 0.36
 11 14 1 1.2 0.28
 11 14 1 0.9 0.28
 11 -14 -1 -0.98 0.64
 11 -14 -2 1.78 0.73
 11 14 2 1.57 0.77
 11 14 -2 2.16 1.12
 11 -14 -2 0.84 0.5
 11 -14 -2 1.12 0.29
 11 -14 -2 1.73 0.41
 11 -14 2 1.92 0.53
 11 14 -2 1.83 0.39
 11 -14 2 1.38 0.49
 11 -14 -2 0.62 0.3
 11 14 -2 2.19 0.41
 11 14 2 1.58 0.41
 11 14 2 1.92 0.42
 11 -14 2 2.14 0.4
 11 -14 -2 2.11 0.47
 11 -14 -3 217.62 6.63
 11 -14 -3 228.41 6.85
 11 14 3 243 8.97
 11 14 -3 249.57 8.76
 11 -14 -3 238.09 3.87
 11 -14 3 232.94 4.11
 11 -14 -3 243.74 4.58
 11 14 -3 240.02 3.7
 11 14 -3 241.96 3.85
 11 14 3 243.41 4.1
 11 14 3 229.29 4.2
 11 -14 3 249.82 3.86
 11 -14 -4 3.14 0.58
 11 -14 4 3.48 0.57
 11 14 4 4.17 0.73
 11 14 5 0.09 0.4
 11 -14 5 0.08 0.39
 11 -14 5 0.44 0.4
 11 -14 -5 -0.2 0.37
 11 -14 6 1.31 0.46
 -11 14 -6 1.69 0.36
 11 14 6 0.63 0.47
 11 14 7 11.76 1.1
 11 14 7 14.57 1.24
 11 -14 7 11.75 1.01
 -11 14 -7 12.7 0.82
 11 14 -8 1.78 0.38
 11 14 8 1.07 0.42
 11 -14 8 1.37 0.42
 -11 14 -8 1.52 0.33
 11 14 9 6.36 0.64
 11 -14 9 6.11 0.56
 -11 14 -9 5.69 0.47
 11 14 -9 6.61 0.46
 11 -14 9 6.93 0.57
 11 -14 -9 6.18 0.68
 11 -14 10 0.64 0.17
 11 14 -10 0.77 0.18
 11 14 10 0.54 0.17
 11 -14 -10 0.95 0.25
 11 -15 0 0.28 0.31
 11 -15 0 -0.17 0.39
 11 -15 0 -0.09 0.4
 11 15 0 -0.15 0.31
 11 -15 0 0.06 0.34
 11 15 0 -0.23 0.29
 11 15 0 0.2 0.28
 11 15 0 -0.13 0.93
 11 -15 -1 25.89 2.26
 11 -15 -1 25.61 2.63
 11 15 1 25.46 3.09
 11 15 -1 24.47 2.91
 11 -15 1 25.99 1.38
 11 -15 -1 23.42 1.33
 11 -15 1 26.2 1.49
 11 -15 -1 24.32 1.5
 11 15 -1 25.96 1.2
 11 15 -1 24.86 1.27
 11 15 1 24.32 1.28
 11 15 1 23.21 1.19
 11 15 1 24.06 1.21
 11 -15 -1 24.65 1.29
 11 -15 1 26.29 1.29
 11 -15 -2 24.18 2.4
 11 -15 -2 27.36 2.37
 11 15 2 23.93 3
 11 15 -2 28.84 3.18
 11 -15 2 30.58 1.51
 11 -15 -2 27.32 1.27
 11 -15 -2 28.23 1.39
 11 -15 2 28.04 1.46
 11 -15 -2 27.98 1.64
 11 15 -2 28.51 1.31
 11 15 -2 29.7 1.4
 11 15 2 30.67 1.49
 11 -15 -2 31.07 1.51
 11 15 2 31.01 1.44
 11 -15 2 30.28 1.39
 11 -15 -3 9.93 1.57
 11 -15 3 14.06 1.08
 11 -15 -3 12.57 0.91
 11 -15 -3 14.51 1.21
 11 15 -3 13.66 0.97
 11 15 3 12.93 2.21
 11 15 -3 12.28 1.89
 11 -15 -3 11.56 1.57
 11 15 -3 11.99 0.91
 11 15 3 12.29 1.05
 11 15 3 13.36 1
 11 -15 3 14.05 0.99
 11 -15 -4 10.39 1.44
 11 -15 4 11.92 1.02
 11 15 -4 10.94 0.89
 11 15 4 12 1.12
 11 -15 4 11.73 0.9
 11 -15 -4 11.49 1.04
 11 15 5 33.24 1.82
 11 -15 5 33.95 1.7
 11 -15 -5 34.64 1.68
 11 15 6 3.95 0.75
 11 -15 6 4.65 0.61
 11 -15 6 4.62 0.73
 11 -15 7 5.75 0.73
 11 15 7 8.12 0.93
 11 15 7 6.65 0.87
 -11 15 -7 6.73 0.6
 11 -15 8 2.69 0.52
 11 15 8 3.9 0.63
 11 15 -8 2.9 0.43
 -11 15 -8 3.27 0.42
 11 -15 8 3 0.49
 -11 15 -9 1.63 0.26
 11 -15 9 1.94 0.37
 11 15 9 1.91 0.4
 11 15 -9 1.21 0.27
 11 15 -9 1.41 0.24
 11 -15 9 1.32 0.31
 11 -15 -9 1.29 0.37
 11 -15 -10 0.35 0.17
 11 -16 0 0.07 0.34
 11 -16 0 0.36 0.44
 11 -16 0 -0.39 0.41
 11 16 0 0.12 0.3
 11 16 0 1.04 0.32
 11 16 0 0.34 0.27
 11 16 0 -0.54 0.77
 11 -16 -1 15.18 1.68
 11 -16 -1 17.82 2.26
 11 16 1 18.92 2.66
 11 16 -1 15.35 2.43
 11 -16 1 17.6 1.21
 11 -16 -1 16.33 0.96
 11 -16 -1 18.9 1.26
 11 -16 -1 15.48 1.28
 11 -16 1 16.81 1.25
 11 16 -1 17.8 1.06
 11 16 -1 18.56 1.14
 11 16 1 16.61 1.11
 11 -16 -1 17.47 1.16
 11 16 1 16.68 1.06
 11 16 1 17.35 1.1
 11 16 -1 16.13 0.97
 11 -16 1 18.04 1.12
 11 -16 -2 13.02 1.57
 11 16 2 15.85 2.42
 11 16 -2 9.94 1.88
 11 -16 -2 12.31 1.83
 11 -16 2 12.49 1.05
 11 -16 -2 14.81 0.94
 11 -16 -2 12.36 0.96
 11 16 -2 13.51 0.93
 11 -16 2 12.36 1.03
 11 -16 -2 14.27 1.25
 11 16 -2 15.42 1.06
 11 16 2 14.92 1.11
 11 16 2 14.11 1.03
 11 -16 -2 12.53 1.05
 11 -16 2 13.13 0.97
 11 -16 -3 3.15 0.73
 11 16 3 2.23 0.98
 11 -16 -3 -0.01 0.92
 11 -16 -3 1.78 0.43
 11 -16 3 1.54 0.44
 11 16 -3 2.66 0.54
 11 16 -3 1.39 0.39
 11 -16 -3 2.23 0.65
 11 16 3 1.71 0.45
 11 16 3 1.31 0.5
 11 -16 3 3.23 0.56
 11 -16 4 10 0.96
 11 -16 -4 10.61 1.04
 11 16 -4 9.54 0.81
 11 16 -4 10.16 0.88
 11 16 4 9.49 1.01
 11 -16 4 9.85 0.88
 11 -16 5 0.37 0.41
 11 -16 5 0.55 0.4
 11 16 -5 0.08 0.32
 11 -16 -5 0.94 0.42
 11 16 5 0.36 0.52
 11 -16 5 0.09 0.34
 11 16 -5 0.45 0.38
 11 -16 6 6.87 0.82
 11 -16 6 6.34 0.76
 11 16 -6 4.98 0.65
 11 16 6 6.11 0.87
 11 -16 6 6.31 0.72
 11 -16 7 22.95 1.34
 -11 16 -7 22.99 0.96
 11 16 7 24.65 1.47
 11 16 -7 24.17 1.2
 11 16 7 23.14 1.47
 11 -16 7 23.27 1.21
 11 -16 8 3.52 0.55
 11 16 -8 4.17 0.49
 11 16 8 3.48 0.57
 11 16 -8 3.46 0.44
 -11 16 -8 3.14 0.36
 11 -16 8 3.54 0.46
 -11 16 -9 1.12 0.2
 11 -16 9 1.38 0.31
 11 16 -9 0.86 0.22
 11 16 9 1.44 0.33
 11 16 -9 1.97 0.27
 11 -16 9 0.95 0.24
 11 -16 -9 0.89 0.3
 11 -17 0 -0.76 0.44
 11 -17 0 -0.14 0.38
 11 -17 0 -0.13 0.42
 11 17 0 0.16 0.37
 11 17 0 -0.3 0.32
 11 17 0 -0.22 0.37
 11 17 0 -0.92 1.46
 11 -17 -1 48.3 3.71
 11 17 1 61.07 4.89
 11 17 -1 61.08 4.89
 11 -17 1 53.85 2.11
 11 -17 -1 52.58 1.67
 11 -17 -1 51.48 2.11
 11 -17 1 52.62 2.27
 11 -17 -1 51.19 2.27
 11 17 -1 53.85 1.88
 11 17 -1 54.22 1.95
 11 17 1 51.14 1.85
 11 17 1 55.18 2.02
 11 17 -1 54.19 1.77
 11 -17 -1 53.6 2.06
 11 -17 1 51.29 1.92
 11 17 2 -4.16 1.31
 11 17 -2 -4.46 1.3
 11 -17 -2 0.47 0.75
 11 -17 -2 0.15 0.32
 11 -17 2 0.14 0.37
 11 -17 -2 -0.43 0.49
 11 17 -2 -0.25 0.34
 11 -17 2 -0.13 0.4
 11 17 -2 -0.02 0.27
 11 17 2 -0.6 0.41
 11 17 2 0.11 0.39
 11 -17 2 -0.22 0.47
 11 -17 -2 0.33 0.42
 11 17 -2 -0.46 0.34
 11 17 3 12.67 1.92
 11 17 -3 12.72 1.81
 11 -17 -3 10.74 1.63
 11 -17 3 12.44 1.05
 11 -17 -3 11.53 0.92
 11 17 -3 11.86 0.91
 11 -17 -3 10.9 1.12
 11 17 -3 11.68 0.95
 11 17 3 11.49 0.95
 11 17 3 11.22 1.06
 11 -17 3 12.23 0.96
 11 -17 4 0.29 0.45
 11 -17 -4 0.79 0.5
 11 17 -4 0.77 0.4
 11 17 -4 1.26 0.45
 11 17 4 -0.15 0.44
 11 -17 4 0.5 0.35
 11 -17 5 36.2 1.78
 11 -17 5 37.3 1.89
 11 -17 -5 34.87 1.73
 11 17 -5 34.72 1.5
 11 17 -5 36.73 1.63
 11 17 5 36.86 1.94
 11 -17 5 35.73 1.6
 11 -17 6 0.07 0.34
 11 -17 6 0.11 0.39
 11 17 -6 0.06 0.31
 11 17 -6 -0.04 0.31
 11 17 6 0.17 0.44
 11 -17 6 -0.42 0.37
 11 -17 7 17.14 1.14
 11 17 7 16.72 1.19
 11 17 -7 15.98 0.94
 11 17 -7 15.59 0.95
 11 17 7 16.66 1.21
 11 -17 7 16.87 1.01
 11 -17 8 5.29 0.62
 11 17 -8 4.59 0.48
 11 17 -8 4.36 0.44
 11 17 8 4.77 0.59
 -11 17 -8 5.23 0.39
 11 -17 8 4.46 0.5
 11 -17 9 5.73 0.46
 11 17 -9 5.61 0.37
 11 17 9 6.74 0.52
 11 17 9 5.5 0.35
 11 17 -9 5.79 0.36
 11 -17 9 6.56 0.44
 11 -17 -9 6.29 0.52
 11 -18 0 -0.17 0.37
 11 -18 0 0.12 0.4
 11 -18 0 -0.22 0.44
 11 18 0 -0.38 0.37
 11 18 0 -0.11 0.32
 11 18 0 0.14 0.38
 11 18 0 1.22 1.09
 11 -18 -1 2.89 0.49
 11 18 1 3.92 1.24
 11 18 -1 2.03 1.14
 11 -18 -1 2.92 0.5
 11 -18 -1 3.4 0.65
 11 -18 1 2.73 0.62
 11 18 -1 2.91 0.5
 11 -18 1 3.42 0.69
 11 -18 -1 3.22 0.68
 11 18 -1 3.6 0.58
 11 18 1 3.1 0.54
 11 18 -1 2.58 0.52
 11 18 1 2.78 0.54
 11 -18 -1 2.73 0.63
 11 -18 1 3.36 0.66
 11 18 -2 -0.72 0.68
 11 -18 -2 0.47 0.71
 11 -18 -2 0.21 0.29
 11 -18 2 0.63 0.41
 11 -18 -2 0.89 0.46
 11 -18 2 0.07 0.4
 11 -18 -2 0.96 0.49
 11 18 -2 0.55 0.41
 11 18 -2 0.35 0.3
 11 18 -2 0.03 0.35
 11 18 2 0.12 0.42
 11 18 2 -0.04 0.42
 11 -18 2 -0.01 0.4
 11 -18 -3 0.67 0.42
 11 -18 3 0.76 0.51
 11 -18 3 -0.05 0.36
 11 -18 -3 1 0.51
 11 18 -3 0.64 0.3
 11 18 -3 0.71 0.41
 11 18 3 0.67 0.44
 11 -18 3 0.95 0.4
 11 -18 4 7.02 0.86
 11 -18 -4 7.39 0.9
 11 18 -4 8.32 0.77
 11 18 -4 7.68 0.8
 11 18 4 7.6 0.94
 11 -18 4 7.36 0.8
 11 -18 5 1.57 0.49
 11 -18 5 0.43 0.38
 11 -18 -5 1.58 0.56
 11 18 -5 0.92 0.38
 11 18 -5 0.94 0.39
 11 18 5 1.11 0.57
 11 -18 5 0.89 0.34
 11 -18 6 34.21 1.67
 11 -18 6 33.95 1.64
 11 18 -6 33.46 1.39
 11 18 -6 33.92 1.5
 11 18 6 37.18 1.89
 11 -18 6 34.15 1.49
 11 -18 7 0.34 0.37
 11 18 -7 0.03 0.28
 11 18 7 -0.23 0.38
 11 18 -7 0.25 0.3
 11 18 7 0.05 0.39
 11 -18 7 -0.31 0.32
 11 18 -8 5.69 0.51
 11 -18 8 5.77 0.52
 11 -18 8 5.11 0.56
 11 18 -8 5.49 0.46
 11 18 8 5.14 0.58
 11 -18 9 0.61 0.19
 11 18 9 0.89 0.22
 11 -18 9 0.25 0.12
 11 -18 -9 0.79 0.23
 11 19 0 -1.21 1.18
 11 -19 0 -0.2 0.27
 11 -19 0 0.48 0.43
 11 -19 0 -0.36 0.45
 11 19 0 -0.51 0.38
 11 19 0 0.38 0.4
 11 19 0 0.16 0.42
 11 -19 0 0.07 0.41
 11 -19 -1 4.61 0.54
 11 -19 -1 4.11 0.7
 11 -19 1 4.79 0.74
 11 -19 1 3.88 0.7
 11 19 -1 4.11 0.61
 11 -19 1 4.15 0.75
 11 -19 -1 3.55 0.75
 11 19 -1 5.21 0.72
 11 19 -1 5.6 0.68
 11 19 1 3.43 0.55
 11 19 1 3.58 0.64
 11 -19 -1 4.41 0.74
 11 -19 1 3.83 0.67
 11 -19 -2 0.74 0.33
 11 -19 -2 0.06 0.39
 11 -19 2 0.14 0.38
 11 19 -2 -0.15 0.37
 11 -19 2 0.07 0.43
 11 -19 -2 -0.47 0.45
 11 19 -2 0.24 0.4
 11 19 -2 -0.14 0.3
 11 19 2 -0.32 0.43
 11 19 2 -0.26 0.39
 11 -19 2 0.05 0.35
 11 -19 3 1.21 0.5
 11 19 -3 1.31 0.44
 11 -19 3 0.95 0.38
 11 -19 -3 1.01 0.4
 11 19 -3 1.53 0.46
 11 19 -3 0.69 0.28
 11 19 3 1.36 0.52
 11 -19 3 1.91 0.55
 11 -19 4 31.68 1.68
 11 19 -4 29.57 1.37
 11 -19 -4 28.27 1.67
 11 19 -4 31.03 1.54
 11 19 4 28.81 1.7
 11 -19 4 28.62 1.46
 11 -19 5 6.06 0.82
 11 -19 5 6.08 0.83
 11 -19 -5 5.07 0.7
 11 19 -5 6.45 0.66
 11 19 -5 6.4 0.73
 11 19 5 6.12 0.88
 11 -19 5 5.53 0.69
 11 -19 6 2.94 0.57
 11 -19 6 2.66 0.58
 11 19 -6 2.84 0.48
 11 19 -6 3.77 0.58
 11 19 6 2.15 0.57
 11 -19 6 2.31 0.48
 11 19 -7 2.92 0.43
 11 19 -7 3.01 0.41
 11 19 7 3.85 0.57
 11 -19 7 3.83 0.59
 11 -19 7 4.16 0.5
 11 -19 8 6.62 0.58
 11 19 -8 5.63 0.41
 11 19 8 6.43 0.57
 11 19 -8 6.06 0.48
 11 -19 8 6.12 0.48
 11 -19 -8 5.66 0.55
 11 -20 0 -0.55 0.31
 11 -20 0 0.25 0.41
 11 -20 0 -0.8 0.58
 11 20 0 0.6 0.36
 11 20 0 -0.61 0.38
 11 20 0 0.13 0.36
 11 -20 0 -0.06 0.45
 11 -20 -1 0.99 0.33
 11 -20 -1 0.86 0.42
 11 -20 1 0.47 0.39
 11 -20 1 1.61 0.59
 11 -20 1 0.41 0.41
 11 -20 -1 -0.02 0.54
 11 20 -1 0.43 0.36
 11 20 -1 1.47 0.46
 11 20 -1 0.83 0.38
 11 20 1 1.55 0.44
 11 20 1 0.41 0.4
 11 -20 1 1.12 0.49
 11 -20 -1 0.67 0.43
 11 -20 -2 0.14 0.27
 11 -20 2 1.01 0.51
 11 -20 -2 0.52 0.38
 11 20 -2 1.43 0.42
 11 -20 2 0.61 0.41
 11 -20 -2 0.76 0.49
 11 20 -2 0.64 0.4
 11 20 -2 1.25 0.43
 11 20 2 0.55 0.33
 11 20 2 0.91 0.4
 11 -20 2 0.28 0.39
 11 -20 3 0.33 0.47
 11 -20 3 0.29 0.4
 11 -20 -3 0.28 0.46
 11 20 -3 0.04 0.3
 11 20 -3 0.76 0.42
 11 20 -3 -0.01 0.33
 11 20 3 1.11 0.5
 11 -20 3 0.36 0.37
 11 -20 4 7.81 0.87
 11 -20 4 7.85 0.99
 11 20 -4 8.44 0.76
 11 -20 -4 6.46 0.83
 11 20 -4 7.74 0.82
 11 20 4 8.18 0.95
 11 -20 4 7.21 0.8
 11 20 4 7.62 0.76
 11 -20 5 0.42 0.44
 11 -20 5 1.77 0.49
 11 -20 -5 -0.16 0.41
 11 20 -5 0.25 0.31
 11 20 -5 0.49 0.34
 11 20 5 0.56 0.42
 11 -20 5 0.46 0.32
 11 -20 6 1.08 0.43
 11 -20 6 0.46 0.32
 11 20 -6 0.7 0.28
 11 20 -6 0.81 0.38
 11 20 6 0.7 0.49
 11 -20 6 0.92 0.36
 11 20 -7 0.4 0.26
 11 20 -7 -0.08 0.23
 11 20 7 0.62 0.32
 11 -20 7 0.35 0.28
 11 -20 7 0.42 0.35
 11 -20 8 0.83 0.27
 11 20 8 0.79 0.26
 11 20 -8 0.66 0.16
 11 20 -8 0.52 0.2
 11 -20 8 0.49 0.19
 11 -20 -8 0.59 0.26
 11 -21 0 -0.63 0.5
 11 -21 0 -0.39 0.47
 11 21 0 0.24 0.37
 11 21 0 0.04 0.33
 11 21 0 -0.11 0.39
 11 -21 0 0.15 0.43
 11 -21 -1 3.97 0.66
 11 -21 1 4.2 0.73
 11 -21 1 4.77 0.79
 11 -21 -1 2.71 0.71
 11 21 -1 3.14 0.59
 11 21 -1 4.31 0.66
 11 21 1 4.77 0.74
 11 21 1 3.93 0.6
 11 21 -1 4.31 0.6
 11 -21 1 3.55 0.66
 11 -21 2 5.47 0.89
 11 -21 2 6.52 0.86
 11 -21 -2 5.73 0.7
 11 -21 2 5.92 0.83
 11 -21 -2 4.42 0.76
 11 21 -2 5.55 0.76
 11 21 -2 5.61 0.71
 11 21 2 5.38 0.67
 11 21 2 5.37 0.77
 11 -21 2 6.42 0.8
 11 -21 3 9.52 0.96
 11 -21 3 10.43 1.14
 11 21 -3 8.81 0.81
 11 -21 3 7.96 0.8
 11 -21 -3 8.18 1.05
 11 21 -3 8.53 0.86
 11 21 -3 8.36 0.77
 11 21 3 9.31 1
 11 -21 3 9.16 0.88
 11 -21 4 1.41 0.42
 11 -21 4 2.85 0.58
 11 -21 -4 2 0.57
 11 21 -4 2.31 0.46
 11 21 -4 2.14 0.51
 11 21 4 3.16 0.73
 11 21 4 2.95 0.52
 11 -21 4 1.74 0.44
 11 -21 5 15.54 1.14
 11 -21 5 14.76 1.18
 11 -21 -5 14.59 1.08
 11 21 -5 14.54 0.89
 11 21 -5 15.6 1.05
 11 21 5 17.62 1.27
 11 -21 5 16.1 1.05
 11 -21 6 3.05 0.52
 11 -21 6 2.53 0.51
 11 21 -6 3.2 0.48
 11 -21 6 2.45 0.45
 11 21 6 2.34 0.55
 11 21 -6 3.92 0.47
 11 21 -7 13.77 0.77
 11 21 7 14.67 0.87
 11 21 -7 13.68 0.61
 11 -21 7 13.17 0.84
 11 -21 7 11.96 0.69
 11 21 8 5.05 0.38
 11 21 -8 4.81 0.35
 11 -21 8 4.92 0.43
 11 -21 -8 4.19 0.33
 11 -22 0 -0.37 0.47
 11 -22 0 -0.8 0.51
 11 22 0 0.18 0.37
 11 22 0 0.21 0.38
 11 -22 0 -0.7 0.44
 11 -22 1 1.08 0.45
 11 -22 -1 1.37 0.42
 11 -22 1 2.28 0.63
 11 -22 -1 2.59 0.73
 11 22 -1 2.01 0.56
 11 22 -1 1.42 0.4
 11 22 1 1.71 0.44
 11 22 1 1.51 0.5
 11 22 -1 2.5 0.57
 11 -22 1 2 0.58
 11 -22 -2 25.68 1.39
 11 -22 2 25.19 1.66
 11 -22 2 25.37 1.57
 11 -22 -2 26.63 1.73
 11 22 -2 27.59 1.48
 11 22 2 26.92 1.6
 11 22 -2 27.38 1.41
 11 22 -2 27.9 1.34
 11 -22 2 26.62 1.48
 11 -22 2 27.81 1.58
 11 -22 3 27.64 1.69
 11 -22 3 26.2 1.37
 11 -22 -3 27.59 1.72
 11 22 -3 31.97 1.56
 11 22 -3 27.51 1.31
 11 -22 3 27.98 1.48
 11 22 3 30.16 1.67
 11 -22 3 28.7 1.61
 11 -22 4 5.58 0.82
 11 -22 4 4.73 0.68
 11 22 -4 6.1 0.62
 11 -22 -4 6.26 0.84
 11 22 -4 5.3 0.65
 11 22 4 5.91 0.8
 11 22 4 5.28 0.58
 11 -22 4 4.97 0.63
 11 -22 5 4.43 0.67
 11 -22 5 3.76 0.67
 11 22 -5 4.29 0.49
 11 -22 -5 3.88 0.59
 11 22 -5 4.76 0.61
 11 22 5 4.12 0.66
 11 -22 5 4.37 0.54
 11 -22 6 13.91 0.94
 11 -22 6 12.64 0.88
 11 22 -6 14.1 0.7
 11 22 -6 14.05 0.86
 11 22 6 14.54 0.99
 11 -22 6 13 0.79
 11 22 -7 3.27 0.39
 11 -22 7 2.97 0.42
 11 -22 7 3.4 0.37
 11 22 7 3.15 0.4
 11 -23 0 0.43 0.5
 11 23 0 -0.88 0.36
 11 23 0 -0.04 0.42
 11 -23 0 -0.38 0.5
 11 23 -1 21.63 1.29
 11 -23 1 21.16 1.48
 11 -23 -1 21.91 1.57
 11 23 -1 23.18 1.21
 11 23 1 21.06 1.39
 11 23 -1 22.73 1.32
 11 -23 1 20.98 1.36
 11 23 1 22.29 1.19
 11 -23 -1 21.07 1.38
 11 -23 1 21.55 1.49
 11 -23 2 4.57 0.76
 11 -23 -2 3.13 0.5
 11 -23 2 3.74 0.65
 11 -23 -2 3.83 0.72
 11 23 -2 4.45 0.63
 11 23 -2 3.92 0.58
 11 23 -2 3.76 0.52
 11 23 2 3.69 0.68
 11 -23 2 3.9 0.65
 11 -23 3 6.56 0.89
 11 -23 3 6.28 0.78
 11 -23 -3 5.15 0.74
 11 23 -3 5.84 0.69
 11 23 -3 7.59 0.7
 11 23 3 7.48 0.88
 11 -23 3 5.61 0.69
 11 -23 4 0.96 0.5
 11 -23 4 0.56 0.43
 11 -23 -4 0.19 0.37
 11 23 -4 0.78 0.42
 11 23 4 0.44 0.45
 -11 23 -4 0.1 0.21
 11 -23 4 0.32 0.38
 11 -23 5 2.31 0.49
 11 -23 5 2.2 0.48
 11 -23 -5 2.16 0.45
 11 23 -5 2.02 0.43
 11 23 5 2.71 0.55
 11 -23 5 1.87 0.42
 11 -23 6 34.38 1.26
 11 23 6 33.53 1.27
 11 23 -6 33.51 1.2
 11 23 6 35.73 1.39
 11 -23 6 33.56 1.15
 11 -23 6 33.11 1.29
 11 23 -7 1.46 0.26
 11 -23 7 1.35 0.28
 11 -23 7 1.26 0.2
 11 23 7 1.36 0.25
 11 24 0 0.47 0.29
 11 24 0 0.75 0.41
 11 -24 0 -0.03 0.44
 11 -24 0 0.17 0.51
 11 -24 1 1.88 0.54
 11 -24 -1 2.07 0.51
 11 -24 1 2.58 0.61
 11 -24 -1 2.7 0.65
 11 24 1 2.91 0.48
 11 24 -1 2.56 0.49
 11 24 -1 2.26 0.49
 11 24 1 2.22 0.52
 11 -24 1 2.71 0.63
 11 -24 2 5.49 0.85
 11 -24 -2 5.24 0.6
 11 -24 2 5.18 0.72
 11 -24 -2 5.06 0.85
 11 24 -2 5.74 0.71
 11 24 -2 4.93 0.57
 11 24 2 5.22 0.72
 11 24 -2 5.6 0.67
 11 -24 2 5.63 0.74
 11 24 -3 7.61 0.75
 11 -24 -3 8.01 0.92
 11 24 -3 7.49 0.67
 11 24 -3 8.36 0.69
 11 -24 3 7.9 0.77
 11 24 3 9.05 0.9
 11 -24 3 8.03 0.91
 11 24 -4 7.91 0.74
 11 -24 -4 5.66 0.67
 11 24 -4 6.29 0.58
 11 -24 4 7.08 0.71
 -11 24 -4 6.45 0.47
 11 24 4 6.21 0.75
 11 -24 4 6.28 0.73
 11 -24 4 7.11 0.84
 11 -24 5 1.14 0.4
 11 -24 5 0.2 0.3
 11 -24 -5 -0.04 0.3
 11 24 -5 0.34 0.3
 11 24 5 0.41 0.3
 -11 24 -5 0.39 0.22
 11 -24 5 0.75 0.32
 11 -24 6 0.33 0.28
 11 -24 6 -0.01 0.23
 11 24 6 0.13 0.2
 11 24 -6 0.17 0.22
 11 -24 6 -0.39 0.23
 11 24 6 -0.25 0.27
 -11 24 -6 -0.22 0.15
 11 24 -6 -0.16 0.19
 11 24 -7 6.41 0.37
 11 25 0 -0.48 0.4
 11 25 0 0.22 0.3
 11 -25 0 -0.12 0.36
 11 -25 0 0.26 0.52
 11 25 1 9.54 0.87
 11 25 -1 9.58 0.82
 11 25 -1 10.11 0.75
 11 -25 1 10.09 0.98
 11 -25 -1 9.92 0.85
 11 -25 1 9.85 0.96
 11 -25 -1 9.23 1.04
 11 -25 2 3.22 0.66
 11 -25 2 3.25 0.57
 11 -25 -2 3.11 0.72
 11 25 2 3.5 0.62
 11 25 -2 3.62 0.47
 11 25 -2 4.32 0.56
 11 -25 2 2.97 0.58
 11 -25 3 8.51 0.87
 11 -25 -3 8.26 0.86
 11 25 -3 8.44 0.74
 11 25 -3 8.43 0.63
 11 25 -3 8.12 0.64
 11 -25 3 8.99 0.79
 11 25 3 9.49 0.89
 11 25 3 10.07 0.78
 11 -25 4 0.17 0.33
 11 -25 -4 0.27 0.35
 11 25 -4 0.22 0.3
 11 25 -4 0.15 0.22
 11 25 4 0.36 0.38
 11 -25 4 0.01 0.28
 11 -25 5 0.81 0.33
 11 -25 -5 0.72 0.23
 11 25 -5 -0.16 0.2
 11 25 5 0.29 0.27
 -11 25 -5 0.07 0.12
 11 -25 5 0.25 0.24
 11 25 -5 0.26 0.24
 11 25 -6 3.95 0.37
 11 25 6 3.78 0.32
 11 26 0 0.12 0.36
 11 -26 0 0.19 0.31
 11 -26 0 0.33 0.46
 11 26 -1 0.11 0.25
 11 26 -1 1.12 0.39
 11 26 1 0.58 0.34
 11 -26 -1 0.83 0.29
 11 -26 1 0.76 0.37
 11 -26 1 0.23 0.38
 11 -26 -1 1.18 0.5
 11 26 -2 3.6 0.49
 11 26 -2 2.75 0.37
 11 26 2 3.41 0.54
 11 -26 2 3.19 0.59
 11 -26 2 3.02 0.49
 11 -26 -2 2.88 0.62
 11 -26 3 1.11 0.43
 11 -26 -3 1.76 0.44
 11 26 -3 1.86 0.31
 11 26 3 1.47 0.38
 11 26 -3 1.77 0.26
 11 26 3 1.16 0.32
 11 26 -4 6.79 0.58
 11 -26 -4 4.99 0.53
 11 26 4 6.01 0.61
 11 26 -4 6.09 0.41
 11 -26 4 6.64 0.56
 11 -26 4 5.77 0.63
 11 26 -5 3.66 0.39
 11 26 5 3.79 0.35
 11 -26 5 3.5 0.41
 11 26 5 4.13 0.44
 11 -27 0 0.1 0.36
 11 -27 0 -0.25 0.32
 11 27 0 0.08 0.28
 11 -27 1 0.89 0.37
 11 -27 -1 0.88 0.41
 11 -27 -1 1.25 0.31
 11 -27 1 1.36 0.39
 11 27 1 1.34 0.34
 11 27 -1 1.26 0.34
 11 -27 2 -0.41 0.3
 11 -27 -2 0.19 0.31
 11 27 2 0.34 0.37
 11 27 -2 -0.33 0.26
 11 -27 2 0.34 0.31
 11 -27 -3 0.45 0.29
 11 27 3 0.47 0.18
 11 -27 3 0.86 0.31
 11 27 3 0.82 0.31
 11 27 -3 0.73 0.19
 11 -27 -4 0.4 0.21
 11 -27 4 0.33 0.26
 11 27 4 0.61 0.26
 11 27 5 1.11 0.22
 11 -28 0 0.22 0.3
 11 -28 0 0.06 0.21
 11 28 0 0.04 0.26
 11 -28 1 3.82 0.47
 11 -28 -1 3.55 0.52
 11 28 1 4.14 0.48
 11 28 -1 3.75 0.42
 11 -28 1 3.01 0.44
 11 -28 -2 -0.23 0.32
 11 -28 2 0.15 0.16
 11 28 2 0.3 0.23
 11 -28 2 0.07 0.24
 11 28 2 -0.25 0.24
 11 28 -2 -0.66 0.24
 11 -28 -3 1.26 0.31
 11 -28 3 1.4 0.3
 11 28 3 1.32 0.3
 11 -28 4 1.53 0.27
 11 28 4 1.26 0.24
 11 29 0 -0.03 0.19
 11 -29 0 -0.23 0.24
 11 -29 1 2.11 0.29
 11 -29 -1 2.17 0.38
 11 29 1 1.51 0.26
 11 29 1 2.04 0.32
 11 29 -1 1.7 0.23
 11 -29 1 1.61 0.27
 11 29 2 17.34 0.73
 11 -29 -2 15.69 0.79
 11 -29 2 15.65 0.72
 11 -29 3 -0.24 0.17
 12 0 0 72.38 3.1
 12 0 0 76.76 3.21
 12 0 -1 179.32 4.87
 12 0 1 173.93 4.9
 12 0 -1 163.72 4.63
 12 0 2 10.25 1.32
 -12 0 -3 9.15 1.1
 -12 0 -4 52.72 2.91
 -12 0 -5 2.74 0.89
 12 0 6 66.38 2.05
 12 0 -6 71.81 2.42
 12 0 6 69.63 2.36
 -12 0 -6 68.37 3.84
 12 0 7 14.96 1.11
 12 0 7 15.39 1.18
 12 0 -7 16.37 1.24
 -12 0 -7 14.53 1.73
 12 0 -8 1.64 0.47
 12 0 8 1.71 0.52
 12 0 9 -0.33 0.32
 12 0 -9 -0.52 0.46
 -12 0 10 10.55 0.89
 12 0 10 10.31 0.71
 -12 0 -11 5.28 0.43
 -12 0 11 4.58 0.45
 12 -1 0 618.19 9.03
 12 1 0 626.63 8.8
 12 -1 0 603.68 9.15
 12 -1 -1 4.36 0.89
 12 -1 -1 4.96 0.96
 12 1 -1 4.46 0.84
 12 -1 1 3.11 0.79
 12 1 1 3.86 0.87
 12 1 -1 4.69 0.87
 -12 -1 -2 2.66 0.44
 12 1 2 2.07 0.69
 12 -1 2 2.13 0.81
 -12 1 -3 14.63 1.41
 -12 -1 -3 13.12 1.3
 -12 1 -4 7.04 1.07
 -12 -1 -4 6.41 1.02
 -12 1 -5 2.84 0.87
 -12 -1 -5 2.57 0.69
 12 -1 5 2.03 0.5
 -12 1 -6 1.6 0.87
 -12 -1 -6 2.73 0.92
 12 1 6 0.63 0.36
 12 -1 6 1.3 0.41
 12 1 6 0.66 0.39
 12 -1 6 0.74 0.43
 12 1 -6 1.01 0.48
 12 -1 -6 1.49 0.48
 -12 1 -7 3.18 0.76
 -12 -1 -7 4.62 1
 12 1 -7 5.87 0.82
 12 -1 -7 4.84 0.75
 12 -1 7 4.71 0.69
 12 1 7 4.6 0.66
 12 1 7 4.98 0.69
 12 1 -8 -0.06 0.38
 12 -1 -8 -0.97 0.53
 12 1 8 -0.34 0.42
 12 -1 8 0.1 0.38
 -12 -1 9 5.04 0.74
 12 -1 9 4.66 0.6
 12 -1 -9 4.5 0.71
 12 1 10 4.39 0.51
 -12 -1 10 4.53 0.63
 -12 1 10 4.51 0.62
 12 -1 10 4.16 0.47
 -12 1 -11 1.69 0.27
 -12 -1 11 2.16 0.34
 -12 1 11 1.86 0.33
 -12 -1 -11 1.97 0.29
 12 1 11 1.96 0.22
 12 -2 0 87.46 3.41
 12 2 0 85.58 3.37
 12 2 0 88.29 3.25
 12 -2 0 77.89 3.39
 12 2 -1 1.18 0.53
 12 -2 -1 1.33 0.59
 12 2 -1 0.89 0.52
 12 -2 1 1.07 0.61
 12 2 1 1.41 0.64
 12 -2 -1 1.73 0.73
 -12 -2 -2 12.38 1.03
 12 2 2 12.53 1.45
 12 -2 2 10.39 1.37
 -12 2 -3 15.35 1.38
 -12 -2 -3 12.58 1.25
 -12 2 -4 71.77 3.43
 -12 -2 -4 67.04 3.31
 -12 2 -5 79.3 3.96
 -12 -2 -5 78.98 3.87
 12 -2 5 83.41 2.38
 12 2 -5 81.99 2.28
 -12 2 -6 0.66 0.55
 -12 -2 -6 0.89 0.53
 12 2 6 0.43 0.3
 12 2 6 0.35 0.34
 12 2 -6 0.14 0.37
 12 -2 -6 0.12 0.31
 12 -2 6 0.5 0.43
 -12 -2 -7 3.61 1.1
 12 2 -7 1.84 0.55
 12 -2 -7 2.77 0.62
 12 -2 7 1.77 0.48
 12 2 7 2.02 0.49
 12 2 7 2.2 0.49
 12 2 -8 2.91 0.63
 12 -2 -8 1.73 0.55
 12 2 8 2.74 0.57
 12 -2 8 2.01 0.51
 12 2 8 2.85 0.56
 -12 -2 9 0.95 0.42
 12 -2 9 0.93 0.34
 12 -2 -9 1.16 0.43
 12 2 10 3.88 0.48
 -12 -2 10 3.48 0.52
 -12 2 10 3.97 0.61
 12 -2 10 3.97 0.44
 -12 -2 11 0.28 0.23
 -12 2 11 -0.2 0.24
 -12 2 -11 0.05 0.2
 -12 -2 -11 -0.33 0.21
 12 2 11 0.01 0.13
 12 -3 0 5.81 1
 12 3 0 4.32 0.85
 12 3 0 3.48 0.71
 12 -3 0 5.71 1.04
 12 -3 1 20.23 1.73
 12 3 1 21.65 1.77
 12 -3 -1 20.85 1.78
 12 3 -1 22.2 1.58
 12 -3 -1 19.22 1.74
 12 3 -1 20.89 1.67
 12 3 2 12.91 1.45
 12 3 -2 11.77 1.22
 12 -3 2 9.7 1.27
 -12 -3 -2 13.02 1.11
 12 -3 3 53.8 3.07
 -12 3 -3 50.94 2.51
 -12 -3 -3 49.59 2.5
 -12 3 -4 24.6 2.03
 -12 -3 -4 24.81 1.98
 12 3 -5 11.8 0.88
 12 -3 -5 11.89 0.87
 12 -3 5 12.3 0.96
 -12 -3 -5 11.94 1.5
 -12 3 -5 12.44 1.65
 12 -3 6 31.47 1.57
 12 3 6 32.18 1.48
 12 3 -6 30.42 1.56
 12 -3 -6 32.5 1.66
 -12 3 -6 33.65 2.72
 -12 -3 -6 30.19 2.47
 12 3 7 5.7 0.77
 12 3 -7 5.87 0.77
 12 -3 -7 5.06 0.79
 12 -3 7 5.19 0.74
 12 3 7 4.63 0.7
 -12 3 -7 4.32 0.8
 -12 -3 -7 3.96 1.05
 12 3 8 0.71 0.42
 12 -3 8 0.41 0.35
 12 -3 -8 -0.3 0.53
 12 3 8 0.44 0.35
 12 -3 -9 0.34 0.43
 -12 -3 9 1.03 0.45
 12 -3 9 -0.07 0.3
 -12 -3 10 7.13 0.73
 12 3 10 6.97 0.62
 12 -3 10 6.64 0.47
 -12 -3 11 1.89 0.31
 -12 3 11 2.08 0.34
 -12 3 -11 2.29 0.31
 -12 -3 -11 1.89 0.27
 12 3 11 1.85 0.23
 12 4 0 35.64 2.17
 12 -4 0 34.08 2.36
 12 -4 0 33.68 2.12
 12 -4 1 90.99 3.56
 12 4 1 96.47 3.63
 12 4 -1 93.04 3.13
 12 -4 -1 94.55 3.85
 12 4 -1 91.72 3.49
 -12 -4 -2 12.65 1.14
 12 -4 2 10.57 1.29
 12 4 2 11.82 1.37
 12 4 -2 12.41 1.19
 -12 4 -3 31.01 2
 -12 -4 -3 36.12 2.18
 12 -4 3 33.93 2.43
 -12 -4 -4 0.89 0.51
 -12 4 -4 0.37 0.44
 12 -4 5 14.46 0.86
 12 4 -5 15.42 1.01
 12 -4 5 15.86 1.08
 -12 4 -5 16.69 1.9
 -12 -4 -5 13.43 1.68
 12 -4 6 22.89 1.37
 12 4 6 23.79 1.33
 -12 4 -6 24.46 2.27
 -12 -4 -6 21.3 2.09
 12 -4 6 23.82 1.21
 12 4 -6 22.83 1.36
 12 -4 -6 22.12 1.41
 12 -4 6 22.75 1.1
 12 4 7 0.42 0.42
 12 -4 7 0.52 0.36
 12 4 7 0.28 0.38
 12 -4 -7 1.78 0.59
 12 -4 7 0.51 0.42
 12 -4 8 92.09 2.34
 12 4 8 96.9 2.74
 12 4 8 93.1 2.79
 -12 -4 8 98.83 2.89
 12 -4 -8 98.65 3.08
 -12 -4 9 3.89 0.6
 12 -4 -9 4.86 0.72
 12 -4 9 4.44 0.51
 -12 4 -10 0 0.28
 -12 -4 10 0.3 0.35
 12 4 10 0.23 0.27
 12 -4 -10 -0.01 0.35
 -12 -4 -11 5.73 0.41
 -12 -4 11 6.67 0.49
 -12 4 11 7.12 0.54
 -12 4 -11 6.36 0.44
 12 4 11 6.21 0.4
 12 5 0 6.09 1.33
 12 -5 0 4.57 0.87
 12 5 0 4.48 0.81
 12 -5 0 5.56 1.07
 12 -5 1 86.08 3.43
 12 5 1 87.83 3.44
 12 5 -1 87.07 2.95
 12 -5 -1 91.88 3.86
 12 5 -1 88.68 3.39
 -12 -5 -2 1.14 0.39
 12 -5 2 1.53 0.52
 12 5 2 1.59 0.81
 12 5 -2 1.78 0.65
 -12 -5 -3 10.31 1.19
 -12 5 -3 9.61 1.13
 12 -5 3 11.26 1.48
 12 5 -4 30.11 2.37
 -12 5 -4 29.17 2.3
 -12 -5 -4 26.6 2.11
 12 -5 5 19.23 0.97
 -12 5 -5 19.63 2.06
 -12 -5 -5 19.22 1.89
 12 -5 5 20.85 1.21
 12 5 5 17.68 1.03
 12 -5 5 20.6 1.07
 12 -5 6 53.86 1.72
 -12 5 -6 50.66 3.3
 -12 -5 -6 59.09 3.48
 12 -5 6 57.78 1.74
 12 -5 6 58.47 2.13
 12 5 6 54.88 2.07
 12 -5 7 17.08 1
 12 -5 7 16.52 1.18
 12 5 7 17.28 1.29
 -12 -5 7 17.95 1.21
 12 -5 -7 15.72 1.27
 12 5 7 17.98 1.29
 12 -5 8 13.63 0.92
 12 5 8 12.15 1
 12 5 8 12.68 1.11
 -12 -5 8 11.64 1.02
 12 -5 -8 13.78 1.19
 12 -5 9 0.86 0.27
 -12 -5 9 1.42 0.42
 12 -5 -9 0.72 0.4
 12 5 9 1.34 0.32
 12 5 9 1.82 0.46
 -12 -5 10 0.18 0.31
 -12 5 -10 0.12 0.26
 12 5 10 0.3 0.28
 12 -5 -10 0.05 0.31
 -12 -5 11 0.53 0.19
 -12 5 -11 0.62 0.2
 -12 5 11 0.46 0.22
 -12 -5 -11 0.4 0.17
 12 5 11 0.45 0.16
 12 6 0 28.21 2.75
 12 6 0 29.62 1.94
 12 -6 0 30.87 2.39
 12 -6 0 29.37 2.02
 12 6 1 314.41 9.06
 12 6 -1 300.69 8.88
 12 -6 1 288.82 6.3
 12 6 1 296.82 6.31
 12 6 -1 305.49 5.16
 12 -6 -1 296.85 7.05
 -12 -6 -2 33.76 1.98
 12 -6 2 32.09 2.16
 12 6 2 34.85 2.29
 12 6 -2 34.8 1.78
 -12 -6 -3 85.37 3.51
 12 -6 3 85.46 3.76
 12 6 3 83.12 3.76
 -12 -6 -4 0.89 0.31
 -12 6 -4 1.23 0.63
 12 6 5 9.15 0.8
 12 -6 5 8.77 0.83
 -12 -6 -5 8.78 1.37
 -12 6 -5 8.91 1.47
 12 -6 5 8.22 0.65
 12 6 5 9.26 0.81
 12 -6 5 9.97 0.79
 12 6 6 50.46 2
 12 -6 6 47.11 1.93
 -12 6 -6 51.76 3.39
 -12 -6 -6 49.52 3.18
 12 -6 6 51.49 1.63
 -12 -6 6 54.93 1.86
 12 -6 6 51.23 1.69
 12 6 7 15.39 1.19
 -12 -6 7 14.86 1.1
 12 -6 -7 16.28 1.29
 12 6 7 16.3 1.2
 12 -6 7 15.43 0.92
 12 6 8 -0.08 0.42
 -12 -6 8 -0.12 0.36
 12 -6 -8 0.18 0.44
 12 6 8 -0.07 0.34
 12 -6 8 0.02 0.3
 12 6 9 27.74 1.19
 12 6 9 26.58 1.4
 -12 -6 9 26.95 1.41
 12 -6 -9 26.99 1.53
 -12 -6 10 0.06 0.29
 -12 6 -10 -0.1 0.25
 12 -6 -10 0.01 0.3
 -12 -6 -11 5.28 0.33
 -12 6 11 6.09 0.46
 -12 6 -11 6.37 0.4
 12 6 11 5.68 0.38
 12 7 0 4.32 1.24
 12 -7 0 4.19 0.87
 12 7 0 4.24 0.78
 12 -7 0 4.87 0.99
 12 7 1 0.31 0.69
 12 7 -1 1.31 0.69
 12 -7 1 0.67 0.5
 12 7 1 0.58 0.47
 12 -7 -1 0.91 0.53
 12 7 2 3.19 1.13
 12 7 -2 3.4 0.92
 -12 -7 -2 4.4 0.77
 12 -7 2 4.77 0.91
 12 7 2 4.92 0.95
 -12 -7 -3 0.2 0.44
 12 -7 3 -0.46 0.66
 12 7 3 -0.18 0.51
 -12 7 -4 288.01 7.1
 -12 -7 -4 283.11 7.02
 12 -7 4 266.45 6.93
 -12 7 -5 26.87 2.29
 -12 -7 -5 25.72 2.35
 12 7 -5 25.57 2.41
 12 7 5 23.08 1.22
 12 -7 5 25.52 1.37
 12 -7 5 24.58 1.04
 12 7 5 25.42 1.41
 12 -7 5 27.03 1.27
 -12 -7 -6 2.27 0.89
 -12 7 -6 3.78 0.95
 -12 -7 6 3.04 0.48
 12 -7 6 3.71 0.5
 12 -7 6 2.37 0.42
 12 -7 6 2.65 0.44
 12 -7 6 3.88 0.64
 12 7 6 3 0.59
 12 -7 7 10.99 0.77
 12 7 7 10.93 1.03
 12 -7 -7 13.14 1.19
 12 7 7 10.69 1.02
 12 -7 7 10.87 0.81
 -12 -7 7 11.4 0.95
 12 7 8 0.69 0.45
 12 -7 -8 -0.12 0.53
 12 7 8 0.7 0.36
 -12 -7 8 0.11 0.33
 12 7 9 31.16 1.17
 12 7 9 31.22 1.5
 -12 -7 9 30.23 1.45
 12 -7 -9 32.38 1.64
 -12 -7 10 0.6 0.31
 -12 7 -10 0.39 0.28
 12 -7 -10 0.35 0.27
 -12 7 -11 0.13 0.14
 -12 7 11 0.02 0.16
 12 7 11 0.28 0.15
 12 8 0 0.79 0.69
 12 -8 0 1.59 0.58
 12 8 0 0.71 0.44
 12 -8 0 0.73 0.63
 12 8 1 44.37 3.54
 12 8 -1 47.79 3.7
 12 -8 1 43.26 2.43
 12 -8 -1 47.29 3
 12 8 1 49.11 2.5
 12 8 2 88.04 5.03
 12 8 -2 81.02 4.74
 -12 -8 -2 85.55 3.42
 12 -8 2 83.66 3.44
 12 8 2 85.38 3.51
 12 -8 -2 84.51 3.54
 -12 -8 -3 -0.35 0.6
 12 8 3 -0.58 0.77
 12 8 3 -0.56 0.55
 12 -8 3 0 0.54
 -12 -8 -4 11.29 1.5
 12 -8 -4 9.07 0.8
 12 -8 4 11.1 1.47
 -12 -8 -5 1.62 0.85
 12 -8 5 1.58 0.46
 12 -8 5 1.74 0.36
 12 -8 5 1.72 0.35
 12 8 5 1.27 0.5
 12 -8 5 2.07 0.48
 12 -8 5 1.88 0.95
 12 -8 6 43.75 1.59
 -12 -8 6 43.43 1.66
 12 8 6 42.44 1.9
 12 -8 6 40.62 1.35
 12 -8 6 39.07 1.56
 -12 8 -6 39.89 2.95
 -12 -8 -6 39.77 2.87
 12 -8 7 0.59 0.32
 12 8 7 1.21 0.42
 12 8 7 0.66 0.45
 -12 -8 7 0.57 0.33
 12 8 8 46.97 2.01
 12 -8 -8 45.15 2.08
 12 8 8 45.16 1.77
 12 -8 8 44.48 1.57
 -12 -8 8 45.46 1.84
 12 8 9 6.98 0.75
 -12 8 -9 7.79 0.72
 -12 -8 9 7.51 0.75
 12 -8 -9 6.97 0.83
 -12 -8 10 0.62 0.31
 -12 8 -10 0.98 0.3
 -12 8 11 4.36 0.34
 12 8 11 4.76 0.3
 12 9 0 136.54 6.38
 12 -9 0 127.21 5.01
 12 9 0 136.34 3.98
 12 9 1 2.45 0.95
 12 9 -1 0.98 0.9
 12 -9 1 1.51 0.53
 12 9 1 1.24 0.4
 12 -9 -1 0.36 0.52
 12 9 2 30.9 3.07
 12 9 -2 33.68 3.13
 12 -9 -2 31.95 2.27
 12 -9 2 29.09 2.03
 12 9 2 30.85 2.08
 12 -9 -2 29.55 2.39
 12 9 3 48.35 3.82
 12 9 -3 45.99 3.5
 -12 -9 -3 50.88 2.92
 12 -9 3 45.57 2.63
 12 9 3 54.23 2.94
 12 -9 4 46.36 2.74
 -12 -9 -4 48.74 3.03
 12 -9 4 40.61 1.54
 12 -9 -4 43.61 1.71
 12 -9 4 40.99 1.44
 12 9 4 41.5 1.63
 12 -9 4 43.13 1.62
 -12 9 -5 40.48 2.87
 -12 -9 -5 44.88 3.05
 12 -9 5 41.3 1.55
 12 -9 5 39.42 1.24
 12 9 5 39.75 1.84
 12 -9 5 40.57 1.62
 12 -9 6 3.3 0.53
 12 9 6 3.39 0.63
 -12 -9 -6 4.71 0.96
 12 9 6 3.55 0.71
 -12 -9 6 3.56 0.55
 12 -9 7 25.59 1.32
 -12 -9 7 27.74 1.42
 12 9 7 26.83 1.59
 12 -9 8 27.95 1.29
 -12 -9 8 27.89 1.41
 12 -9 -8 29.66 1.69
 12 9 8 31.49 1.43
 12 9 8 27.52 1.57
 -12 -9 9 6.41 0.68
 -12 9 -9 5.93 0.6
 12 -9 -9 6.01 0.76
 12 9 9 6.06 0.72
 -12 -9 10 2.31 0.38
 -12 9 -10 3.19 0.39
 12 -9 -10 3.18 0.45
 12 9 10 2.89 0.43
 12 10 0 10.78 1.84
 12 10 0 9.09 1.01
 12 -10 0 9.39 1.44
 12 10 1 12.77 2.08
 12 10 -1 8.64 1.47
 12 10 1 11.87 1.24
 12 -10 -1 9.58 1.46
 12 -10 1 9.74 1.16
 12 10 2 42.17 3.65
 12 10 -2 43.08 3.59
 12 -10 2 38.55 2.24
 12 10 2 37.37 2.21
 12 -10 -2 36.2 2.72
 12 -10 -2 38.74 2.64
 12 10 3 3.79 1.1
 12 10 -3 4.69 1.14
 -12 -10 -3 4.95 1.01
 12 -10 3 4.79 0.93
 12 10 3 5.01 0.97
 12 10 4 8.01 1.2
 12 -10 4 7.3 0.96
 12 -10 4 7.79 0.73
 12 -10 -4 6.62 0.74
 12 -10 4 6.87 0.72
 12 -10 -4 7.86 0.77
 12 10 4 7.79 0.8
 12 -10 4 6.52 0.7
 12 10 4 5.49 0.58
 -12 -10 -4 8.77 1.39
 12 -10 5 38.05 1.58
 -12 -10 -5 38.22 2.76
 12 10 5 43.26 1.97
 12 -10 5 40.21 1.67
 12 10 6 55.96 2.27
 12 10 6 54.92 2.31
 12 -10 6 52.3 1.92
 -12 -10 6 54.61 1.82
 12 -10 7 0.61 0.32
 -12 -10 7 0.25 0.34
 12 10 7 -0.19 0.48
 12 10 8 3.72 0.66
 -12 -10 8 3.77 0.6
 -12 10 -8 3.63 0.53
 12 -10 8 4.29 0.59
 12 -10 -8 3.93 0.69
 12 10 8 3.32 0.5
 12 10 9 0.73 0.41
 -12 -10 9 0.09 0.31
 -12 10 -9 0.18 0.26
 12 -10 -9 0.07 0.37
 12 -10 9 0.59 0.23
 -12 10 -10 0.44 0.22
 12 10 10 0.65 0.29
 -12 -10 10 0.19 0.17
 12 -10 -10 0.13 0.25
 12 -11 0 13.63 1.9
 12 11 0 14.6 2.21
 12 -11 -1 27.56 2.36
 12 -11 1 30.2 1.96
 12 11 1 29.06 3.08
 12 11 -1 26.52 2.92
 12 11 2 53.87 2.5
 12 -11 -2 52.27 3.28
 12 -11 -2 56.21 3.22
 12 -11 2 57.15 2.6
 12 11 2 57.11 4.33
 12 11 -2 56.1 4.16
 12 -11 3 138.74 4.09
 12 11 3 131.42 4.13
 12 11 3 126.1 6.35
 12 11 -3 136.66 6.38
 12 -11 3 126.97 2.68
 12 -11 -3 131.27 2.8
 12 -11 3 128.03 2.94
 12 -11 -3 125.98 3.03
 12 11 -3 125.92 2.45
 12 11 3 130.86 2.9
 12 -11 3 131.93 2.87
 12 11 4 445.6 8.01
 12 11 4 446.87 11.02
 -12 -11 -4 456.69 9.35
 12 -11 4 449.01 5.57
 12 -11 -4 448.16 5.7
 12 -11 4 450.28 5.31
 12 -11 -4 452.78 5.67
 12 11 4 440.84 5.87
 12 -11 4 450.41 5.56
 12 11 4 441.63 5.31
 12 -11 -5 1.14 0.32
 12 -11 5 0.66 0.39
 12 -11 5 0.91 0.38
 12 11 5 0.99 0.5
 -12 -11 -5 0.51 0.69
 12 11 6 146.6 3.68
 12 -11 6 146.98 3.25
 -12 -11 6 146.74 2.98
 12 11 6 144.36 3.76
 12 11 7 44.73 2.02
 12 -11 7 43.87 1.77
 -12 11 -7 43.65 1.61
 -12 -11 7 45.34 1.74
 12 -11 8 2.8 0.51
 12 11 8 3.73 0.67
 12 11 -8 2.73 0.39
 12 -11 -8 2.76 0.59
 12 11 8 2.73 0.43
 -12 -11 8 2.37 0.49
 -12 11 -8 2.38 0.42
 12 -11 9 0.42 0.26
 -12 -11 9 0.28 0.28
 -12 11 -9 -0.3 0.31
 12 -11 -9 0.23 0.36
 12 11 9 0.53 0.31
 12 11 10 19.69 0.83
 -12 11 -10 18.21 0.72
 12 -11 -10 18.8 0.91
 12 -11 10 18.54 0.76
 12 -12 0 2.26 0.83
 12 12 0 -1.85 0.92
 12 -12 -1 27.51 2.44
 12 12 1 29.75 3.25
 12 12 -1 27.81 3.01
 12 12 2 23.39 2.77
 12 12 -2 22.17 2.73
 12 -12 2 23.52 1.23
 12 -12 2 24.11 1.35
 12 -12 -2 22.87 1.37
 12 12 -2 23.9 1.12
 12 12 2 21.34 1.14
 12 -12 -2 22.67 2.17
 12 -12 -2 22.32 2.2
 12 12 3 4.43 1.43
 12 12 -3 3.12 1.06
 12 -12 -3 3.53 0.59
 12 -12 3 1.69 0.45
 12 -12 -3 2.87 0.42
 12 -12 -3 3.19 0.47
 12 -12 3 3.13 0.5
 12 -12 -3 4.04 0.68
 12 12 -3 2.93 0.47
 12 12 3 2.82 0.51
 12 12 3 2.32 0.53
 12 -12 3 3.04 0.54
 12 12 4 477.06 11.3
 12 12 -4 491.22 10.83
 -12 -12 -4 482.59 9.74
 12 -12 4 461.62 5.66
 12 -12 -4 473.49 5.95
 12 -12 4 474.34 6.05
 12 -12 -4 475.99 6.04
 12 12 -4 456.34 5.12
 12 12 4 463.01 6.21
 12 12 4 459.37 5.55
 12 -12 5 131.61 3.14
 12 -12 -5 125.47 2.93
 12 -12 5 131.11 3.09
 12 12 5 132.33 3.56
 -12 -12 -5 129.11 5.03
 12 12 6 7.93 0.9
 -12 12 -6 7.83 0.67
 -12 -12 6 7.93 0.76
 12 -12 6 8.38 0.88
 12 12 6 7.49 0.93
 12 12 7 17.05 1.24
 -12 12 -7 18.18 1.03
 -12 -12 7 15.91 1.05
 12 -12 7 17.31 1.14
 12 -12 8 0.77 0.4
 12 12 8 0.34 0.35
 12 12 -8 0.35 0.27
 12 -12 -8 0.88 0.5
 -12 -12 8 0.4 0.33
 -12 12 -8 0.66 0.29
 -12 -12 9 0.63 0.25
 12 -12 9 0.24 0.24
 12 12 9 -0.2 0.34
 12 -12 -9 0.28 0.35
 -12 12 -9 0.05 0.23
 -12 12 -10 5.05 0.35
 12 12 -10 5.89 0.42
 12 12 10 4.54 0.42
 12 -12 -10 4.97 0.46
 12 -12 10 5.89 0.43
 12 -13 0 70.09 2.15
 12 -13 0 71.83 2.31
 12 -13 0 68.8 2.34
 12 13 0 68.8 1.92
 12 13 0 69.74 2.01
 12 -13 0 69.22 3.91
 12 13 0 65.19 4.81
 12 13 1 8.41 1.82
 12 13 -1 9.91 1.92
 12 -13 1 7.63 0.64
 12 -13 1 8.24 0.7
 12 -13 1 7.29 0.81
 12 -13 1 8.04 0.75
 12 -13 -1 7.76 0.77
 12 13 -1 9.2 0.73
 12 -13 -1 7.64 0.84
 12 13 -1 8.25 0.69
 12 13 1 6.71 0.65
 12 -13 -1 7.88 1.41
 12 -13 -2 38.85 2.93
 12 -13 -2 36.59 2.78
 12 13 2 35.25 3.58
 12 13 -2 40.77 3.75
 12 -13 2 37.21 1.59
 12 -13 -2 35.58 1.45
 12 -13 -2 37.7 1.59
 12 -13 2 39.71 1.82
 12 -13 2 39.12 1.66
 12 -13 -2 37.7 1.81
 12 13 -2 38 1.46
 12 13 -2 39.38 1.52
 12 -13 -2 36.24 1.47
 12 13 2 36.93 1.51
 12 13 2 39.14 1.59
 12 -13 2 37.24 1.56
 12 -13 2 38.19 1.45
 12 -13 -3 19.36 2.11
 12 13 3 24.52 2.95
 12 13 -3 23.87 2.71
 12 -13 3 21.59 1.26
 12 -13 -3 22.61 1.27
 12 -13 3 23.95 1.46
 12 -13 -3 20.58 1.16
 12 -13 -3 20.64 1.39
 12 13 -3 21.4 1.16
 12 13 -3 20.62 1.13
 12 13 3 24.11 1.35
 12 13 3 20.12 1.24
 12 -13 3 22.81 1.2
 12 13 4 46.93 3.59
[truncated: 396,262 more chars]
