# Supplementary material for: Enabling nucleophilic reactivity in molecular calcium fluoride complexes
Source: Nat Chem. 2024 May 14;16(9):1473–80. doi: 10.1038/s41557-024-01524-x (PMC11375610; doi:10.1038/s41557-024-01524-x)
Supplement: Supplementary file 27 — Structure factor file for compound NONH2-IMe4; CCDC reference 2283072. [file 41557_2024_1524_MOESM27_ESM.fcf]

#
# h,k,l, Fc-squared, Fo-squared, sigma(Fo-squared), status flag
#
data_088meme21_op_num
_shelx_title ' 088meme21_op_num_a.res in Pnma'
_shelx_refln_list_code          4
_shelx_F_calc_maximum      397.14
_exptl_crystal_F_000      2080.00
_reflns_d_resolution_high  0.7937

loop_
 _space_group_symop_operation_xyz
 'x, y, z'
 '-x+1/2, -y, z+1/2'
 '-x, y+1/2, -z'
 'x+1/2, -y+1/2, -z+1/2'
 '-x, -y, -z'
 'x-1/2, y, -z-1/2'
 'x, -y-1/2, z'
 '-x-1/2, y-1/2, z-1/2'

_cell_length_a    22.8051
_cell_length_b    25.8641
_cell_length_c    10.0027
_cell_angle_alpha  90.000
_cell_angle_beta   90.000
_cell_angle_gamma  90.000

_shelx_F_squared_multiplier     1.000

loop_
 _refln_index_h
 _refln_index_k
 _refln_index_l
 _refln_F_squared_calc
 _refln_F_squared_meas
 _refln_F_squared_sigma
 _refln_observed_status
   2   0   0       4970.11       5544.84        50.33 o
   4   0   0      20370.68      21591.42        63.68 o
   6   0   0       1404.38       1189.91        26.47 o
   8   0   0       2091.52       1596.85        32.33 o
  10   0   0       1409.19       1404.56        34.83 o
  12   0   0        876.91       1214.31        36.32 o
  14   0   0      13717.75      14457.54       137.73 o
  16   0   0       1978.52       1720.05        72.64 o
  18   0   0         32.91         28.73         4.19 o
  20   0   0         87.28         89.82         5.74 o
  22   0   0         10.35          7.94         3.65 o
  24   0   0        305.75        289.04         9.12 o
  26   0   0        166.33        161.28         6.88 o
  28   0   0          3.55          4.07         3.58 o
   2   1   0      28578.15      28355.85       120.48 o
   4   1   0       2795.86       2306.34        22.00 o
   6   1   0       3346.26       3787.66        44.48 o
   8   1   0       2173.66       1940.49        24.77 o
  10   1   0       2038.26       2030.12        29.31 o
  12   1   0      10080.18      10042.49        94.20 o
  14   1   0       3059.28       3257.34        53.50 o
  16   1   0        139.15        137.29        15.20 o
  18   1   0       1942.87       1893.59        15.16 o
  20   1   0        876.57        809.56         9.81 o
  22   1   0         34.96         41.70         3.09 o
  24   1   0        231.90        276.53         6.69 o
  26   1   0         54.74         64.76         3.29 o
  28   1   0          4.75          3.15         2.64 o
   0   2   0      12889.21      16313.68        66.45 o
   2   2   0       1963.33       1930.20        11.99 o
   4   2   0       3517.80       3176.98        17.83 o
   6   2   0      13590.34      13332.78        55.93 o
   8   2   0       4627.99       4640.04        35.77 o
  10   2   0        161.15        118.22         8.35 o
  12   2   0       1358.66       1385.56        31.25 o
  14   2   0       4656.24       5324.78        69.24 o
  16   2   0       1287.50       1258.54        43.82 o
  18   2   0         13.17          7.59         1.98 o
  20   2   0         46.53         59.61         3.34 o
  22   2   0          4.53          5.67         2.47 o
  24   2   0        432.94        417.13         8.87 o
  26   2   0          0.94         -1.73         1.93 o
  28   2   0         10.57         13.86         2.92 o
   2   3   0         50.12         26.16         1.79 o
   4   3   0        357.48        147.18         4.02 o
   6   3   0       3435.94       3434.02        22.55 o
   8   3   0       2157.39       2114.07        19.16 o
  10   3   0       1958.66       1889.30        28.31 o
  12   3   0         25.60         77.29         8.74 o
  14   3   0       1298.88       1260.30        33.92 o
  16   3   0        204.45        192.56        17.79 o
  18   3   0        451.74        433.78         7.26 o
  20   3   0         51.90         27.61         2.94 o
  22   3   0        464.39        414.52         7.46 o
  24   3   0        383.04        397.94         7.73 o
  26   3   0        271.71        271.49         9.03 o
  28   3   0         23.76         16.12         4.40 o
   0   4   0      49686.71      46493.30       158.80 o
   2   4   0       3051.85       2986.97        52.28 o
   4   4   0       8939.63       8555.22        37.47 o
   6   4   0        393.56        493.69        10.93 o
   8   4   0       1246.84       1356.90        15.08 o
  10   4   0       7183.40       7360.07        58.09 o
  12   4   0        406.40        561.83        20.78 o
  14   4   0        371.78        452.68        20.67 o
  16   4   0        416.39        349.28        21.71 o
  18   4   0         49.90         44.18         3.23 o
  20   4   0        271.32        240.07         7.31 o
  22   4   0        683.72        768.31        10.89 o
  24   4   0          1.82          7.70         1.99 o
  26   4   0        337.07        325.97         7.68 o
  28   4   0          8.31         10.42         3.75 o
   2   5   0      23190.72      25429.33       143.57 o
   4   5   0      25051.54      24427.15        91.91 o
   6   5   0       2801.29       2649.35        24.77 o
   8   5   0       4286.44       4582.02        40.53 o
  10   5   0         82.66        144.23         9.47 o
  12   5   0         94.33         81.68         7.87 o
  14   5   0       1171.66       1079.84        31.58 o
  16   5   0       1459.05       1239.14        14.61 o
  18   5   0       1167.55       1028.59        13.84 o
  20   5   0        400.98        505.22         9.63 o
  22   5   0        171.69        203.79         5.77 o
  24   5   0        606.25        639.88         9.55 o
  26   5   0        108.16        117.47         6.12 o
  28   5   0         33.90         24.76         4.40 o
   0   6   0      59275.22      58824.86       225.90 o
   2   6   0      22591.01      23736.47        62.29 o
   4   6   0        205.13        129.04         5.58 o
   6   6   0       2964.67       2972.55        37.50 o
   8   6   0         12.09          5.94         3.24 o
  10   6   0       5785.12       5570.11        83.19 o
  12   6   0        552.04        482.21        18.01 o
  14   6   0          0.68         -3.43         4.76 o
  16   6   0       1564.27       1597.71        19.31 o
  18   6   0        178.20        207.50         6.09 o
  20   6   0       6439.03       6449.35        34.19 o
  22   6   0        544.99        512.67         9.89 o
  24   6   0         12.25         19.65         2.76 o
  26   6   0         20.22         21.62         3.63 o
  28   6   0        148.43        161.89         8.31 o
   2   7   0       1074.11       1166.97        10.80 o
   4   7   0      32273.71      30238.29        99.82 o
   6   7   0        800.09       1004.93        18.81 o
   8   7   0        367.85        384.63        11.55 o
  10   7   0       3275.30       3390.14        45.68 o
  12   7   0         44.59         71.53         7.56 o
  14   7   0        796.01        763.80        26.83 o
  16   7   0        976.52       1014.16        10.46 o
  18   7   0       1271.05       1324.76        15.18 o
  20   7   0      10640.12      10706.97        47.45 o
  22   7   0        581.69        639.36        13.69 o
  24   7   0          2.68         -0.69         2.40 o
  26   7   0        594.03        537.46        35.42 o
  28   7   0        115.50        129.15         7.17 o
   0   8   0     119877.98     106751.05       219.79 o
   2   8   0       8174.28       7489.01        58.73 o
   4   8   0        614.39        562.03        10.99 o
   6   8   0       1430.82       1492.85        19.40 o
   8   8   0       1227.44       1446.69        22.27 o
  10   8   0         60.45         51.17         6.90 o
  12   8   0          5.41         15.42         4.56 o
  14   8   0        577.55        543.94        25.17 o
  16   8   0       1433.01       1538.63        13.52 o
  18   8   0        105.33        157.07         5.34 o
  20   8   0         95.49        136.80         5.62 o
  22   8   0       1201.67       1242.08        17.65 o
  24   8   0         85.63         94.74         4.11 o
  26   8   0          0.02          4.45         5.62 o
   2   9   0          4.00         19.50         3.91 o
   4   9   0       4079.76       4973.00        34.78 o
   6   9   0       9659.58       8982.48       104.76 o
   8   9   0        308.78        274.89        10.21 o
  10   9   0          2.11          9.61         4.89 o
  12   9   0       2022.18       2176.93        46.10 o
  14   9   0        278.21        327.72        19.47 o
  16   9   0        582.00        601.08         8.74 o
  18   9   0          0.06          4.56         2.36 o
  20   9   0       2124.17       2272.67        20.83 o
  22   9   0        310.11        295.46         6.91 o
  24   9   0         17.90         21.85         3.12 o
  26   9   0        139.01        120.46         6.49 o
   0  10   0      55211.93      54204.39       335.02 o
   2  10   0        172.51        109.78         7.49 o
   4  10   0      23481.76      23078.65       183.06 o
   6  10   0       4006.49       4227.18        34.04 o
   8  10   0       1946.18       2776.05        34.61 o
  10  10   0       1708.09       1455.27        30.05 o
  12  10   0        121.26        154.65        12.28 o
  14  10   0       1198.29       1222.49        23.79 o
  16  10   0        396.23        382.41         7.15 o
  18  10   0        473.32        405.97         8.36 o
  20  10   0       2967.61       3030.80        22.24 o
  22  10   0          4.40          5.37         2.30 o
  24  10   0         14.77         18.89         2.79 o
  26  10   0         83.65        100.82         9.28 o
   2  11   0         90.90         99.85         7.54 o
   4  11   0       1272.62       1650.87        46.56 o
   6  11   0      16783.21      17143.87        95.60 o
   8  11   0        995.25        861.36        22.40 o
  10  11   0        550.31        498.26        28.01 o
  12  11   0        179.47        228.97        23.47 o
  14  11   0        954.68       1017.37        10.84 o
  16  11   0        184.40        145.56         4.52 o
  18  11   0       2349.11       2486.62        20.37 o
  20  11   0         29.76         43.72         3.44 o
  22  11   0        177.83        189.68         6.43 o
  24  11   0        196.80        197.75         7.21 o
  26  11   0          3.30         -0.98         4.07 o
   0  12   0        101.12        193.81        21.01 o
   2  12   0       2302.83       2347.52        42.67 o
   4  12   0         68.51        116.40         8.97 o
   6  12   0      20896.63      22450.91       179.24 o
   8  12   0        655.28        637.20        20.14 o
  10  12   0       1233.25       1271.01        39.15 o
  12  12   0         14.94          5.06        33.47 o
  14  12   0        678.32        649.40         8.47 o
  16  12   0       2017.50       2063.30        18.11 o
  18  12   0          7.41         11.44         2.57 o
  20  12   0        203.40        197.96         6.97 o
  22  12   0        864.05        865.73        12.93 o
  24  12   0          8.60          6.89         2.63 o
  26  12   0          7.37         10.42         4.40 o
   2  13   0       4100.24       4597.17        73.97 o
   4  13   0       1224.68       1548.48        31.88 o
   6  13   0        426.68        457.07        17.15 o
   8  13   0         96.46        127.66        12.39 o
  10  13   0         92.56        146.65        14.65 o
  12  13   0       1124.16       1133.70        14.78 o
  14  13   0        123.05        156.18         5.09 o
  16  13   0       1353.80       1286.88        18.38 o
  18  13   0        391.65        454.76         9.38 o
  20  13   0       1938.63       1967.60        20.51 o
  22  13   0          0.38          5.78         3.05 o
  24  13   0          0.38         -0.82         2.80 o
  26  13   0         89.70         79.48         6.84 o
   0  14   0      38010.14      37860.48       316.29 o
   2  14   0      13299.84      13083.99       291.45 o
   4  14   0        781.14        771.08        28.62 o
   6  14   0          3.73         17.93         5.21 o
   8  14   0        761.51        727.65        29.15 o
  10  14   0         29.38         35.69        11.63 o
  12  14   0       1217.43       1158.15        14.43 o
  14  14   0       1127.36       1202.74        12.78 o
  16  14   0       2470.94       2587.84        23.00 o
  18  14   0        537.02        534.39         9.48 o
  20  14   0        277.68        302.39         8.14 o
  22  14   0         38.29         45.02         4.47 o
  24  14   0         28.58         31.11         3.55 o
   2  15   0       1290.48       1491.71        62.62 o
   4  15   0        962.13        856.09        35.08 o
   6  15   0         87.82         89.24        10.21 o
   8  15   0        617.95        558.26        40.47 o
  10  15   0        563.42        638.02        19.45 o
  12  15   0        203.52        132.87         4.74 o
  14  15   0        131.17        133.48         6.67 o
  16  15   0       1935.10       2039.38        20.55 o
  18  15   0        402.55        447.90         8.71 o
  20  15   0       1581.52       1676.59        20.42 o
  22  15   0         58.77         49.32         4.32 o
  24  15   0          4.91          2.83         2.56 o
   0  16   0       6671.60       7933.14       157.33 o
   2  16   0        512.22        575.61        30.19 o
   4  16   0        833.17        896.19        38.36 o
   6  16   0        225.96        311.73        19.37 o
   8  16   0          9.26          4.02         6.36 o
  10  16   0        920.89        979.43        13.61 o
  12  16   0        154.80        137.52         4.99 o
  14  16   0        604.07        569.19        10.37 o
  16  16   0        229.54        257.03         7.51 o
  18  16   0        647.84        638.81        11.15 o
  20  16   0       1163.39       1238.97        17.07 o
  22  16   0         81.80         84.30         6.04 o
  24  16   0        161.03        162.34         5.89 o
   2  17   0        168.19        152.50        30.21 o
   4  17   0         70.25         89.97        12.18 o
   6  17   0       1014.91       1086.64        49.59 o
   8  17   0        511.26        562.73        12.64 o
  10  17   0         11.26         23.18         3.28 o
  12  17   0        683.10        644.05        11.58 o
  14  17   0         23.09          3.86         3.24 o
  16  17   0        133.99        137.15         5.73 o
  18  17   0        399.27        444.92         9.13 o
  20  17   0        352.52        397.44         9.40 o
  22  17   0          8.60          9.50         3.00 o
  24  17   0         15.82         19.33         2.65 o
   0  18   0         23.81        124.92        22.31 o
   2  18   0         57.98         47.14        17.43 o
   4  18   0       2785.87       2772.95        70.64 o
   6  18   0        147.59        146.21         5.42 o
   8  18   0        176.53        142.65         6.24 o
  10  18   0       1114.42       1058.51        15.45 o
  12  18   0         70.85        133.32         5.81 o
  14  18   0         18.06          9.26         2.53 o
  16  18   0        836.77        762.65        14.70 o
  18  18   0        470.36        491.15        10.06 o
  20  18   0         72.50         77.80         5.31 o
  22  18   0        120.44        160.06         6.69 o
   2  19   0         37.61         66.68         5.00 o
   4  19   0          2.28          7.09         2.12 o
   6  19   0        219.02        241.63         8.43 o
   8  19   0        571.49        477.37         9.93 o
  10  19   0         23.15         44.53         4.04 o
  12  19   0         91.18         95.98         4.53 o
  14  19   0         19.25         59.47         4.17 o
  16  19   0        652.29        664.18        13.44 o
  18  19   0        363.97        350.29         9.74 o
  20  19   0          0.01          4.34         2.73 o
  22  19   0         34.66         39.88         3.45 o
   0  20   0      13117.45      13560.21       168.00 o
   2  20   0        666.75        560.46        12.44 o
   4  20   0       1091.46       1065.30        14.33 o
   6  20   0         48.47         81.13         4.93 o
   8  20   0        241.78        181.22         7.09 o
  10  20   0        168.18        100.21         5.54 o
  12  20   0        156.30        168.70         6.34 o
  14  20   0        671.12        622.74        11.77 o
  16  20   0          0.95          3.21         2.79 o
  18  20   0         31.46         30.30         3.64 o
  20  20   0        277.76        270.81         9.00 o
  22  20   0          8.21         10.17         4.72 o
   2  21   0       2753.18       2902.71        41.00 o
   4  21   0       1898.10       1682.34        16.90 o
   6  21   0          6.51          7.43         2.51 o
   8  21   0        375.28        358.17        13.22 o
  10  21   0          1.07          4.93         2.80 o
  12  21   0        281.73        248.17         7.39 o
  14  21   0        380.93        385.19         9.12 o
  16  21   0        764.23        663.58        14.06 o
  18  21   0        575.10        539.80        10.51 o
  20  21   0         27.73         30.00         3.21 o
   0  22   0      25347.99      26498.61       598.95 o
   2  22   0        144.94        115.31         7.79 o
   4  22   0        221.63        217.07         8.83 o
   6  22   0         55.17         47.65         4.37 o
   8  22   0        294.59        265.18         9.07 o
  10  22   0        182.15        180.85         8.09 o
  12  22   0          0.09          0.53         2.99 o
  14  22   0       2091.31       2067.64        21.52 o
  16  22   0          2.49          3.45         2.64 o
  18  22   0         30.54         23.35         3.01 o
  20  22   0         18.90         29.32         3.92 o
   2  23   0       2643.53       2881.93        41.58 o
   4  23   0          2.70          2.23         3.18 o
   6  23   0        254.44        259.56        13.22 o
   8  23   0        487.61        518.98        12.36 o
  10  23   0          8.00          7.93         2.87 o
  12  23   0       1422.48       1404.79        27.25 o
  14  23   0         25.69         25.89         3.69 o
  16  23   0         51.45         62.00         3.81 o
  18  23   0          4.40          2.01         2.56 o
  20  23   0        251.59        235.90        13.93 o
   0  24   0       1619.81       1756.04        46.91 o
   2  24   0       1459.60       1655.78        60.59 o
   4  24   0        117.42        109.77         8.78 o
   6  24   0         57.10         74.38         5.92 o
   8  24   0        228.71        224.11        14.17 o
  10  24   0        765.41        663.33        14.61 o
  12  24   0         40.82         38.04         4.18 o
  14  24   0        174.60        178.67         7.07 o
  16  24   0        210.46        233.49        10.92 o
  18  24   0         95.95        100.05         6.09 o
   2  25   0        234.58        247.90        12.76 o
   4  25   0       1754.61       1776.61        42.10 o
   6  25   0        195.91        183.36        10.47 o
   8  25   0       1022.35        919.66        24.99 o
  10  25   0        157.97        126.61         8.16 o
  12  25   0         44.50         41.96         4.07 o
  14  25   0         23.78         53.99         5.66 o
  16  25   0         52.82         56.32         5.77 o
  18  25   0          5.22         10.10         3.26 o
   0  26   0       1538.77       1705.72        46.09 o
   2  26   0        101.41         85.36         7.99 o
   4  26   0        401.43        434.18        16.23 o
   6  26   0        591.17        613.01        18.23 o
   8  26   0        135.50        156.56        12.05 o
  10  26   0        130.98        142.83         8.23 o
  12  26   0          2.32          8.77         3.29 o
  14  26   0        121.08        106.14         5.26 o
  16  26   0          7.48         15.71         2.40 o
   2  27   0          1.33         -1.11         4.60 o
   4  27   0         94.97         85.91         7.39 o
   6  27   0       1125.31       1219.48        29.15 o
   8  27   0          8.90         10.27         3.87 o
  10  27   0       1416.11       1583.06        37.54 o
  12  27   0        204.03        249.95         8.55 o
  14  27   0          1.09          1.62         2.84 o
  16  27   0         64.49         61.89         5.54 o
   0  28   0        599.21        658.15        27.36 o
   2  28   0        410.29        414.46        15.18 o
   4  28   0          1.79          2.24         3.04 o
   6  28   0        664.91        691.07        13.74 o
   8  28   0         83.49         90.48         6.11 o
  10  28   0          0.56         10.50         3.07 o
  12  28   0        558.98        560.46        16.88 o
  14  28   0          3.97          2.91         5.94 o
   2  29   0         29.62         28.24         3.62 o
   4  29   0         40.50         50.89         4.17 o
   6  29   0         87.42         66.98         4.96 o
   8  29   0         59.26         92.86         5.20 o
  10  29   0         30.78         25.26         3.19 o
  12  29   0          1.08          1.66         6.35 o
   0  30   0       1024.68       1242.85        31.43 o
   2  30   0         27.62         25.48         4.15 o
   4  30   0        767.02        866.77        38.44 o
   6  30   0         27.53         34.70         4.89 o
   8  30   0        277.36        282.84         9.99 o
  10  30   0          9.88         22.05         2.81 o
   2  31   0          5.10          6.23         2.93 o
   4  31   0        116.42        110.88        13.44 o
   6  31   0         12.05         10.44         2.87 o
   8  31   0         78.67         58.59         3.80 o
   0  32   0        204.52        211.57         8.96 o
   2  32   0        157.73        189.59        15.31 o
   4  32   0         99.85         97.67         4.83 o
   1   0   1      17722.09      17489.75        95.60 o
   2   0   1      13380.17      13407.14        87.79 o
   3   0   1       1143.65       1870.06        15.32 o
   4   0   1     157719.44     162851.80       336.16 o
   5   0   1      11128.25      10130.07        86.81 o
   6   0   1          5.76          7.33         3.26 o
   7   0   1        382.46        393.00        22.48 o
   8   0   1       5354.61       5404.21       100.08 o
   9   0   1          6.01          9.13         3.34 o
  10   0   1       4132.52       4176.58        87.80 o
  11   0   1        261.85        181.61        11.74 o
  12   0   1       2519.89       2805.75        66.25 o
  13   0   1       4647.73       5435.61        90.64 o
  14   0   1       2433.42       2572.51        58.43 o
  15   0   1         51.95         51.35        10.54 o
  16   0   1         13.79          2.85         7.39 o
  17   0   1         95.06         97.25         3.50 o
  18   0   1         48.96         54.41         3.02 o
  19   0   1          6.06          2.68         1.99 o
  20   0   1       1429.90       1387.08        14.43 o
  21   0   1          7.47          8.41         2.13 o
  22   0   1        894.38       1003.90        14.20 o
  23   0   1         51.63         49.67         3.65 o
  24   0   1         53.50         71.75         3.87 o
  25   0   1         69.15         50.31         3.03 o
  26   0   1          6.12          7.85         2.08 o
  27   0   1          3.57          1.78         1.96 o
  28   0   1          6.67          4.89         2.50 o
   0   1   1       2045.58       2144.97        31.27 o
   1   1   1       9384.42      10447.53        39.85 o
   2   1   1      20392.50      19841.06        92.28 o
   3   1   1          6.05        101.89         3.06 o
   4   1   1      13193.72      14271.02        70.26 o
   5   1   1        207.29        222.89         6.35 o
   6   1   1        868.28        900.07        12.59 o
   7   1   1       2244.28       2281.05        27.11 o
   8   1   1       1184.32       1058.97        13.34 o
   9   1   1        138.92        186.37         5.95 o
  10   1   1       2027.36       2164.10        19.63 o
  11   1   1       1697.57       1897.63        20.73 o
  12   1   1         32.95         69.61         5.75 o
  13   1   1          0.04          2.20         3.55 o
  14   1   1        442.43        467.30        17.73 o
  15   1   1          9.72          7.16         6.23 o
  16   1   1        183.77        166.91        12.14 o
  17   1   1         22.64         14.73         1.31 o
  18   1   1        631.65        601.95         5.99 o
  19   1   1        336.37        281.02         4.32 o
  20   1   1          1.09          0.42         1.41 o
  21   1   1         63.11         59.73         2.52 o
  22   1   1        283.45        236.70         4.56 o
  23   1   1         33.44         36.83         2.40 o
  24   1   1         53.58         62.20         2.71 o
  25   1   1        127.39        114.17         2.91 o
  26   1   1          2.53          0.04         1.47 o
  27   1   1         21.08         14.80         1.75 o
  28   1   1         17.93         22.07         1.82 o
   1   2   1       5283.91       5096.68        34.53 o
   2   2   1          0.29         55.38         2.94 o
   3   2   1        497.93        520.26         7.39 o
   4   2   1       1477.19       1384.49        11.52 o
   5   2   1        576.24        499.33         9.35 o
   6   2   1         67.78         48.90         3.11 o
   7   2   1       1245.50       1475.87        18.77 o
   8   2   1       1795.80       1650.79        15.81 o
   9   2   1       1073.18        962.48        13.38 o
  10   2   1       1244.22       1438.36        21.70 o
  11   2   1         23.12         44.44         3.94 o
  12   2   1          6.12         20.24         3.93 o
  13   2   1          0.05         -0.88         3.62 o
  14   2   1        132.98        118.56         9.50 o
  15   2   1        386.64        350.43        16.30 o
  16   2   1          0.04          7.96         4.37 o
  17   2   1        147.59        144.99         2.93 o
  18   2   1        366.68        341.85         4.51 o
  19   2   1          2.26          2.47         1.61 o
  20   2   1         40.28         43.13         2.15 o
  21   2   1         47.69         44.18         2.26 o
  22   2   1        413.79        407.32         5.33 o
  23   2   1        634.52        655.11         7.22 o
  24   2   1          5.05          3.09         1.62 o
  25   2   1          5.54          4.64         1.36 o
  26   2   1         48.67         39.35         2.18 o
  27   2   1          3.46          2.78         1.47 o
  28   2   1         35.67         40.92         2.85 o
   0   3   1        126.79         71.80         4.89 o
   1   3   1      26882.73      24127.63        56.00 o
   2   3   1       6270.49       4962.61        31.88 o
   3   3   1      33714.99      32264.05       270.97 o
   4   3   1      27109.38      25866.66       105.72 o
   5   3   1       2812.35       2919.18        23.64 o
   6   3   1       4689.89       4251.97        27.55 o
   7   3   1        503.27        355.43         7.01 o
   8   3   1          2.10         16.15         2.12 o
   9   3   1         26.19         53.89         3.33 o
  10   3   1        826.60        965.98        13.02 o
  11   3   1        269.89        326.66         9.11 o
  12   3   1        368.10        340.83        11.35 o
  13   3   1        863.45        971.50        21.61 o
  14   3   1        698.73        724.05        21.98 o
  15   3   1        226.21        245.15        13.67 o
  16   3   1        254.00        277.16        17.87 o
  17   3   1         18.50         35.49         1.65 o
  18   3   1         16.56         15.24         1.57 o
  19   3   1        199.26        191.78         3.83 o
  20   3   1          1.51          7.69         1.56 o
  21   3   1        423.71        391.74         5.47 o
  22   3   1        454.52        446.53         5.63 o
  23   3   1         65.66         67.16         2.28 o
  24   3   1         25.27         19.56         1.74 o
  25   3   1         26.19         29.43         2.09 o
  26   3   1        316.42        313.53         4.99 o
  27   3   1         50.34         37.56         2.38 o
  28   3   1          9.77          7.76         2.71 o
   1   4   1      10255.39       9759.30        53.84 o
   2   4   1       3493.52       3406.15        35.64 o
   3   4   1       6966.21       5988.87        39.71 o
   4   4   1      38320.68      37248.12       293.36 o
   5   4   1        666.21        567.98         7.76 o
   6   4   1       1589.95       1789.91        18.91 o
   7   4   1       1473.02       1421.32        18.77 o
   8   4   1        840.75        807.00        10.77 o
   9   4   1       2051.40       2193.45        17.39 o
  10   4   1       1383.99       1376.47        15.08 o
  11   4   1          0.66          5.90         2.60 o
  12   4   1       1377.32       1519.66        25.55 o
  13   4   1        318.13        309.28        12.44 o
  14   4   1       3585.38       3705.30        48.99 o
  15   4   1        532.64        547.83        19.76 o
  16   4   1        149.42        118.94         8.72 o
  17   4   1        618.12        592.97         7.45 o
  18   4   1          9.33         10.89         1.63 o
  19   4   1        217.05        203.38         4.12 o
  20   4   1        924.01        881.08         8.38 o
  21   4   1        368.43        420.96         6.01 o
  22   4   1        457.61        498.34         6.44 o
  23   4   1        143.48        152.11         3.65 o
  24   4   1         18.41         27.69         1.87 o
  25   4   1         84.14         85.93         3.09 o
  26   4   1        291.26        298.15         4.79 o
  27   4   1         35.95         31.48         2.16 o
  28   4   1        156.62        137.92         5.76 o
   0   5   1       1220.27        940.25        19.34 o
   1   5   1       2923.96       2194.25        22.73 o
   2   5   1     113040.12     107250.76       692.60 o
   3   5   1        984.68       1234.03        13.88 o
   4   5   1        301.78        342.12         6.94 o
   5   5   1      13005.54      11777.21        94.85 o
   6   5   1       7404.93       7655.53        50.36 o
   7   5   1        179.93         95.37         2.95 o
   8   5   1       2333.68       2422.40        19.74 o
   9   5   1       2228.54       2142.73        18.33 o
  10   5   1        244.55        252.91         7.10 o
  11   5   1       2750.49       2781.34        33.02 o
  12   5   1       1496.41       1435.16        24.59 o
  13   5   1        110.72        110.54         8.72 o
  14   5   1        649.27        647.17        20.23 o
  15   5   1       1569.79       1561.54        40.06 o
  16   5   1        320.48        312.81         5.52 o
  17   5   1          0.94          3.54         1.44 o
  18   5   1        625.09        580.10         6.67 o
  19   5   1         12.01         10.64         1.71 o
  20   5   1         53.77         55.66         2.65 o
  21   5   1        193.39        222.44         4.73 o
  22   5   1        344.09        351.22         5.75 o
  23   5   1         79.07         86.02         2.88 o
  24   5   1        460.36        458.45         5.40 o
  25   5   1        445.63        451.17         6.67 o
  26   5   1          6.71          6.41         1.70 o
  27   5   1         23.03         17.71         2.40 o
  28   5   1        112.78        122.99         5.30 o
   1   6   1        593.53        758.89        13.37 o
   2   6   1       7152.34       8064.23        44.41 o
   3   6   1        164.13        278.29         8.43 o
   4   6   1       5851.83       5447.67        29.68 o
   5   6   1      10543.59      10122.16        75.39 o
   6   6   1       8265.54       8687.13        56.48 o
   7   6   1       1602.29       1603.10        13.86 o
   8   6   1        785.66        801.74        11.51 o
   9   6   1        819.02        734.28        11.78 o
  10   6   1       1184.94       1167.27        14.41 o
  11   6   1        280.43        242.70         9.22 o
  12   6   1       4677.69       4884.79        46.25 o
  13   6   1        234.35        183.61        13.41 o
  14   6   1        204.79        160.89        12.40 o
  15   6   1          7.81          9.18         4.62 o
  16   6   1       1298.82       1198.60         9.57 o
  17   6   1         28.69         37.74         1.98 o
  18   6   1        608.02        536.45         5.80 o
  19   6   1        321.14        335.45         4.87 o
  20   6   1         55.09         59.93         2.73 o
  21   6   1        425.74        445.57         6.51 o
  22   6   1        144.71        168.09         4.08 o
  23   6   1        350.67        366.46         5.39 o
  24   6   1        160.65        140.62         3.27 o
  25   6   1        117.09        121.91         4.13 o
  26   6   1         30.12         37.30         2.16 o
  27   6   1         89.01         84.19         4.50 o
  28   6   1         98.22         95.72         5.62 o
   0   7   1      47410.55      42605.71       153.50 o
   1   7   1      21307.59      19455.65        92.73 o
   2   7   1        975.28        779.00        15.02 o
   3   7   1        509.31        404.64        10.19 o
   4   7   1      11581.35      11348.46        55.87 o
   5   7   1         26.22         36.92         3.56 o
   6   7   1      13875.36      13767.09        80.64 o
   7   7   1       6147.00       5977.95        33.62 o
   8   7   1       2203.37       2453.55        26.62 o
   9   7   1        179.60        239.70         7.32 o
  10   7   1         51.11         50.72         4.59 o
  11   7   1       1021.56        987.03        20.98 o
  12   7   1          9.10         12.13         4.04 o
  13   7   1        620.96        607.16        19.68 o
  14   7   1        398.37        442.14        20.63 o
  15   7   1         83.16         86.24         9.84 o
  16   7   1        911.04        872.08         7.70 o
  17   7   1         13.95         24.22         1.83 o
  18   7   1       1989.96       1996.57        12.05 o
  19   7   1        990.18       1020.37         8.46 o
  20   7   1        101.67        114.34         3.24 o
  21   7   1       2744.18       2728.33        14.92 o
  22   7   1         42.26         52.46         2.75 o
  23   7   1        320.65        335.94         5.44 o
  24   7   1        670.48        666.21         7.43 o
  25   7   1         71.35         72.81         2.76 o
  26   7   1         14.21         10.21         2.04 o
  27   7   1         23.22          9.04         2.16 o
   1   8   1       4021.23       4202.02        46.76 o
   2   8   1       4179.07       4107.66        34.67 o
   3   8   1       3467.44       2775.65        26.70 o
   4   8   1       3355.87       3621.58        28.06 o
   5   8   1          0.20         18.73         2.37 o
   6   8   1       1138.38       1371.83        14.83 o
   7   8   1        262.12        388.33         9.87 o
   8   8   1       2325.48       2481.69        26.15 o
   9   8   1       2400.86       2482.60        30.04 o
  10   8   1        774.44        698.54        15.75 o
  11   8   1       1678.66       1578.81        26.35 o
  12   8   1        760.01        756.08        21.14 o
  13   8   1        296.46        369.17        15.56 o
  14   8   1         12.12          8.24         5.57 o
  15   8   1         81.24        124.49         3.42 o
  16   8   1        212.58        204.10         3.78 o
  17   8   1        337.61        328.63         4.92 o
  18   8   1       1149.38       1123.06         8.85 o
  19   8   1       1200.41       1203.16         9.74 o
  20   8   1       1109.07       1132.92         9.92 o
  21   8   1        306.36        337.33         5.73 o
  22   8   1        268.88        265.12         4.99 o
  23   8   1          0.96         -1.03         1.81 o
  24   8   1          8.97         11.40         1.86 o
  25   8   1          0.73         -0.10         1.85 o
  26   8   1        140.82        130.29         4.63 o
  27   8   1        120.18        117.51         4.86 o
   0   9   1       1647.26       1679.62        36.16 o
   1   9   1        653.43        462.79        15.54 o
   2   9   1       2363.39       2384.07        27.30 o
   3   9   1        434.09        592.91        10.51 o
   4   9   1         19.14          5.36         2.59 o
   5   9   1          0.47          9.96         2.04 o
   6   9   1       1840.92       1748.30        26.11 o
   7   9   1       3495.55       3625.88        26.88 o
   8   9   1       2339.15       2537.16        28.98 o
   9   9   1       1184.96       1300.17        20.37 o
  10   9   1        700.17        785.17        18.02 o
  11   9   1        313.80        286.52        11.55 o
  12   9   1         25.42         19.82         4.30 o
  13   9   1        696.26        563.85        19.07 o
  14   9   1        123.48        126.12         9.64 o
  15   9   1        265.31        225.08         3.93 o
  16   9   1         46.82         35.15         1.78 o
  17   9   1          3.67          5.30         1.51 o
  18   9   1          2.02          4.97         1.56 o
  19   9   1       1379.26       1341.85        10.40 o
  20   9   1         15.10         16.07         1.95 o
  21   9   1          0.22          0.63         1.76 o
  22   9   1         80.93         87.47         2.95 o
  23   9   1          0.60          1.30         1.68 o
  24   9   1        198.74        199.76         5.17 o
  25   9   1        308.35        333.73         4.99 o
  26   9   1         22.33         13.94         2.26 o
  27   9   1          0.33         -0.64         2.95 o
   1  10   1       4070.99       3965.32        56.65 o
   2  10   1       3354.43       3328.01        43.99 o
   3  10   1        176.72         98.18         4.34 o
   4  10   1        318.26        560.06         9.88 o
   5  10   1        177.23        144.43         5.39 o
   6  10   1        793.16        851.74        13.50 o
   7  10   1       1678.29       2013.20        21.62 o
   8  10   1       2824.31       3018.07        29.84 o
   9  10   1        590.67        614.64        15.16 o
  10  10   1         33.64         23.69         4.15 o
  11  10   1        533.43        480.93        14.87 o
  12  10   1        169.16        171.14        11.71 o
  13  10   1        150.32        219.06        11.96 o
  14  10   1          6.08          8.40         1.71 o
  15  10   1         90.68        103.80         2.79 o
  16  10   1        934.22        905.55         7.71 o
  17  10   1       2010.01       1945.90        11.69 o
  18  10   1         76.03         72.60         2.63 o
  19  10   1        472.33        522.47         6.60 o
  20  10   1        601.02        581.45         7.19 o
  21  10   1          9.13         12.94         2.01 o
  22  10   1         46.01         51.56         2.60 o
  23  10   1         11.93          9.69         1.93 o
  24  10   1        739.10        751.05         9.60 o
  25  10   1         86.52         79.58         2.72 o
  26  10   1          9.82          6.97         2.15 o
  27  10   1         10.89         14.98         2.00 o
   0  11   1       1079.76       1157.87        33.97 o
   1  11   1          8.65         18.59         4.46 o
   2  11   1         28.50         27.04         5.36 o
   3  11   1       2688.46       2318.84        33.90 o
   4  11   1        773.55        654.27        21.23 o
   5  11   1       5462.59       5973.12       104.04 o
   6  11   1      19446.48      20352.21       126.90 o
   7  11   1          5.98          8.89         2.08 o
   8  11   1       1030.83       1328.22        19.70 o
   9  11   1        237.44        237.72         9.53 o
  10  11   1         60.41         50.88         5.26 o
  11  11   1         45.79         47.46         5.01 o
  12  11   1        443.55        467.84        20.01 o
  13  11   1          4.81          3.36         5.51 o
  14  11   1       1966.85       1775.53        12.21 o
  15  11   1          3.46          9.23         1.31 o
  16  11   1          0.22         -0.65         1.48 o
  17  11   1        461.28        471.39         5.58 o
  18  11   1         50.34         62.50         2.41 o
  19  11   1        795.31        790.71         8.15 o
  20  11   1       1783.13       1818.78        13.14 o
  21  11   1        119.83        111.14         3.93 o
  22  11   1         40.00         40.19         2.72 o
  23  11   1          0.81          0.52         1.74 o
  24  11   1         49.91         59.97         3.06 o
  25  11   1         57.50         61.98         2.91 o
  26  11   1        106.67        128.99         5.15 o
   1  12   1         18.45         32.07         5.58 o
   2  12   1       5181.13       5383.91        57.68 o
   3  12   1       2008.92       2427.52        36.70 o
   4  12   1       3596.33       3982.48        47.37 o
   5  12   1         55.63         59.23         6.42 o
   6  12   1        162.95        210.67         8.70 o
   7  12   1       1378.50       1493.07        26.05 o
   8  12   1         12.64         22.66         7.05 o
   9  12   1        122.18        139.33        11.54 o
  10  12   1       1174.05       1281.30        28.16 o
  11  12   1         37.78         48.33         8.59 o
  12  12   1        477.43        459.26        26.67 o
  13  12   1        239.22        277.71         4.62 o
  14  12   1        325.94        348.84         4.60 o
  15  12   1          5.20          5.54         1.83 o
  16  12   1         64.06         69.04         2.40 o
  17  12   1       1298.95       1336.21         9.81 o
  18  12   1       3543.60       3530.39        16.04 o
  19  12   1        458.78        502.45         6.95 o
  20  12   1          4.89         11.16         2.21 o
  21  12   1         11.13         13.06         2.23 o
  22  12   1         99.96        112.91         3.96 o
  23  12   1         34.03         36.69         2.61 o
  24  12   1         92.08         88.04         3.67 o
  25  12   1          2.59          3.65         1.57 o
  26  12   1         70.65         73.91         4.56 o
   0  13   1        842.10        843.14        32.25 o
   1  13   1         55.12          9.76         4.19 o
   2  13   1       5477.58       5457.57        57.26 o
   3  13   1        176.98        206.98         9.47 o
   4  13   1       1119.06       1028.26        21.24 o
   5  13   1        306.83        406.16        13.71 o
   6  13   1        113.72        125.12         7.36 o
   7  13   1        736.04        859.17        21.75 o
   8  13   1        193.80        253.67        11.79 o
   9  13   1       1086.66       1004.55        26.02 o
  10  13   1        112.85        118.09        11.57 o
  11  13   1         18.85         17.38         6.14 o
  12  13   1        125.91        129.51         3.81 o
  13  13   1        165.74        191.08         4.96 o
  14  13   1         32.28         29.57         1.74 o
  15  13   1       1128.14       1187.20         9.66 o
  16  13   1        112.37         88.82         2.95 o
  17  13   1        138.48        166.64         3.79 o
  18  13   1        208.97        225.38         4.65 o
  19  13   1         56.75         58.85         2.83 o
  20  13   1        389.82        405.01         7.38 o
  21  13   1          1.43          1.26         2.20 o
  22  13   1         81.09         87.80         3.68 o
  23  13   1        117.16        133.77         4.00 o
  24  13   1         74.21         64.44         3.28 o
  25  13   1        250.36        270.03         6.09 o
  26  13   1         71.19         62.73         4.09 o
   1  14   1        600.99        711.00        21.89 o
   2  14   1        138.58        135.85        10.07 o
   3  14   1        425.35        510.10        14.98 o
   4  14   1        148.06        193.93         9.61 o
   5  14   1        166.33         83.90         6.94 o
   6  14   1       2057.59       2041.22        28.59 o
   7  14   1          0.01         -3.82         4.07 o
   8  14   1       5326.80       5647.14        73.89 o
   9  14   1        187.18        209.39        12.34 o
  10  14   1        232.33        270.96        16.81 o
  11  14   1         37.88         12.57         3.52 o
  12  14   1        211.75        242.54         4.60 o
  13  14   1         90.52        122.22         2.96 o
  14  14   1        279.92        279.65         4.73 o
  15  14   1         42.06         50.84         2.32 o
  16  14   1        151.69        147.49         3.83 o
  17  14   1        212.28        210.33         4.42 o
  18  14   1        484.82        493.88         7.28 o
  19  14   1        151.74        154.02         4.21 o
  20  14   1        385.71        348.25         6.33 o
  21  14   1         63.28         62.38         3.10 o
  22  14   1        393.92        419.81         7.64 o
  23  14   1         11.30          9.48         2.09 o
  24  14   1        200.01        193.65         5.00 o
  25  14   1          0.04         -0.88         1.31 o
   0  15   1       1142.67       1003.69        38.18 o
   1  15   1         83.09         29.03        10.77 o
   2  15   1       4817.59       5162.41        61.35 o
   3  15   1        257.39        397.56        17.32 o
   4  15   1       1172.15       1122.50        28.60 o
   5  15   1         28.22         37.17         4.90 o
   6  15   1         28.61         36.19         6.92 o
   7  15   1       1105.85       1210.90        26.06 o
   8  15   1        123.54        122.44         8.79 o
   9  15   1        162.31        149.72        12.88 o
  10  15   1          0.21         -0.55         2.13 o
  11  15   1        422.09        405.44         6.13 o
  12  15   1         46.67         43.31         2.67 o
  13  15   1          1.11          8.22         2.09 o
  14  15   1         13.78         17.94         1.96 o
  15  15   1        176.82        149.38         3.95 o
  16  15   1        335.94        335.89         5.82 o
  17  15   1         56.20         58.19         2.84 o
  18  15   1        183.06        174.78         4.45 o
  19  15   1        188.92        194.03         4.60 o
  20  15   1        804.36        860.69         9.13 o
  21  15   1        582.78        583.21         9.25 o
  22  15   1         13.81         22.27         2.29 o
  23  15   1          0.94          0.02         1.90 o
  24  15   1         11.37         17.92         2.17 o
  25  15   1         13.94         13.01         1.62 o
   1  16   1        103.23        110.83        10.07 o
   2  16   1        681.17        600.66        21.86 o
   3  16   1        318.84        278.88        15.04 o
   4  16   1        512.09        414.22        18.30 o
   5  16   1       1254.76       1193.77        26.44 o
   6  16   1         67.82         61.23         6.81 o
   7  16   1       1059.85       1131.24        39.28 o
   8  16   1        172.13        234.40        12.04 o
   9  16   1        130.54        159.35         4.57 o
  10  16   1        349.50        362.59         5.54 o
  11  16   1        311.64        279.54         4.85 o
  12  16   1       1062.09        977.11        10.68 o
  13  16   1        159.42        117.54         3.43 o
  14  16   1        322.15        375.75         5.58 o
  15  16   1        589.81        606.06         7.57 o
  16  16   1        272.10        278.71         5.53 o
  17  16   1         20.17         18.58         1.97 o
  18  16   1         18.08         16.38         1.99 o
  19  16   1        192.51        180.33         4.37 o
  20  16   1         15.20         18.47         2.33 o
  21  16   1         94.62         96.92         4.01 o
  22  16   1        158.78        142.98         4.24 o
  23  16   1          1.23          4.49         1.84 o
  24  16   1         80.67        105.84         3.96 o
   0  17   1        846.67        765.64        36.61 o
   1  17   1       1511.23       1332.95        33.73 o
   2  17   1        138.65        115.17        10.52 o
   3  17   1        994.74       1010.86        29.46 o
   4  17   1         70.67         41.34         5.18 o
   5  17   1         11.19         18.68         4.37 o
   6  17   1        551.48        508.81        20.41 o
   7  17   1        338.52        318.41         7.02 o
   8  17   1        400.85        368.80         6.00 o
   9  17   1        233.84        265.65         5.16 o
  10  17   1          2.48          8.18         1.65 o
  11  17   1        889.51        865.47        10.24 o
  12  17   1        139.36        144.83         3.94 o
  13  17   1        140.49        133.87         4.09 o
  14  17   1        383.18        332.34         6.62 o
  15  17   1        869.58        785.40         8.71 o
  16  17   1        273.44        256.55         5.94 o
  17  17   1         23.35         18.23         2.05 o
  18  17   1          4.97          1.51         1.77 o
  19  17   1         82.75         81.62         3.25 o
  20  17   1          4.16          8.44         1.95 o
  21  17   1         88.71         89.79         3.63 o
  22  17   1        203.92        226.40         5.39 o
  23  17   1          5.41          6.54         1.81 o
  24  17   1          3.39          3.68         1.43 o
   1  18   1          0.38         17.55         5.60 o
   2  18   1         15.12         29.37         6.06 o
   3  18   1       1702.97       1589.64        38.00 o
   4  18   1         12.83         14.03         6.82 o
   5  18   1        415.47        403.39         8.73 o
   6  18   1         67.98         70.09         4.97 o
   7  18   1         60.89         56.96         2.50 o
   8  18   1         20.86         26.46         2.04 o
   9  18   1         71.28         66.24         2.91 o
  10  18   1         51.97         73.07         3.08 o
  11  18   1         67.08         49.47         2.54 o
  12  18   1         73.50         71.17         3.04 o
  13  18   1        185.41        246.21         5.75 o
  14  18   1       2673.29       2588.65        18.10 o
  15  18   1          0.13          2.38         2.37 o
  16  18   1         33.34         28.00         2.63 o
  17  18   1        117.88        111.02         4.16 o
  18  18   1         51.01         37.28         2.49 o
  19  18   1         44.97         36.70         2.45 o
  20  18   1        129.72        125.70         4.20 o
  21  18   1         80.61         71.43         3.42 o
  22  18   1         53.22         70.55         3.66 o
  23  18   1         65.87         71.76         3.02 o
   0  19   1        674.71        686.23        20.40 o
   1  19   1        561.00        463.13        11.92 o
   2  19   1       2402.05       2296.10        27.40 o
   3  19   1         87.56         67.07         3.04 o
   4  19   1        611.49        598.24         9.33 o
   5  19   1         55.72         50.10         3.37 o
   6  19   1         39.71         39.49         2.21 o
   7  19   1        575.34        508.88         7.30 o
   8  19   1        107.96        110.44         3.77 o
   9  19   1         11.84         19.64         2.02 o
  10  19   1        142.88        158.02         4.74 o
  11  19   1         63.11         70.29         3.00 o
  12  19   1          5.04          2.95         1.88 o
  13  19   1         11.95          5.42         1.95 o
  14  19   1         11.50         18.26         2.41 o
  15  19   1         39.41         23.65         2.79 o
  16  19   1        201.78        202.13         5.70 o
  17  19   1         29.54         41.61         2.90 o
  18  19   1         33.73         44.58         2.83 o
  19  19   1         46.31         47.51         3.19 o
  20  19   1          0.97         -2.12         2.12 o
  21  19   1          0.06          2.46         1.90 o
  22  19   1        614.76        642.43        10.37 o
  23  19   1        117.43        111.11         5.30 o
   1  20   1         25.96         24.71         3.54 o
   2  20   1         15.79         19.50         2.37 o
   3  20   1        128.48        151.31         4.68 o
   4  20   1       1611.50       1658.29        14.80 o
   5  20   1       1477.12       1320.55        12.51 o
   6  20   1        256.27        223.09         6.32 o
   7  20   1         14.18         16.62         2.14 o
   8  20   1        360.88        283.87         6.77 o
   9  20   1        138.47        114.83         4.34 o
  10  20   1          0.00         -0.16         2.12 o
  11  20   1         21.00         13.42         1.89 o
  12  20   1         47.27         22.09         2.23 o
  13  20   1          1.92          2.89         1.75 o
  14  20   1        285.39        282.08         6.24 o
  15  20   1        128.01        108.93         4.05 o
  16  20   1        102.04         92.79         3.95 o
  17  20   1         37.68         43.40         2.70 o
  18  20   1         47.03         33.59         2.52 o
  19  20   1          5.47          8.08         2.05 o
  20  20   1        179.79        189.45         5.33 o
  21  20   1        400.55        426.56         7.82 o
  22  20   1         59.76         54.06         2.44 o
   0  21   1       2669.55       2610.64        33.59 o
   1  21   1          0.04          5.21         2.13 o
   2  21   1       4194.41       4366.70        24.28 o
   3  21   1       1396.30       1237.51        12.48 o
   4  21   1       1697.60       1649.85        19.17 o
   5  21   1         69.31         70.25         3.52 o
   6  21   1         18.11         30.16         3.72 o
   7  21   1        356.31        311.95         6.76 o
   8  21   1         22.32         28.59         3.19 o
   9  21   1        225.52        183.85         5.59 o
  10  21   1        122.02        120.45         4.73 o
  11  21   1         63.46         65.43         3.43 o
  12  21   1        746.53        696.23         8.52 o
  13  21   1        272.44        249.97         5.27 o
  14  21   1        180.62        131.41         4.34 o
  15  21   1          0.43          4.45         2.04 o
  16  21   1        110.54         86.94         3.35 o
  17  21   1          8.43         11.81         1.97 o
  18  21   1         35.23         30.12         2.33 o
  19  21   1         12.13         16.19         2.16 o
  20  21   1          0.68          2.64         1.92 o
  21  21   1        106.48        115.37         3.58 o
   1  22   1        686.74        711.59        11.26 o
   2  22   1        840.95        786.65        11.92 o
   3  22   1          6.69          3.96         4.84 o
   4  22   1        974.84        945.35        12.20 o
   5  22   1       1993.84       1836.27        16.83 o
   6  22   1         21.49         19.39         2.67 o
   7  22   1        142.01        101.43         4.34 o
   8  22   1        159.78        230.87         5.52 o
   9  22   1         42.83         34.14         3.02 o
  10  22   1       1026.21        995.23        12.08 o
  11  22   1         34.09         29.43         2.59 o
  12  22   1         52.14         35.96         2.74 o
  13  22   1        152.43        154.29         5.05 o
  14  22   1          2.85          6.22         1.77 o
  15  22   1         53.01         40.51         2.70 o
  16  22   1         25.53         16.89         1.93 o
  17  22   1         41.85         34.50         2.62 o
  18  22   1        108.92        128.67         4.22 o
  19  22   1          7.54          7.09         1.65 o
  20  22   1         62.05         70.97         3.49 o
  21  22   1          1.23          0.98         3.42 o
   0  23   1        298.52        341.59        14.62 o
   1  23   1        216.93        264.49         9.24 o
   2  23   1        831.53        849.12        16.01 o
   3  23   1        187.68        174.77         5.92 o
   4  23   1        759.47        693.02        10.48 o
   5  23   1        126.87        116.16         4.56 o
   6  23   1         41.85         42.27         3.50 o
   7  23   1        208.72        208.15         5.62 o
   8  23   1         84.25         75.36         3.53 o
   9  23   1         23.85         35.19         3.04 o
  10  23   1         91.69         86.71         3.76 o
  11  23   1        399.10        355.93         6.97 o
  12  23   1          8.47         17.80         2.32 o
  13  23   1         36.86         32.88         2.73 o
  14  23   1          7.47          8.46         2.16 o
  15  23   1         12.22          6.47         2.37 o
  16  23   1         13.59          6.53         3.04 o
  17  23   1        134.92        122.55         3.70 o
  18  23   1          1.98          5.04         2.21 o
  19  23   1         87.53         76.63         3.61 o
  20  23   1         78.21        106.77         4.06 o
   1  24   1        261.28        279.49         9.56 o
   2  24   1          4.13          7.31         3.30 o
   3  24   1        409.80        424.85         9.78 o
   4  24   1        177.26        180.40         6.69 o
   5  24   1        104.96        136.36         5.44 o
   6  24   1        722.77        668.89        11.61 o
   7  24   1        453.22        431.59         9.34 o
   8  24   1        568.73        599.57         9.73 o
   9  24   1        228.25        224.85         5.66 o
  10  24   1          8.22          0.81         1.93 o
  11  24   1         43.58         40.09         2.92 o
  12  24   1         80.55         88.20         4.07 o
  13  24   1          1.11         -0.71         2.34 o
  14  24   1        111.44        100.69         4.06 o
  15  24   1         24.09         20.18         2.35 o
  16  24   1         16.49         16.57         2.16 o
  17  24   1        111.46        105.31         4.41 o
  18  24   1          3.66          1.14         1.66 o
  19  24   1          0.48          3.13         1.72 o
   0  25   1        293.12        268.56        13.59 o
   1  25   1         10.26         20.17         3.72 o
   2  25   1        966.22        994.41        17.71 o
   3  25   1        352.05        332.11        10.33 o
   4  25   1        174.77        159.11         6.30 o
   5  25   1        305.26        333.78         8.75 o
   6  25   1        757.13        768.73        13.32 o
   7  25   1         22.92         26.58         4.12 o
   8  25   1         20.32         19.50         3.69 o
   9  25   1        361.60        389.58         8.38 o
  10  25   1          5.32         12.75         2.46 o
  11  25   1        170.76        159.52         5.42 o
  12  25   1          1.62          3.04         2.22 o
  13  25   1        137.16        140.24         4.58 o
  14  25   1          4.16          4.68         2.02 o
  15  25   1         50.45         53.38         2.78 o
  16  25   1         38.53         48.07         2.78 o
  17  25   1         52.52         63.01         4.30 o
  18  25   1          3.04          8.46         1.85 o
   1  26   1         15.65         20.02         4.17 o
   2  26   1        208.35        210.49         8.43 o
   3  26   1         31.38         35.68         4.73 o
   4  26   1         15.37         14.52         2.52 o
   5  26   1          5.74          3.72         2.25 o
   6  26   1         12.55         15.97         3.15 o
   7  26   1         13.96          5.13         2.75 o
   8  26   1          5.37          4.34         2.78 o
   9  26   1        144.07        166.94         6.18 o
  10  26   1         90.53        106.01         4.29 o
  11  26   1          5.67         10.36         2.22 o
  12  26   1        177.90        191.81         5.09 o
  13  26   1         37.80         55.48         2.83 o
  14  26   1         66.81         61.43         3.09 o
  15  26   1         96.79         96.18         3.44 o
  16  26   1         77.20         84.75         3.84 o
  17  26   1          8.92         16.29         3.75 o
   0  27   1         70.53         86.63         8.12 o
   1  27   1         84.78         70.37         5.26 o
   2  27   1         76.28         70.43         5.18 o
   3  27   1          6.27         15.63         3.24 o
   4  27   1        117.65        111.34         5.97 o
   5  27   1         18.19         26.59         3.52 o
   6  27   1         24.10         23.32         4.20 o
   7  27   1          0.08          2.86         2.40 o
   8  27   1         18.08         15.88         2.64 o
   9  27   1          0.84          0.37         2.26 o
  10  27   1        109.32        124.02         4.76 o
  11  27   1         17.38         19.41         2.36 o
  12  27   1         34.07         25.87         2.31 o
  13  27   1         75.23         72.24         2.71 o
  14  27   1        116.81        121.65         6.62 o
  15  27   1         23.43         18.68         2.31 o
   1  28   1         23.21         24.28         3.68 o
   2  28   1         24.43         22.24         3.42 o
   3  28   1        316.08        294.92         8.84 o
   4  28   1          8.43          9.62         2.89 o
   5  28   1        408.49        390.34        10.16 o
   6  28   1         85.61         92.58         5.20 o
   7  28   1        307.54        272.80         6.64 o
   8  28   1        393.37        432.71         9.55 o
   9  28   1         50.96         40.29         3.44 o
  10  28   1        201.80        201.90         6.07 o
  11  28   1         54.25         59.95         3.37 o
  12  28   1          0.01          0.31         1.42 o
  13  28   1          0.05          2.73         1.30 o
  14  28   1          0.35         -1.53         1.53 o
   0  29   1        171.73        193.34         9.95 o
   1  29   1        322.30        314.39         8.77 o
   2  29   1         41.85         51.49         4.11 o
   3  29   1         41.89         37.14         3.55 o
   4  29   1          0.30          2.94         3.27 o
   5  29   1         54.86         64.38         4.24 o
   6  29   1         68.20         81.13         3.70 o
   7  29   1        445.51        477.31         9.32 o
   8  29   1         25.78         26.15         2.73 o
   9  29   1         74.51         66.78         3.45 o
  10  29   1         29.73         41.89         3.24 o
  11  29   1         34.47         29.82         1.87 o
  12  29   1          0.09          3.72         2.14 o
   1  30   1          6.52         10.31         2.50 o
   2  30   1          6.44          9.59         2.07 o
   3  30   1          1.40         -1.73         1.73 o
   4  30   1         28.94         32.28         3.10 o
   5  30   1         35.36         28.56         2.36 o
   6  30   1         39.98         32.86         2.85 o
   7  30   1        217.81        224.85         5.59 o
   8  30   1         82.80         77.58         3.33 o
   9  30   1        390.35        367.52        14.39 o
  10  30   1         82.92         97.78         5.12 o
   0  31   1         11.95         14.55         3.17 o
   1  31   1         61.05         41.25         4.00 o
   2  31   1        682.06        695.91         9.52 o
   3  31   1          0.84          0.73         1.54 o
   4  31   1         84.42        104.62         4.20 o
   5  31   1          0.00          1.77         1.72 o
   6  31   1        339.34        311.09        10.32 o
   7  31   1         15.91         14.38         2.19 o
   8  31   1        360.88        403.62         9.49 o
   1  32   1        124.84        119.38         7.65 o
   2  32   1        167.78        185.34         6.61 o
   3  32   1          3.37          2.28         2.85 o
   4  32   1        223.51        269.70         7.36 o
   0   0   2      85563.22      90744.73       293.16 o
   1   0   2      14645.56      13245.46       221.34 o
   2   0   2      51248.45      55780.82       153.01 o
   3   0   2      27635.37      27195.34       221.09 o
   4   0   2         55.64        132.03         7.95 o
   5   0   2       1516.28       1453.34        16.10 o
   6   0   2          8.23         26.47         3.83 o
   7   0   2       1697.93       1336.75        29.48 o
   8   0   2       4617.29       4702.65        80.62 o
   9   0   2      11241.53      12625.53       132.57 o
  10   0   2      11232.43      12683.35       134.53 o
  11   0   2       4239.17       4647.85        62.54 o
  12   0   2        107.67        166.94        21.50 o
  13   0   2       4937.87       5142.31       226.47 o
  14   0   2       2507.70       2600.59        60.07 o
  15   0   2        601.04        647.42        31.20 o
  16   0   2        289.18        301.65         9.44 o
  17   0   2          0.01          2.46         2.42 o
  18   0   2        108.32        122.30         4.63 o
  19   0   2       1778.98       1705.45        17.15 o
  20   0   2        271.40        271.15         6.28 o
  21   0   2          1.67          1.55         2.09 o
  22   0   2         10.39         10.23         2.49 o
  23   0   2         21.47         19.52         3.81 o
  24   0   2        268.73        261.90         7.77 o
  25   0   2        307.72        273.71         7.26 o
  26   0   2        553.05        527.41         8.69 o
  27   0   2        423.43        395.98         7.62 o
  28   0   2        170.70        165.47         8.14 o
   1   1   2       2490.00       2356.07        22.41 o
   2   1   2         64.75        163.04         5.19 o
   3   1   2       2256.99       2258.88        27.63 o
   4   1   2      18140.27      18637.77        89.17 o
   5   1   2      20613.62      21920.87       132.90 o
   6   1   2       1671.68       1606.24        18.06 o
   7   1   2       1149.88       1158.06        13.62 o
   8   1   2       1144.21       1301.92        30.10 o
   9   1   2          8.22         17.71         6.02 o
  10   1   2         34.22         63.07         7.69 o
  11   1   2       1285.18       1442.07        24.98 o
  12   1   2         55.33         39.94         5.49 o
  13   1   2       2050.83       2251.65        43.93 o
  14   1   2         45.29         22.07         4.98 o
  15   1   2          2.17          4.33         4.57 o
  16   1   2         18.81         11.30         2.90 o
  17   1   2        419.41        399.06         5.10 o
  18   1   2       1088.85       1073.55         8.35 o
  19   1   2        289.45        323.94         4.74 o
  20   1   2         10.61          8.41         1.43 o
  21   1   2         22.40         18.53         1.73 o
  22   1   2        385.42        345.39         5.91 o
  23   1   2        407.87        433.59         6.40 o
  24   1   2          8.07          2.15         1.99 o
  25   1   2          0.41          3.72         1.66 o
  26   1   2         14.47         23.61         1.96 o
  27   1   2         76.35         84.08         2.68 o
  28   1   2         68.17         65.13         3.61 o
   0   2   2        154.06         68.89         9.28 o
   1   2   2      17878.05      18085.21        66.72 o
   2   2   2       1750.61       1350.24        15.48 o
   3   2   2        917.91        833.35        13.25 o
   4   2   2      14282.26      13569.20        74.55 o
   5   2   2         83.70        155.84         4.91 o
   6   2   2        481.47        445.01         7.66 o
   7   2   2      15318.89      15649.23       110.93 o
   8   2   2        305.49        319.48        10.60 o
   9   2   2        532.13        501.02        19.41 o
  10   2   2         73.46         79.09         8.44 o
  11   2   2        217.10        183.04         9.34 o
  12   2   2        165.56        194.51        11.66 o
  13   2   2       1267.56       1210.46        31.81 o
  14   2   2        853.04        933.84        25.47 o
  15   2   2          4.56         -1.38         4.54 o
  16   2   2         93.31        137.19         4.29 o
  17   2   2       1154.82       1099.09         8.68 o
  18   2   2          0.30          0.48         1.31 o
  19   2   2         11.15         15.85         1.51 o
  20   2   2         20.88         21.97         1.73 o
  21   2   2        231.20        238.13         4.41 o
  22   2   2          5.13         -0.29         1.59 o
  23   2   2         57.29         52.62         2.40 o
  24   2   2        101.76        102.88         3.49 o
  25   2   2         12.19         10.03         1.97 o
  26   2   2          7.45          5.27         2.10 o
  27   2   2         94.55         81.05         2.60 o
  28   2   2          3.03          6.28         3.18 o
   1   3   2      21849.04      20966.27        98.83 o
   2   3   2       6845.82       7817.29        55.46 o
   3   3   2        390.18        276.76        10.27 o
   4   3   2       3180.78       2952.89        34.18 o
   5   3   2         62.51         22.96         2.40 o
   6   3   2        188.55        240.07         6.51 o
   7   3   2       2042.25       2028.75        22.68 o
   8   3   2        493.51        457.62        14.73 o
   9   3   2       3013.92       2870.10        34.70 o
  10   3   2          4.33          5.70         4.47 o
  11   3   2         34.03         44.77         4.98 o
  12   3   2        159.89        195.82        10.48 o
  13   3   2         64.26         70.28         7.99 o
  14   3   2        132.04         75.97         7.66 o
  15   3   2         33.70         47.24         6.63 o
  16   3   2        664.86        668.89         8.02 o
  17   3   2        912.83        859.92         7.32 o
  18   3   2        227.48        209.56         3.89 o
  19   3   2        299.80        287.74         4.59 o
  20   3   2         13.13         15.70         2.39 o
  21   3   2        401.39        428.14         6.05 o
  22   3   2        319.42        342.62         5.53 o
  23   3   2        123.70        117.18         3.46 o
  24   3   2        109.28        118.94         3.68 o
  25   3   2        358.93        317.57         6.16 o
  26   3   2        212.10        205.70         4.24 o
  27   3   2         96.97        101.04         2.92 o
  28   3   2          2.86          1.63         2.28 o
   0   4   2       9106.09       9882.02        98.86 o
   1   4   2       9050.12       9297.11        67.13 o
   2   4   2        111.27         61.24         5.89 o
   3   4   2        185.80        202.43         7.30 o
   4   4   2       2142.51       2084.72        23.52 o
   5   4   2        822.21        900.21        13.79 o
   6   4   2        159.15        197.74         6.51 o
   7   4   2        145.28        206.80         9.22 o
   8   4   2        263.73        231.55         9.22 o
   9   4   2         70.87         35.15         4.50 o
  10   4   2       1870.99       1917.39        25.89 o
  11   4   2        108.54        142.42         8.60 o
  12   4   2        172.66        195.29        10.08 o
  13   4   2        248.58        217.31        13.52 o
  14   4   2         27.70          6.86         5.15 o
  15   4   2        977.86       1093.24        27.96 o
  16   4   2         57.83         36.00         2.13 o
  17   4   2         32.67         33.28         1.81 o
  18   4   2         87.80         77.58         2.82 o
  19   4   2         38.88         52.34         2.73 o
  20   4   2        391.23        347.55         5.98 o
  21   4   2        464.90        500.33         7.11 o
  22   4   2         48.94         46.22         2.51 o
  23   4   2        167.09        178.57         4.22 o
  24   4   2       1397.28       1379.98        11.71 o
  25   4   2         12.56          9.78         1.77 o
  26   4   2         93.24         95.69         2.98 o
  27   4   2         19.85         32.12         2.08 o
  28   4   2        222.57        203.59         8.47 o
   1   5   2       1550.43       1841.17        31.23 o
   2   5   2      25349.82      23926.47       111.59 o
   3   5   2       1674.24       1963.99        29.74 o
   4   5   2       6655.53       6822.31        40.00 o
   5   5   2         11.77         17.30         3.12 o
   6   5   2       3086.91       3021.70        34.34 o
   7   5   2        622.77        581.24        16.04 o
   8   5   2        688.57        793.70        19.49 o
   9   5   2       1714.18       1670.13        25.62 o
  10   5   2        577.11        744.20        16.04 o
  11   5   2        401.17        398.37        12.48 o
  12   5   2          4.48         23.70         4.33 o
  13   5   2        232.46        253.17        14.45 o
  14   5   2        351.08        399.80        16.35 o
  15   5   2        296.99        277.38        17.41 o
  16   5   2        872.41        836.77         7.86 o
  17   5   2         58.16         71.45         2.57 o
  18   5   2          1.25         -0.16         1.59 o
  19   5   2        320.36        347.62         5.60 o
  20   5   2         43.82         56.48         2.82 o
  21   5   2          8.26          7.98         1.85 o
  22   5   2        707.32        720.51         8.36 o
  23   5   2         15.60         15.93         1.97 o
  24   5   2        497.59        518.30         6.92 o
  25   5   2         28.20         24.78         1.84 o
  26   5   2         23.70         25.37         1.90 o
  27   5   2        156.54        148.17         4.14 o
   0   6   2        151.15         71.50        10.10 o
   1   6   2          2.89         49.67         8.31 o
   2   6   2       1211.02       1055.00        25.04 o
   3   6   2       1111.80       1083.66        24.95 o
   4   6   2       5037.43       5308.86        40.90 o
   5   6   2         49.03         60.08         4.54 o
   6   6   2          0.49          2.28         3.71 o
   7   6   2       7818.85       7955.12        61.24 o
   8   6   2         80.40         75.43         6.96 o
   9   6   2         89.37        112.02         8.45 o
  10   6   2        279.64        378.49        10.43 o
  11   6   2         79.88        141.61         6.34 o
  12   6   2        437.70        553.37        16.49 o
  13   6   2        753.92        786.90        26.83 o
  14   6   2         11.81         11.06         5.84 o
  15   6   2         58.02         80.34         9.78 o
  16   6   2       1490.53       1435.42         9.63 o
  17   6   2          0.32          1.94         1.44 o
  18   6   2        569.14        604.34         6.94 o
  19   6   2        405.61        374.62         5.89 o
  20   6   2        233.18        213.12         4.57 o
  21   6   2        313.33        293.77         5.57 o
  22   6   2        237.88        290.55         5.40 o
  23   6   2         55.65         64.14         2.95 o
  24   6   2          0.94          0.47         1.67 o
  25   6   2          0.41          0.42         1.46 o
  26   6   2          0.54          2.00         1.57 o
  27   6   2        300.60        318.92         5.68 o
   1   7   2       1461.69       1425.09        21.76 o
   2   7   2       1723.07       1703.68        26.38 o
   3   7   2        673.65        582.63        13.45 o
   4   7   2        551.57        493.28        12.36 o
   5   7   2        654.59        774.40        18.85 o
   6   7   2        689.02        695.82        18.56 o
   7   7   2        408.80        356.43        13.97 o
   8   7   2       4977.98       5020.94        45.65 o
   9   7   2        139.79        133.83         6.67 o
  10   7   2      14878.20      15401.85        61.29 o
  11   7   2       2014.24       2081.98        31.33 o
  12   7   2         96.13         70.21         6.67 o
  13   7   2         20.56         24.39         7.01 o
  14   7   2        140.92        166.88        16.92 o
  15   7   2       1235.61       1142.68        10.95 o
  16   7   2         64.71         74.42         2.47 o
  17   7   2        751.34        680.41         6.82 o
  18   7   2        508.79        493.59         6.13 o
  19   7   2       1150.90       1190.35         9.85 o
  20   7   2        222.97        240.67         4.61 o
  21   7   2          0.03         -0.44         1.64 o
  22   7   2        363.59        369.31         6.20 o
  23   7   2          0.65         -1.37         1.88 o
  24   7   2         95.72         96.38         2.98 o
  25   7   2         98.19         95.49         3.59 o
  26   7   2          7.87          8.29         2.43 o
  27   7   2        257.09        245.84         5.42 o
   0   8   2       1417.99       1090.32        28.56 o
   1   8   2       1524.10       1331.64        22.29 o
   2   8   2       2148.42       1613.99        24.22 o
   3   8   2        648.52        665.90        15.19 o
   4   8   2         35.63        105.95         5.84 o
   5   8   2         33.30        105.38         6.17 o
   6   8   2        943.11       1103.42        24.48 o
   7   8   2       1105.52       1512.27        27.77 o
   8   8   2       1074.82       1213.48        23.13 o
   9   8   2       1403.80       1654.25        27.89 o
  10   8   2        155.76        169.04         8.78 o
  11   8   2        123.50        104.74         6.98 o
  12   8   2       1368.49       1379.79        25.28 o
  13   8   2       1110.51       1093.64        27.02 o
  14   8   2        578.40        604.55        24.49 o
  15   8   2       1068.02        981.41         7.87 o
  16   8   2        733.12        680.33         6.02 o
  17   8   2        252.20        238.79         4.22 o
  18   8   2         13.35         13.95         1.95 o
  19   8   2        297.96        337.93         5.41 o
  20   8   2        248.32        258.41         4.77 o
  21   8   2         12.91          7.21         1.55 o
  22   8   2          3.42          3.99         1.85 o
  23   8   2          2.70         -1.66         1.98 o
  24   8   2        165.10        149.41         4.19 o
  25   8   2        707.02        782.49        11.65 o
  26   8   2         44.20         54.42         2.92 o
  27   8   2        117.90        115.21         5.70 o
   1   9   2         38.49         42.09         5.15 o
   2   9   2        855.99       1039.75        18.76 o
   3   9   2       3402.66       3213.24        33.26 o
   4   9   2        300.16        248.60        11.51 o
   5   9   2        346.77        360.35        11.42 o
   6   9   2          0.10          6.71         2.58 o
   7   9   2        160.83        208.98         9.66 o
   8   9   2        712.35        755.15        18.69 o
   9   9   2          0.29          7.83         3.15 o
  10   9   2        187.74        180.07         8.78 o
  11   9   2          0.60         -2.91         3.83 o
  12   9   2        508.40        501.22        15.89 o
  13   9   2       1285.49       1305.48        29.34 o
  14   9   2         77.26        100.70         3.31 o
  15   9   2       1067.36       1009.83         8.87 o
  16   9   2         92.93         97.21         2.56 o
  17   9   2        141.93        132.29         3.09 o
  18   9   2        284.41        301.37         4.98 o
  19   9   2        385.49        401.67         6.23 o
  20   9   2          2.15         -1.77         1.77 o
  21   9   2        352.51        371.66         6.44 o
  22   9   2          5.47         10.40         1.91 o
  23   9   2        116.73        112.12         4.36 o
  24   9   2         22.88         27.52         2.50 o
  25   9   2         40.17         49.72         2.63 o
  26   9   2         57.65         58.35         2.79 o
  27   9   2         71.82         78.34         6.19 o
   0  10   2       1589.37       1194.65        61.81 o
   1  10   2         17.07         53.07         5.43 o
   2  10   2       1184.93       1360.16        22.79 o
   3  10   2       4308.55       4556.66        46.88 o
   4  10   2       5679.98       6225.80        48.78 o
   5  10   2       2852.33       3381.46        51.07 o
   6  10   2        309.39        243.17         8.46 o
   7  10   2       1576.77       1611.68        26.80 o
   8  10   2       1348.73       1562.21        34.82 o
   9  10   2        696.91        682.02        16.61 o
  10  10   2        212.32        185.58         9.20 o
  11  10   2        938.93       1093.94        24.91 o
  12  10   2        704.89        631.45        17.82 o
  13  10   2         20.53         42.77         6.26 o
  14  10   2        542.24        491.75         5.23 o
  15  10   2        514.17        487.01         5.47 o
  16  10   2        390.83        415.01         5.18 o
  17  10   2        332.76        338.09         4.83 o
  18  10   2        623.60        607.50         7.02 o
  19  10   2       1573.30       1565.67        12.13 o
  20  10   2         40.80         43.59         2.56 o
  21  10   2        425.32        428.22         6.86 o
  22  10   2        104.28         97.99         3.91 o
  23  10   2        168.13        184.14         4.68 o
  24  10   2          1.33         -0.68         1.92 o
  25  10   2          3.65          5.41         1.51 o
  26  10   2         28.74         29.84         2.33 o
   1  11   2       2457.33       2786.23        39.17 o
   2  11   2       2870.30       3408.70        42.80 o
   3  11   2       2366.28       2493.55        36.57 o
   4  11   2        272.27        378.63        14.63 o
   5  11   2       5564.36       5439.21        59.14 o
   6  11   2        338.46        352.95        12.12 o
   7  11   2        366.13        483.79        12.64 o
   8  11   2        791.99        899.70        18.06 o
   9  11   2         27.46         13.19         3.62 o
  10  11   2        952.68       1236.77        25.05 o
  11  11   2        213.91        210.04        10.00 o
  12  11   2       1011.59        901.45        20.88 o
  13  11   2         62.42        100.68         2.77 o
  14  11   2        150.63        121.72         2.83 o
  15  11   2       1887.98       1833.98        11.19 o
  16  11   2       1704.58       1635.28        10.37 o
  17  11   2         85.32         82.25         2.70 o
  18  11   2        219.69        240.01         4.60 o
  19  11   2          0.00         12.60         1.88 o
  20  11   2        160.50        145.12         4.37 o
  21  11   2          7.37          5.71         2.14 o
  22  11   2        125.80        137.23         4.77 o
  23  11   2        103.98        111.37         3.71 o
  24  11   2          0.67          8.00         1.87 o
  25  11   2        321.15        296.41         4.94 o
  26  11   2         24.84         24.57         2.02 o
   0  12   2        308.65        546.58        48.37 o
   1  12   2       1692.15       1636.90        31.42 o
   2  12   2        246.33        257.19        14.74 o
   3  12   2        715.45        763.76        21.40 o
   4  12   2       4097.68       4383.52        51.29 o
   5  12   2        375.59        450.55        15.10 o
   6  12   2         60.58         65.20         9.26 o
   7  12   2       3325.95       3225.03        75.26 o
   8  12   2        236.43        348.24        20.79 o
   9  12   2       1950.22       1822.52        48.72 o
  10  12   2        189.40        152.21        16.41 o
  11  12   2        297.63        248.39        16.10 o
  12  12   2        395.66        375.50         8.15 o
  13  12   2         27.27         16.09         1.63 o
  14  12   2       1154.53       1189.49         8.77 o
  15  12   2          2.76          1.53         1.37 o
  16  12   2        577.13        595.53         6.80 o
  17  12   2          0.07          2.42         1.67 o
  18  12   2         26.90         21.00         2.18 o
  19  12   2       1291.24       1330.94        11.52 o
  20  12   2         25.53         19.53         2.02 o
  21  12   2        144.63        135.14         4.83 o
  22  12   2        281.79        303.67         6.56 o
  23  12   2         59.98         74.21         3.09 o
  24  12   2          0.01         -0.14         1.56 o
  25  12   2          0.84          0.44         1.39 o
  26  12   2         34.46         34.23         2.74 o
   1  13   2       1574.85       1599.76        32.48 o
   2  13   2        164.69        234.68        12.67 o
   3  13   2       1285.54       1313.79        33.33 o
   4  13   2         18.95          6.18         4.17 o
   5  13   2       1508.41       1443.90        28.82 o
   6  13   2         13.51         39.95         6.73 o
   7  13   2        225.67        252.86        18.17 o
   8  13   2        413.03        388.85        22.93 o
   9  13   2        484.81        428.24        20.18 o
  10  13   2          0.03         -3.79         4.80 o
  11  13   2       1668.27       1643.27        54.82 o
  12  13   2        534.12        615.86         6.81 o
  13  13   2        557.10        602.22         6.39 o
  14  13   2        628.73        591.85         6.33 o
  15  13   2        164.97        141.81         3.59 o
  16  13   2       1117.35       1061.71         9.52 o
  17  13   2        606.53        610.47         7.40 o
  18  13   2         86.36         99.71         3.49 o
  19  13   2         47.97         62.34         3.03 o
  20  13   2        111.43        114.11         4.23 o
  21  13   2        316.40        362.49         7.40 o
  22  13   2        334.27        317.79         6.13 o
  23  13   2          0.03          2.94         1.65 o
  24  13   2          3.11          3.22         1.66 o
  25  13   2         28.23         34.60         1.90 o
   0  14   2        293.34        376.38        23.13 o
   1  14   2         22.50          5.36         4.61 o
   2  14   2         10.27          9.00         4.72 o
   3  14   2       1023.90        924.76        25.71 o
   4  14   2        500.87        554.40        19.98 o
   5  14   2       1763.66       1610.79        28.69 o
   6  14   2        424.04        515.05        26.15 o
   7  14   2        530.75        611.08        28.76 o
   8  14   2         22.14         21.67         4.68 o
   9  14   2         70.47         39.65         8.70 o
  10  14   2        246.76        200.36        14.43 o
  11  14   2         26.42         27.22         1.82 o
  12  14   2         15.63         15.77         1.60 o
  13  14   2        698.66        684.58         7.24 o
  14  14   2        979.90        975.65         8.67 o
  15  14   2       1461.10       1445.57        10.83 o
  16  14   2        648.65        619.32         7.62 o
  17  14   2        301.20        314.98         5.75 o
  18  14   2         79.06         88.19         3.18 o
  19  14   2        509.16        540.83         7.97 o
  20  14   2        591.26        570.33         8.67 o
  21  14   2        424.56        421.74         7.02 o
  22  14   2         79.01         89.09         3.39 o
  23  14   2        122.40        138.18         4.15 o
  24  14   2         14.73         19.30         1.84 o
  25  14   2         28.35         27.80         2.13 o
   1  15   2         75.30         68.69         7.91 o
   2  15   2        534.86        444.29        18.72 o
   3  15   2       1628.44       1454.42        33.37 o
   4  15   2        238.55        264.34        14.28 o
   5  15   2         49.32         61.29         7.93 o
   6  15   2        213.98        195.78        11.55 o
   7  15   2          0.15         -2.47         4.05 o
   8  15   2        123.48        130.52         9.91 o
   9  15   2         68.73         56.60         3.54 o
  10  15   2        666.64        657.36         7.55 o
  11  15   2        491.98        474.20         7.62 o
  12  15   2        318.77        359.13         6.15 o
  13  15   2       1043.60       1070.91         9.16 o
  14  15   2          0.02          3.22         1.65 o
  15  15   2          1.90          5.94         1.62 o
  16  15   2        370.15        378.06         6.22 o
  17  15   2        122.22        112.36         3.96 o
  18  15   2          0.03          2.70         1.89 o
  19  15   2       1029.74       1058.34        11.41 o
  20  15   2          6.38         11.01         2.09 o
  21  15   2          0.29          0.27         1.67 o
  22  15   2        139.86        128.39         4.36 o
  23  15   2         41.73         38.46         2.37 o
  24  15   2         26.64         27.26         2.42 o
  25  15   2          1.44          2.93         2.44 o
   0  16   2         11.62         28.77         8.19 o
   1  16   2       1134.72       1079.20        29.82 o
   2  16   2         50.95         26.69         5.36 o
   3  16   2         69.88         79.41         8.49 o
   4  16   2        222.95        236.57        14.03 o
   5  16   2        195.47        164.76        13.16 o
   6  16   2        313.91        258.93        16.49 o
   7  16   2          1.76          8.39         5.02 o
   8  16   2        538.09        566.11         9.54 o
   9  16   2        611.46        608.85         7.13 o
  10  16   2         82.48        112.80         4.21 o
  11  16   2        243.50        221.33         5.37 o
  12  16   2        304.76        289.86         5.57 o
  13  16   2        382.82        417.90         6.48 o
  14  16   2        442.50        430.66         6.91 o
  15  16   2        330.09        288.65         5.79 o
  16  16   2        801.45        749.40         8.57 o
  17  16   2         77.65         97.81         3.52 o
  18  16   2        108.80        108.61         3.83 o
  19  16   2         63.37         75.96         3.31 o
  20  16   2         71.55         77.59         3.65 o
  21  16   2        242.23        247.09         5.19 o
  22  16   2        414.36        447.08         7.18 o
  23  16   2         30.24         35.09         2.26 o
  24  16   2         10.03         14.86         2.35 o
   1  17   2        660.77        654.42        24.11 o
   2  17   2          0.29          5.38         4.94 o
   3  17   2         37.38         22.55         3.96 o
   4  17   2        364.18        302.26        19.56 o
   5  17   2          0.75         26.63         7.81 o
   6  17   2         58.70         95.38         4.41 o
   7  17   2          2.37          3.46         2.06 o
   8  17   2        451.74        441.92         6.98 o
   9  17   2          1.09          5.03         2.48 o
  10  17   2        331.69        283.84         5.41 o
  11  17   2          0.02         -3.82         3.82 o
  12  17   2        716.86        614.34         8.31 o
  13  17   2         35.31         22.84         2.34 o
  14  17   2          6.95         12.35         1.91 o
  15  17   2        355.12        329.24         6.14 o
  16  17   2         39.99         41.53         2.59 o
  17  17   2         44.16         45.85         2.93 o
  18  17   2        100.59         99.09         3.93 o
  19  17   2         33.91         43.09         2.92 o
  20  17   2         11.10         10.83         1.90 o
  21  17   2        136.39        107.41         3.56 o
  22  17   2        213.23        238.23         4.92 o
  23  17   2         14.12         16.54         1.79 o
  24  17   2        173.67        183.01         6.03 o
   0  18   2          7.73          7.32        13.84 o
   1  18   2        948.73        883.51        28.79 o
   2  18   2        409.21        358.22        18.55 o
   3  18   2         38.06         33.14         5.22 o
   4  18   2        477.90        443.64        10.14 o
   5  18   2        437.96        434.31        10.41 o
   6  18   2          0.57          7.59         2.06 o
   7  18   2         67.14         77.01         4.05 o
   8  18   2          4.57         12.59         2.24 o
   9  18   2        946.17        915.84        12.13 o
  10  18   2        207.57        151.77         4.18 o
  11  18   2         18.26          4.51         1.82 o
  12  18   2        620.18        561.81         8.35 o
  13  18   2         22.57         11.25         2.06 o
  14  18   2          0.01          0.38         2.02 o
  15  18   2        115.91        108.08         4.19 o
  16  18   2          3.56          6.21         1.77 o
  17  18   2        327.22        333.74         6.95 o
  18  18   2        182.57        146.33         4.41 o
  19  18   2         16.20         15.20         2.02 o
  20  18   2         61.19         58.78         2.91 o
  21  18   2         24.47         27.54         2.50 o
  22  18   2         77.28         89.25         3.23 o
  23  18   2          6.11         14.47         2.09 o
   1  19   2          0.17          7.78         3.05 o
   2  19   2         44.76         31.62         3.02 o
   3  19   2        242.10        269.14         7.28 o
   4  19   2        788.15        695.33        15.01 o
   5  19   2        419.94        387.09         8.18 o
   6  19   2         75.65         46.29         2.92 o
   7  19   2         35.18         30.06         3.68 o
   8  19   2        657.71        609.36         8.74 o
   9  19   2         34.04         32.49         2.54 o
  10  19   2         37.18         21.78         2.84 o
  11  19   2          1.56          0.19         1.85 o
  12  19   2         91.37         51.07         2.83 o
  13  19   2         22.17         19.08         2.20 o
  14  19   2         15.69         10.15         1.95 o
  15  19   2         16.58         25.30         2.54 o
  16  19   2          4.31          0.26         2.14 o
  17  19   2         86.95         89.92         4.03 o
  18  19   2          5.61          5.57         2.10 o
  19  19   2        573.61        602.80         7.79 o
  20  19   2          0.09          0.61         1.96 o
  21  19   2          0.36          2.56         1.59 o
  22  19   2        335.55        331.13         9.95 o
   0  20   2       5522.45       5178.27        60.10 o
   1  20   2        255.59        214.21         8.93 o
   2  20   2        134.06        196.85         6.43 o
   3  20   2        399.02        377.24        10.09 o
   4  20   2       2043.37       2047.78        34.52 o
   5  20   2         10.62          8.00         3.62 o
   6  20   2        283.58        304.62         6.84 o
   7  20   2       1938.88       2039.72        16.50 o
   8  20   2        220.75        162.50         4.85 o
   9  20   2         31.80         21.02         2.37 o
  10  20   2        630.21        635.53         9.43 o
  11  20   2         18.68         11.43         1.89 o
  12  20   2        318.64        247.25         5.34 o
  13  20   2        490.76        444.98         7.93 o
  14  20   2          1.67          2.15         2.10 o
  15  20   2         78.82         78.51         3.63 o
  16  20   2        326.33        334.44         6.40 o
  17  20   2          0.00         -0.62         2.06 o
  18  20   2         41.78         62.76         3.33 o
  19  20   2         11.71         16.31         2.26 o
  20  20   2          1.49          1.49         1.72 o
  21  20   2          8.18          4.64         1.55 o
  22  20   2         15.17         13.06         2.23 o
   1  21   2        647.89        623.96        13.17 o
   2  21   2        914.27        798.09        10.78 o
   3  21   2        120.46        105.55         4.13 o
   4  21   2        401.11        387.92         7.68 o
   5  21   2       1425.76       1528.55        16.88 o
   6  21   2       1040.94        929.41        13.47 o
   7  21   2        343.61        375.35         7.71 o
   8  21   2        419.90        372.91         7.36 o
   9  21   2         36.13         43.00         3.10 o
  10  21   2          0.01          4.03         2.15 o
  11  21   2        122.33         92.16         3.95 o
  12  21   2         47.81         37.48         2.88 o
  13  21   2        962.08        992.46        13.10 o
  14  21   2         15.44          4.94         1.98 o
  15  21   2         38.17         36.63         2.78 o
  16  21   2         10.91         12.82         2.01 o
  17  21   2          5.41          4.70         1.83 o
  18  21   2        372.64        383.92         6.69 o
  19  21   2        160.42        151.71         4.47 o
  20  21   2          8.89         13.10         2.00 o
  21  21   2        110.61        109.21         5.41 o
   0  22   2        694.27        624.91        18.08 o
   1  22   2       3751.56       3694.01        28.93 o
   2  22   2       1315.71       1350.15        14.37 o
   3  22   2        388.86        436.78         9.35 o
   4  22   2         26.14         13.12         2.47 o
   5  22   2         25.33         36.45         3.47 o
   6  22   2        109.27         67.01         5.54 o
   7  22   2        319.56        294.66         8.80 o
   8  22   2          0.01          0.99         2.74 o
   9  22   2          2.42          3.63         3.15 o
  10  22   2        178.52        159.44         5.52 o
  11  22   2        526.81        436.42         7.78 o
  12  22   2          9.42          6.25         2.10 o
  13  22   2        323.50        316.32         7.38 o
  14  22   2        123.74        124.75         4.51 o
  15  22   2         62.73         74.79         3.33 o
  16  22   2          7.81          7.91         1.76 o
  17  22   2          0.00         -0.82         1.81 o
  18  22   2          0.01          1.30         1.58 o
  19  22   2         23.28         27.05         1.91 o
  20  22   2        154.63        163.95         8.69 o
   1  23   2       1911.32       1967.66        24.42 o
   2  23   2        220.76        206.69         6.24 o
   3  23   2        379.05        359.93         7.56 o
   4  23   2        218.98        269.86         6.71 o
   5  23   2         13.73         14.59         2.45 o
   6  23   2         59.57         57.19         3.94 o
   7  23   2         29.53         41.62         3.40 o
   8  23   2         49.44         61.16         3.54 o
   9  23   2        545.16        504.63         8.09 o
  10  23   2          1.54         -1.70         2.05 o
  11  23   2         74.21         62.89         3.34 o
  12  23   2          8.91         13.01         2.09 o
  13  23   2        357.27        360.70         6.86 o
  14  23   2        156.07        165.06         5.17 o
  15  23   2         66.53         53.04         3.01 o
  16  23   2         39.65         35.26         2.24 o
  17  23   2        178.48        155.21         3.98 o
  18  23   2         31.79         32.09         2.23 o
  19  23   2         16.47         15.66         1.89 o
   0  24   2       1574.30       1716.58        32.70 o
   1  24   2          8.02         16.06         3.55 o
   2  24   2         18.53         20.18         3.12 o
   3  24   2        765.44        757.01        10.86 o
   4  24   2        108.52        116.37         4.56 o
   5  24   2        716.49        757.42        12.13 o
   6  24   2         67.12         73.33         4.26 o
   7  24   2         50.84         36.85         3.31 o
   8  24   2        226.56        225.37         6.13 o
   9  24   2        121.40        124.77         5.32 o
  10  24   2          1.24          2.68         2.28 o
  11  24   2         75.42         86.88         3.78 o
  12  24   2        226.01        217.74         5.36 o
  13  24   2        135.45        140.61         4.39 o
  14  24   2          6.60         11.01         1.96 o
  15  24   2         44.62         28.44         2.76 o
  16  24   2         99.15         88.07         3.43 o
  17  24   2         32.72         37.56         2.69 o
  18  24   2         33.48         24.06         2.54 o
   1  25   2         33.68         39.34         4.36 o
   2  25   2        608.46        644.53        14.16 o
   3  25   2         41.83         35.00         3.36 o
   4  25   2         70.75         81.07         4.24 o
   5  25   2        907.11        932.44        13.23 o
   6  25   2         21.31         21.45         3.31 o
   7  25   2          0.09          0.84         2.64 o
   8  25   2        154.86        155.26         4.99 o
   9  25   2          1.38          2.67         1.97 o
  10  25   2          7.22         18.06         2.41 o
  11  25   2         51.32         57.38         3.59 o
  12  25   2          1.64          1.28         2.17 o
  13  25   2          4.09          6.22         2.25 o
  14  25   2         66.14         76.59         3.61 o
  15  25   2         34.92         35.31         2.25 o
  16  25   2          2.94         -1.62         2.41 o
  17  25   2        113.02        130.48         4.82 o
   0  26   2          1.07          2.21         6.19 o
   1  26   2          2.86         10.21         3.74 o
   2  26   2         15.63          6.62         3.17 o
   3  26   2          1.05          1.78         2.24 o
   4  26   2        139.08        132.98         5.58 o
   5  26   2        240.57        236.82         9.99 o
   6  26   2         57.13         54.55         4.44 o
   7  26   2          7.17          4.46         2.97 o
   8  26   2         47.30         52.55         3.42 o
   9  26   2        256.98        286.88         7.67 o
  10  26   2          0.06          5.38         2.13 o
  11  26   2         39.38         50.97         3.29 o
  12  26   2         11.14         11.13         2.09 o
  13  26   2        250.22        237.30         5.59 o
  14  26   2         53.58         58.18         2.75 o
  15  26   2        468.96        482.39        12.98 o
  16  26   2          0.86         -0.60         1.74 o
   1  27   2         55.74         56.08         4.76 o
   2  27   2        193.79        195.27         7.72 o
   3  27   2         82.80         93.85         5.48 o
   4  27   2        236.06        252.13         7.02 o
   5  27   2         41.21         48.63         4.25 o
   6  27   2          1.04          1.13         2.57 o
   7  27   2         72.55         75.69         4.84 o
   8  27   2         80.19         97.40         4.38 o
   9  27   2         17.88         17.75         2.95 o
  10  27   2          1.37          0.49         2.26 o
  11  27   2          1.47         -0.01         2.62 o
  12  27   2         38.24         49.86         2.30 o
  13  27   2         30.16         30.82         2.91 o
  14  27   2          0.01          0.54         1.37 o
  15  27   2          2.89          4.23         1.66 o
   0  28   2         91.21        119.46         8.63 o
   1  28   2        146.93        150.61         6.62 o
   2  28   2        126.50        117.95         5.92 o
   3  28   2        285.27        289.58         8.47 o
   4  28   2         37.38         50.98         4.95 o
   5  28   2         22.37         27.40         3.82 o
   6  28   2          3.45          2.57         2.49 o
   7  28   2        199.84        239.83         6.14 o
   8  28   2          9.23          4.49         2.21 o
   9  28   2         28.02         33.70         3.06 o
  10  28   2         10.59          8.73         2.10 o
  11  28   2          0.05         -1.23         2.02 o
  12  28   2         72.06         73.04         3.47 o
  13  28   2         12.12         19.71         2.10 o
   1  29   2         70.20         86.79         4.81 o
   2  29   2         42.34         37.98         3.41 o
   3  29   2         31.52         27.71         2.85 o
   4  29   2        130.59        120.61         5.39 o
   5  29   2          5.96         10.73         2.20 o
   6  29   2         17.24         24.96         2.69 o
   7  29   2         21.50         20.23         1.92 o
   8  29   2         41.10         54.11         3.30 o
   9  29   2          8.05          4.38         2.53 o
  10  29   2        363.74        380.51         7.35 o
  11  29   2        218.37        265.27         8.78 o
  12  29   2         16.74         15.31         2.53 o
   0  30   2        599.44        617.33        18.32 o
   1  30   2         30.47         20.32         2.56 o
   2  30   2          1.04         -0.40         1.90 o
   3  30   2         13.94         15.59         2.21 o
   4  30   2        280.65        285.92         6.74 o
   5  30   2          8.45         10.58         2.48 o
   6  30   2         96.31         98.51         4.23 o
   7  30   2         61.34         58.56         3.49 o
   8  30   2         17.73         30.44         2.49 o
   9  30   2          0.09          3.51         1.70 o
  10  30   2          0.66          7.23         2.15 o
   1  31   2         59.23         72.72         3.29 o
   2  31   2          5.25          8.36         1.85 o
   3  31   2         75.29         74.65         3.40 o
   4  31   2          4.43          4.19         2.14 o
   5  31   2         29.99         33.59         2.44 o
   6  31   2          5.40          4.44         1.77 o
   7  31   2         84.76         91.98         4.78 o
   0  32   2        213.73        236.81        10.59 o
   1  32   2        100.09         94.15        13.52 o
   2  32   2         14.18         19.33         2.53 o
   1   0   3        885.28        716.20        19.23 o
   2   0   3      14645.53      13970.40       194.38 o
   3   0   3       7083.92       7195.81        72.76 o
   4   0   3       2432.71       2398.34        41.39 o
   5   0   3       2742.40       2906.34        38.29 o
   6   0   3      49411.70      51852.17       146.22 o
   7   0   3          2.06         32.32        10.50 o
   8   0   3       7490.83       7877.60       125.90 o
   9   0   3       7776.45       8895.53       133.06 o
  10   0   3       3719.39       4167.63        91.53 o
  11   0   3      12568.46      14213.66       171.01 o
  12   0   3        146.58        149.02        17.92 o
  13   0   3        132.83        145.93        21.01 o
  14   0   3       1055.46        967.60        55.38 o
  15   0   3        168.76        134.21        16.45 o
  16   0   3       1049.17        927.70        12.81 o
  17   0   3        276.40        303.26         8.59 o
  18   0   3         10.41          4.87         3.44 o
  19   0   3        116.86        131.66         5.56 o
  20   0   3          2.59          4.25         3.34 o
  21   0   3        738.31        689.22        12.95 o
  22   0   3         22.27         22.75         3.14 o
  23   0   3        550.46        518.63         9.79 o
  24   0   3         44.69         40.36         2.96 o
  25   0   3        230.21        228.22         6.14 o
  26   0   3        192.78        196.62         4.84 o
  27   0   3         14.82         12.60         2.43 o
   0   1   3       2009.80       2062.07        39.72 o
   1   1   3        386.22        355.24        11.83 o
   2   1   3        753.79        923.51        18.63 o
   3   1   3       7658.78       8504.97        55.74 o
   4   1   3      11078.72      12314.64        83.96 o
   5   1   3        533.38        513.71        13.48 o
   6   1   3       1196.29       1348.11        11.77 o
   7   1   3        103.32        127.20         4.95 o
   8   1   3       6821.97       7712.28        71.94 o
   9   1   3        107.09         84.19        14.09 o
  10   1   3        767.69        894.97        33.63 o
  11   1   3        171.55        165.90        13.59 o
  12   1   3        197.28        225.65        15.57 o
  13   1   3         59.41         30.77         8.71 o
  14   1   3        491.37        493.36        28.54 o
  15   1   3        349.40        304.66        15.88 o
  16   1   3        257.45        287.32         5.50 o
  17   1   3         21.55         15.42         1.79 o
  18   1   3         35.12         29.20         2.19 o
  19   1   3        279.52        234.21         5.12 o
  20   1   3          0.03          3.27         1.66 o
  21   1   3        134.51        122.60         4.13 o
  22   1   3        113.70        102.86         3.63 o
  23   1   3         98.37         83.10         3.17 o
  24   1   3         21.25         12.62         1.57 o
  25   1   3        107.15        119.36         2.99 o
  26   1   3         79.51         70.08         2.44 o
  27   1   3        554.08        535.95        17.14 o
   1   2   3        148.48        121.89         3.53 o
   2   2   3       1695.09       1513.35        25.75 o
   3   2   3      11607.48      11717.92        94.28 o
   4   2   3       7368.83       6639.23        57.15 o
   5   2   3       6924.97       7128.20        58.33 o
   6   2   3         92.22        138.05         6.49 o
   7   2   3         53.96         37.94         3.11 o
   8   2   3        126.70        140.67         8.54 o
   9   2   3         84.76         71.34        10.75 o
  10   2   3        288.43        321.87        15.35 o
  11   2   3         14.39          0.41         5.07 o
  12   2   3        206.35        227.46        22.56 o
  13   2   3         12.89         10.12        13.27 o
  14   2   3        240.89        293.58        22.17 o
  15   2   3        694.91        652.22        13.94 o
  16   2   3         48.61         40.49         2.31 o
  17   2   3        805.35        755.35         8.32 o
  18   2   3        182.25        150.89         4.17 o
  19   2   3        108.26        116.80         3.83 o
  20   2   3         17.36         22.92         2.81 o
  21   2   3        742.49        725.57         8.69 o
  22   2   3         17.24         11.89         2.33 o
  23   2   3        394.70        386.14         6.10 o
  24   2   3          3.32          3.65         1.61 o
  25   2   3        263.09        264.04         5.06 o
  26   2   3         32.28         38.71         1.96 o
  27   2   3         57.84         72.68         3.16 o
   0   3   3       1565.70       1538.94        47.56 o
   1   3   3        469.56        400.69         8.60 o
   2   3   3        496.69        562.43        11.30 o
   3   3   3       9140.83       8456.37        51.96 o
   4   3   3        220.17        243.29         8.82 o
   5   3   3        422.27        417.93        11.08 o
   6   3   3        643.57        699.51        12.44 o
   7   3   3       2162.99       2505.86        28.48 o
   8   3   3       7038.12       7581.11        59.29 o
   9   3   3        358.57        344.91        19.29 o
  10   3   3        309.99        290.82        18.07 o
  11   3   3        322.84        346.86        15.88 o
  12   3   3        750.35        833.86        24.99 o
  13   3   3        463.17        503.37        20.73 o
  14   3   3        679.51        578.70        23.36 o
  15   3   3         64.90         91.90         4.00 o
  16   3   3          0.26          5.95         1.99 o
  17   3   3        186.64        170.73         4.20 o
  18   3   3         11.81         15.33         1.75 o
  19   3   3        578.95        537.87         7.28 o
  20   3   3         76.84         59.69         2.69 o
  21   3   3        635.33        569.78         7.88 o
  22   3   3         59.02         75.61         2.91 o
  23   3   3         86.69         99.90         3.56 o
  24   3   3        113.34        109.35         3.39 o
  25   3   3        530.01        553.78         6.59 o
  26   3   3         18.05         22.71         1.92 o
  27   3   3         55.40         68.00         2.18 o
   1   4   3        201.42        209.29        12.69 o
   2   4   3       1383.19       1341.48        23.60 o
   3   4   3        171.42        291.42         9.51 o
   4   4   3        896.50        805.06        16.35 o
   5   4   3      10360.99       9947.08        61.45 o
   6   4   3       1324.00       1380.25        19.24 o
   7   4   3       6491.99       6630.58        38.83 o
   8   4   3       1856.94       1980.97        27.33 o
   9   4   3         49.47         40.55         5.29 o
  10   4   3        241.32        249.66        16.93 o
  11   4   3        365.85        473.53        36.56 o
  12   4   3        647.64        547.99        20.71 o
  13   4   3       1253.01       1470.59        35.34 o
  14   4   3        171.66        214.99        14.45 o
  15   4   3        103.06        129.38         3.89 o
  16   4   3          0.17          1.02         1.58 o
  17   4   3         17.55         27.03         2.21 o
  18   4   3        160.56        118.21         3.45 o
  19   4   3         46.43         39.02         2.44 o
  20   4   3          5.94          8.59         1.98 o
  21   4   3         65.43         61.65         3.19 o
  22   4   3         38.54         32.88         2.34 o
  23   4   3        934.62        880.43         9.70 o
  24   4   3         85.64         64.96         2.76 o
  25   4   3         13.68         14.86         1.67 o
  26   4   3         65.86         58.37         2.75 o
  27   4   3          4.10          4.82         1.75 o
   0   5   3       9948.82       9588.21       120.36 o
   1   5   3         67.32         48.91         6.91 o
   2   5   3       3352.99       3394.76        41.23 o
   3   5   3       7881.71       7449.36        58.91 o
   4   5   3         14.50          9.62         3.43 o
   5   5   3         82.67         87.13         5.55 o
   6   5   3          3.05         16.29         4.20 o
   7   5   3       8670.36       8800.62        49.79 o
   8   5   3        183.06        154.91         8.36 o
   9   5   3         54.53         75.61         6.22 o
  10   5   3       1562.71       1475.05        96.91 o
  11   5   3       2613.67       2292.22        51.25 o
  12   5   3        168.49        167.60        11.68 o
  13   5   3        825.78        826.75        22.16 o
  14   5   3        369.42        321.73        22.88 o
  15   5   3         15.04         16.98         2.41 o
  16   5   3        985.85       1033.96         9.58 o
  17   5   3       2007.40       1769.12        11.93 o
  18   5   3         37.33         31.95         2.11 o
  19   5   3          1.64          2.08         1.71 o
  20   5   3         15.05         16.24         1.92 o
  21   5   3         57.79         55.09         2.94 o
  22   5   3        533.75        538.69         8.46 o
  23   5   3          0.34         -0.07         1.84 o
  24   5   3        327.47        311.08         5.36 o
  25   5   3          1.09          2.21         1.39 o
  26   5   3        170.39        163.93         3.30 o
  27   5   3        200.75        231.54         5.72 o
   1   6   3         58.71         86.45         9.29 o
   2   6   3         80.27         85.96        19.71 o
   3   6   3       8012.85       8329.15        81.06 o
   4   6   3       1190.75       1312.17        22.84 o
   5   6   3          0.81         13.26         3.54 o
   6   6   3       5959.51       6139.69        52.19 o
   7   6   3        850.48       1056.05        18.37 o
   8   6   3        348.56        425.17        21.09 o
   9   6   3         26.30         29.41         5.82 o
  10   6   3        336.97        288.12        12.01 o
  11   6   3          3.81         14.08         4.59 o
  12   6   3       1491.57       1379.45        34.52 o
  13   6   3        955.66        994.34        29.33 o
  14   6   3        407.39        413.23        24.98 o
  15   6   3         40.83         48.30         2.62 o
  16   6   3        111.16         86.84         2.88 o
  17   6   3        270.48        249.23         4.65 o
  18   6   3        346.30        347.84         5.68 o
  19   6   3        176.33        179.92         4.48 o
  20   6   3          1.67         -1.76         1.76 o
  21   6   3         63.99         71.65         3.02 o
  22   6   3         30.57         29.92         2.88 o
  23   6   3         26.84         32.54         2.42 o
  24   6   3        251.44        249.10         5.52 o
  25   6   3         36.61         52.16         2.43 o
  26   6   3        827.37        858.43        18.00 o
  27   6   3         12.68         20.69         2.15 o
   0   7   3         75.01         43.16        10.26 o
   1   7   3        210.97        289.48        15.98 o
   2   7   3       2861.87       2732.01        60.10 o
   3   7   3       2822.33       3055.42        35.54 o
   4   7   3        973.01        937.17        20.29 o
   5   7   3       1433.83       1519.78        24.22 o
   6   7   3        403.61        412.44        12.39 o
   7   7   3        246.59        255.61        12.31 o
   8   7   3       3745.66       4157.26        50.17 o
   9   7   3       4568.42       4317.79        52.15 o
  10   7   3       5080.30       5651.28        53.94 o
  11   7   3        187.15        115.99         8.36 o
  12   7   3          1.08         -1.69         4.84 o
  13   7   3         53.34         39.09         6.47 o
  14   7   3       2054.89       2077.12        17.59 o
  15   7   3         18.44         23.59         1.75 o
  16   7   3        450.55        474.34         6.23 o
  17   7   3         11.37          8.81         1.48 o
  18   7   3         12.30         12.22         1.79 o
  19   7   3         93.10         66.80         2.93 o
  20   7   3          6.11          4.33         1.86 o
  21   7   3         83.99         67.95         3.08 o
  22   7   3        128.57        119.21         3.87 o
  23   7   3         74.76         76.31         3.17 o
  24   7   3         21.27         19.44         1.88 o
  25   7   3        152.37        146.53         3.51 o
  26   7   3        364.68        381.06         9.01 o
  27   7   3          1.02          2.40         1.47 o
   1   8   3         85.13         56.19        10.02 o
   2   8   3        576.74        426.24        19.73 o
   3   8   3       4431.49       4463.37        62.49 o
   4   8   3        372.19        265.13        10.54 o
   5   8   3         73.51         62.02         5.79 o
   6   8   3       2054.08       1854.88        28.33 o
   7   8   3       4801.61       4863.33        59.99 o
   8   8   3         19.63         48.52         6.28 o
   9   8   3        800.93        803.41        23.56 o
  10   8   3        259.46        249.69        10.73 o
  11   8   3        237.37        227.30        12.03 o
  12   8   3          0.02         -4.87         4.87 o
  13   8   3        138.83        180.70        13.25 o
  14   8   3          0.00          5.52         1.55 o
  15   8   3         25.04         18.38         1.57 o
  16   8   3         96.28         71.01         2.56 o
  17   8   3        155.30        163.18         3.71 o
  18   8   3        465.62        512.63         6.85 o
  19   8   3          8.10          6.48         1.91 o
  20   8   3          2.63          5.88         1.76 o
  21   8   3         10.81         11.13         1.76 o
  22   8   3         75.59         75.99         3.42 o
  23   8   3        192.97        177.22         5.09 o
  24   8   3         76.54         70.27         2.63 o
  25   8   3         25.15         30.95         2.33 o
  26   8   3         41.20         37.46         1.86 o
   0   9   3         22.99         12.87         8.14 o
   1   9   3        390.99        595.10        24.29 o
   2   9   3       1033.88       1046.05        31.72 o
   3   9   3        678.78        676.52        25.83 o
   4   9   3       1865.89       2077.78        29.69 o
   5   9   3         45.61         60.06         5.52 o
   6   9   3         26.92         35.08         5.83 o
   7   9   3        444.36        349.31        15.68 o
   8   9   3        161.15        128.96        10.09 o
   9   9   3        237.54        253.26        11.85 o
  10   9   3          2.25          1.65         3.74 o
  11   9   3          0.50          3.69         3.27 o
  12   9   3        765.14        803.07        23.63 o
  13   9   3        179.23        181.35         6.12 o
  14   9   3        845.42        749.63         6.51 o
  15   9   3         42.66         61.46         2.27 o
  16   9   3        751.19        738.63         6.91 o
  17   9   3       1044.54        941.70         8.81 o
  18   9   3         84.62         78.15         2.94 o
  19   9   3        503.07        526.26         7.01 o
  20   9   3        108.11        120.38         3.69 o
  21   9   3          6.33         14.80         2.27 o
  22   9   3        100.71        100.81         3.85 o
  23   9   3          0.01         -0.71         2.40 o
  24   9   3         95.54         91.07         3.34 o
  25   9   3        317.15        331.31         5.80 o
  26   9   3          9.96         10.75         1.59 o
   1  10   3      12434.43      13302.91       117.37 o
   2  10   3       1254.25       1290.67        36.84 o
   3  10   3        285.45        340.83        16.02 o
   4  10   3       2018.15       1751.74        28.70 o
   5  10   3          8.42         12.66         4.77 o
   6  10   3        882.50        869.14        28.68 o
   7  10   3        194.89        144.93        10.49 o
   8  10   3       1354.22       1373.62        28.28 o
   9  10   3        614.60        684.58        19.50 o
  10  10   3        620.22        506.21        17.29 o
  11  10   3        355.59        448.74        13.67 o
  12  10   3         64.11         76.89         7.44 o
  13  10   3        231.45        250.99         4.26 o
  14  10   3       2852.02       2937.25        17.53 o
  15  10   3        685.84        548.34         5.75 o
  16  10   3       1713.04       1621.97        10.46 o
  17  10   3          7.53         18.85         1.74 o
  18  10   3        686.27        642.00         7.50 o
  19  10   3          3.08          2.74         1.80 o
  20  10   3         28.25         24.81         1.96 o
  21  10   3         30.59         22.13         2.27 o
  22  10   3         27.96         28.01         2.75 o
  23  10   3         20.85         27.64         3.77 o
  24  10   3         12.76         15.14         1.74 o
  25  10   3          0.38          0.94         1.45 o
  26  10   3         51.63         59.10         4.13 o
   0  11   3       3488.45       3455.90        88.27 o
   1  11   3        983.74        782.86        30.17 o
   2  11   3         40.21         45.14         6.81 o
   3  11   3       8659.75       9188.00        88.28 o
   4  11   3        564.48        824.43        23.79 o
   5  11   3        123.07        129.82        10.07 o
   6  11   3        175.36        195.47         9.72 o
   7  11   3        447.96        494.48        15.77 o
   8  11   3        737.69        639.35        18.43 o
   9  11   3        231.00        137.51         9.13 o
  10  11   3        281.73        272.60        11.25 o
  11  11   3          2.52         -4.04         4.04 o
  12  11   3       2123.85       2109.69        17.95 o
  13  11   3        313.58        362.67         5.46 o
  14  11   3         16.20         11.47         1.52 o
  15  11   3        422.34        433.37         6.00 o
  16  11   3        512.79        539.67         7.42 o
  17  11   3       1470.54       1395.58        11.58 o
  18  11   3        929.56        936.10        10.49 o
  19  11   3        133.64        119.99         4.09 o
  20  11   3         73.46         82.57         3.29 o
  21  11   3          2.09          0.49         1.92 o
  22  11   3         28.99         22.46         2.57 o
  23  11   3          2.69          1.39         2.03 o
  24  11   3          0.12          1.69         1.95 o
  25  11   3         55.46         70.01         2.55 o
  26  11   3         18.57         18.01         2.34 o
   1  12   3        219.06        243.58        15.02 o
   2  12   3       1820.73       1794.38        39.05 o
   3  12   3        600.42        580.21        28.36 o
   4  12   3        867.31        708.03        22.89 o
   5  12   3        139.12        167.20        11.64 o
   6  12   3        758.44        905.63        26.87 o
   7  12   3        156.85        171.90        12.24 o
   8  12   3        468.84        475.83        20.43 o
   9  12   3        419.93        448.17        20.03 o
  10  12   3         38.32         36.52        10.53 o
  11  12   3        164.16        214.15         8.29 o
  12  12   3         40.43         49.02         2.55 o
  13  12   3          5.99          5.58         1.52 o
  14  12   3       1033.57       1095.11         9.71 o
  15  12   3       2809.79       2775.11        17.67 o
  16  12   3       1428.70       1345.80        11.26 o
  17  12   3        950.43        919.33         9.51 o
  18  12   3        649.88        633.73         8.67 o
  19  12   3         62.36         65.48         3.44 o
  20  12   3          0.18          2.59         1.95 o
  21  12   3          0.28          0.12         1.67 o
  22  12   3         88.10         92.25         4.15 o
  23  12   3         13.36          8.96         3.27 o
  24  12   3          3.96          3.88         1.81 o
  25  12   3        134.79        129.54         5.65 o
   0  13   3       1251.85       1292.32        42.55 o
   1  13   3        404.66        479.24        32.33 o
   2  13   3        346.37        336.63        22.49 o
   3  13   3       1359.17       1432.69        46.01 o
   4  13   3          7.59         18.45         5.84 o
   5  13   3          3.59          5.16         4.03 o
   6  13   3         39.31         34.67        12.08 o
   7  13   3       2536.05       2427.22        46.87 o
   8  13   3        132.60        165.32        12.53 o
   9  13   3          2.92          6.92         6.71 o
  10  13   3       3643.15       3739.32        36.61 o
  11  13   3        860.73        855.70        11.66 o
  12  13   3        321.81        355.55         7.01 o
  13  13   3        924.06        903.56         9.99 o
  14  13   3       2070.65       1963.18        13.39 o
  15  13   3         63.36         71.59         3.17 o
  16  13   3         10.15         18.13         1.86 o
  17  13   3        201.43        196.66         4.79 o
  18  13   3         81.04         84.95         3.68 o
  19  13   3        215.28        226.14         5.64 o
  20  13   3         53.90         56.11         2.88 o
  21  13   3        446.45        500.34         7.82 o
  22  13   3         12.10         11.79         2.11 o
  23  13   3        614.83        679.97         8.81 o
  24  13   3         70.12         68.96         3.08 o
  25  13   3         52.07         46.20         2.69 o
   1  14   3         32.23         25.65         5.53 o
   2  14   3        875.72        835.62        36.33 o
   3  14   3        352.93        385.02        35.18 o
   4  14   3        427.71        419.48        22.37 o
   5  14   3         49.64         58.16        10.30 o
   6  14   3        126.91        130.96        14.70 o
   7  14   3         95.76         96.63        11.43 o
   8  14   3         15.16         22.83         5.76 o
   9  14   3        872.14        831.16        14.03 o
  10  14   3          4.96         22.83         2.48 o
  11  14   3       3884.45       3896.32        35.48 o
  12  14   3        704.03        641.38         8.67 o
  13  14   3        693.30        663.43         8.77 o
  14  14   3         47.48         52.54         8.09 o
  15  14   3        149.64        118.94         3.66 o
  16  14   3         32.97         30.64         2.22 o
  17  14   3        221.69        216.10         5.14 o
  18  14   3        235.63        247.22         5.67 o
  19  14   3         23.71         25.69         2.28 o
  20  14   3         39.73         53.53         2.92 o
  21  14   3         28.17         26.98         2.25 o
  22  14   3        375.13        358.66         6.90 o
  23  14   3        390.70        360.23         6.87 o
  24  14   3         31.96         30.36         1.68 o
   0  15   3        642.41        524.11        42.67 o
   1  15   3        779.13        849.06        37.95 o
   2  15   3        834.23        875.99        38.62 o
   3  15   3        390.34        386.41        25.73 o
   4  15   3          0.00          9.86         5.37 o
   5  15   3         60.63         57.66         8.57 o
   6  15   3         49.31         32.75         7.57 o
   7  15   3        192.93        234.30        19.12 o
   8  15   3       1465.82       1389.33        16.86 o
   9  15   3         36.08         33.04         3.18 o
  10  15   3        120.76        141.31         4.31 o
  11  15   3        217.01        212.59         5.36 o
  12  15   3          0.02          6.94         1.88 o
  13  15   3         79.19         79.95         3.38 o
  14  15   3        525.13        511.86         7.81 o
  15  15   3         85.90        102.79         3.61 o
  16  15   3         32.73         25.04         2.21 o
  17  15   3        227.86        224.46         4.88 o
  18  15   3         37.07         38.73         2.58 o
  19  15   3         75.10         79.73         3.43 o
  20  15   3          2.05         -0.43         1.88 o
  21  15   3        287.80        268.17         5.22 o
  22  15   3        605.33        627.03         8.90 o
  23  15   3        153.52        147.74         4.25 o
  24  15   3        130.26        139.55         5.30 o
   1  16   3        577.55        543.13        33.55 o
   2  16   3         56.76         39.84        11.08 o
   3  16   3         62.29         58.10        16.61 o
   4  16   3        362.71        421.69        20.31 o
   5  16   3       1191.10       1282.83        36.08 o
   6  16   3          8.62          5.04         3.20 o
   7  16   3         15.13         14.16         3.31 o
   8  16   3         24.56         26.82         3.48 o
   9  16   3         29.95         30.28         2.77 o
  10  16   3        399.63        365.42         6.68 o
  11  16   3         41.24         33.18         3.66 o
  12  16   3       1083.69       1092.67        11.86 o
  13  16   3        144.98        158.31         4.49 o
  14  16   3         70.89         68.40         3.06 o
  15  16   3        142.00        159.52         4.40 o
  16  16   3         32.67         19.47         2.02 o
  17  16   3         80.92         83.08         3.42 o
  18  16   3         22.22         20.68         2.32 o
  19  16   3         50.82         67.96         3.49 o
  20  16   3          0.99          1.87         1.90 o
  21  16   3        185.51        180.44         5.03 o
  22  16   3        170.19        186.21         4.64 o
  23  16   3         13.04         13.57         1.89 o
  24  16   3        484.42        467.92        12.54 o
   0  17   3        251.41        239.58        30.62 o
   1  17   3         58.15         35.03         7.25 o
   2  17   3        158.71        164.56        17.41 o
   3  17   3        111.91        144.29        15.62 o
   4  17   3         41.76         57.09         4.52 o
   5  17   3         51.40         64.56         4.29 o
   6  17   3        368.91        407.87         8.72 o
   7  17   3        811.66        721.25        10.71 o
   8  17   3        348.08        269.43         5.79 o
   9  17   3          9.03          8.57         2.08 o
  10  17   3        200.11        232.85         5.83 o
  11  17   3        184.48        191.17         5.36 o
  12  17   3        104.83        106.57         4.31 o
  13  17   3         51.12         31.62         2.40 o
  14  17   3        107.85        106.58         3.65 o
  15  17   3          7.69          0.54         1.77 o
  16  17   3        232.75        227.45         5.06 o
  17  17   3        306.52        292.20         6.06 o
  18  17   3         30.85         32.48         2.69 o
  19  17   3         79.90         78.10         3.73 o
  20  17   3          0.80          3.31         1.77 o
  21  17   3        378.36        396.27         5.71 o
  22  17   3         75.73         79.16         3.21 o
  23  17   3          1.85          1.67         3.91 o
   1  18   3         92.44         98.47         6.64 o
   2  18   3         35.38         21.14         2.83 o
   3  18   3        323.11        354.23         9.03 o
   4  18   3        126.53        148.68         6.28 o
   5  18   3       3736.73       3509.25        36.74 o
   6  18   3       1037.82        904.05        13.23 o
   7  18   3         56.28         79.86         3.96 o
   8  18   3        239.30        239.00         8.61 o
   9  18   3        847.15        837.98        11.45 o
  10  18   3         78.85        107.24         5.83 o
  11  18   3         23.76         10.51         2.31 o
  12  18   3        190.98        186.97         5.17 o
  13  18   3        152.44        110.00         4.20 o
  14  18   3         99.00         90.25         3.57 o
  15  18   3          2.26          6.59         1.94 o
  16  18   3        345.79        295.79         6.42 o
  17  18   3         82.23         63.44         3.05 o
  18  18   3         75.31         74.45         3.46 o
  19  18   3         33.90         31.92         2.51 o
  20  18   3         29.99         25.87         2.00 o
  21  18   3          2.19          6.75         1.21 o
  22  18   3         58.13         43.37         2.76 o
   0  19   3       1246.68       1280.34        33.81 o
   1  19   3       1457.32       1247.70        24.66 o
   2  19   3        759.00        742.00        16.28 o
   3  19   3       2436.19       2277.48        27.73 o
   4  19   3        988.63        983.70        15.96 o
   5  19   3        121.95        100.03         5.49 o
   6  19   3         78.19         85.66         6.83 o
   7  19   3        581.52        563.52         9.73 o
   8  19   3        364.31        345.89         7.70 o
   9  19   3        517.48        481.07         9.24 o
  10  19   3         23.18         23.78         2.53 o
  11  19   3         13.00         19.47         2.38 o
  12  19   3        384.89        314.28         7.55 o
  13  19   3        125.96        131.39         4.73 o
  14  19   3         76.84         79.17         3.66 o
  15  19   3         12.99         20.19         2.51 o
  16  19   3          0.71          0.03         2.33 o
  17  19   3        107.58        103.68         4.12 o
  18  19   3         16.54         18.22         3.32 o
  19  19   3         45.41         55.31         2.89 o
  20  19   3         17.74          9.90         1.60 o
  21  19   3         82.71        101.23         4.01 o
  22  19   3          0.95         10.26         2.77 o
   1  20   3        110.11        108.38         5.97 o
   2  20   3         41.13         37.00         3.27 o
   3  20   3        853.88        817.72        18.43 o
   4  20   3       1373.44       1157.61        17.73 o
   5  20   3         49.67         67.49         4.17 o
   6  20   3       3655.89       3476.08        23.64 o
   7  20   3        566.64        616.27        10.29 o
   8  20   3       1015.64        983.08        13.78 o
   9  20   3         18.15         27.34         2.95 o
  10  20   3        534.43        498.04         9.03 o
  11  20   3          1.85          5.74         2.24 o
  12  20   3          0.02          4.21         2.31 o
  13  20   3          1.19          8.49         2.71 o
  14  20   3         20.43         21.04         2.43 o
  15  20   3         66.93         61.25         3.77 o
  16  20   3         12.19         12.20         2.42 o
  17  20   3         52.69         46.24         2.76 o
  18  20   3          0.66         -1.79         1.79 o
  19  20   3        126.41        127.58         3.70 o
  20  20   3        131.12        109.47         3.65 o
  21  20   3        145.41        131.51         5.81 o
   0  21   3       1200.40       1095.54        32.39 o
   1  21   3        382.07        353.39        10.51 o
   2  21   3       1547.38       1465.10        17.17 o
   3  21   3        377.46        389.09        19.57 o
   4  21   3        132.86        139.95         6.14 o
   5  21   3        156.07        194.70         7.03 o
   6  21   3        209.42        206.51         7.32 o
   7  21   3          1.82         -0.16         2.38 o
   8  21   3       1142.89       1130.93        14.85 o
   9  21   3         99.27        102.97         4.68 o
  10  21   3        228.02        202.34         5.90 o
  11  21   3        197.97        144.20         4.87 o
  12  21   3          1.39          4.27         2.45 o
  13  21   3         69.20         69.90         3.57 o
  14  21   3         11.28          9.04         2.88 o
  15  21   3        271.52        274.73         7.07 o
  16  21   3          0.29          0.29         1.96 o
  17  21   3         31.62         39.35         2.50 o
  18  21   3          0.00         -1.81         1.81 o
  19  21   3         20.33         23.82         1.85 o
  20  21   3          4.50          1.08         2.02 o
   1  22   3        428.37        421.25        12.60 o
   2  22   3        722.92        695.60        16.29 o
   3  22   3        914.17        990.01        13.28 o
   4  22   3        250.39        240.98         7.58 o
   5  22   3        460.70        542.09        11.38 o
   6  22   3       1836.94       1692.06        20.16 o
   7  22   3         18.12         34.82         3.54 o
   8  22   3        929.23        834.08        11.87 o
   9  22   3        247.70        229.07         6.21 o
  10  22   3        180.31        153.28         5.63 o
  11  22   3        411.85        463.22         8.81 o
  12  22   3        257.04        253.18         7.11 o
  13  22   3         19.16         13.95         2.55 o
  14  22   3          5.95         11.59         2.18 o
  15  22   3         14.88         14.47         2.89 o
  16  22   3         17.14         13.45         1.85 o
  17  22   3         19.21         25.45         1.95 o
  18  22   3          0.84          0.94         1.46 o
  19  22   3         73.82         88.67         4.15 o
  20  22   3          8.22         13.84         3.09 o
   0  23   3        718.72        743.08        18.68 o
   1  23   3        793.28        848.08        13.32 o
   2  23   3         11.69          6.78         3.98 o
   3  23   3        836.45        879.32        12.57 o
   4  23   3        663.23        649.36        13.11 o
   5  23   3         38.57         28.98         3.31 o
   6  23   3        307.23        282.64         8.47 o
   7  23   3          0.00          4.78         2.84 o
   8  23   3         88.21        110.68         6.11 o
   9  23   3         23.72         24.58         2.81 o
  10  23   3         20.40         16.61         2.23 o
  11  23   3        119.38        104.45         4.90 o
  12  23   3        188.68        214.83         6.93 o
  13  23   3         64.75         82.33         4.19 o
  14  23   3        471.25        461.33         8.42 o
  15  23   3         56.58         42.73         3.21 o
  16  23   3         16.47         16.72         2.64 o
  17  23   3          1.59          2.47         1.62 o
  18  23   3        122.20        140.74         5.98 o
  19  23   3        221.38        197.80         6.21 o
   1  24   3        129.30        125.76         5.55 o
   2  24   3        303.10        299.68         7.48 o
   3  24   3        516.87        586.86         9.48 o
   4  24   3         54.72         56.72         4.06 o
   5  24   3        122.18        129.05         5.19 o
   6  24   3         11.12          7.24         2.38 o
   7  24   3        202.19        201.22         5.96 o
   8  24   3         14.02          4.80         2.16 o
   9  24   3        196.20        195.47         5.03 o
  10  24   3         37.41         38.91         2.63 o
  11  24   3        108.22        130.89         4.82 o
  12  24   3         72.38         79.10         3.92 o
  13  24   3        105.80        126.63         4.57 o
  14  24   3         58.07         79.99         3.89 o
  15  24   3          9.41          6.24         1.72 o
  16  24   3          8.77          1.91         3.01 o
  17  24   3          6.39         13.40         2.39 o
  18  24   3         81.66         86.06         4.23 o
   0  25   3          3.56         -2.44         4.49 o
   1  25   3         39.55         31.06         3.33 o
   2  25   3        204.09        189.37         6.69 o
   3  25   3         81.78         75.93         4.05 o
   4  25   3        104.05        111.10         4.72 o
   5  25   3        133.08        127.80         5.02 o
   6  25   3          3.35          4.69         2.14 o
   7  25   3          0.02          1.92         2.12 o
   8  25   3          7.39          6.56         1.83 o
   9  25   3         23.34         27.14         2.45 o
  10  25   3          3.92          4.52         1.75 o
  11  25   3        135.47        142.77         4.36 o
  12  25   3          3.56          1.94         2.35 o
  13  25   3          4.46          4.57         2.63 o
  14  25   3         22.74          9.35         1.98 o
  15  25   3        265.88        302.83         5.45 o
  16  25   3          3.56          2.60         1.88 o
  17  25   3        254.68        242.67        10.26 o
   1  26   3         30.89         32.56         3.94 o
   2  26   3         58.50         67.34         4.17 o
   3  26   3          2.49          1.19         1.92 o
   4  26   3          0.78          2.54         2.30 o
   5  26   3         67.77         59.79         4.09 o
   6  26   3         11.98          9.89         2.42 o
   7  26   3         72.06         66.31         3.80 o
   8  26   3         38.61         39.36         3.00 o
   9  26   3          5.72          4.80         1.81 o
  10  26   3         20.47         18.64         2.03 o
  11  26   3         16.46         26.30         2.25 o
  12  26   3         35.88         41.09         2.90 o
  13  26   3          7.34          8.45         1.89 o
  14  26   3          2.27          3.85         1.48 o
  15  26   3         84.21         82.52         3.91 o
   0  27   3        412.30        440.75        15.47 o
   1  27   3          4.71          5.01         2.88 o
   2  27   3          0.01          1.60         2.57 o
   3  27   3        127.15        131.06         5.04 o
   4  27   3         21.36         34.93         3.64 o
   5  27   3          3.39          2.83         2.58 o
   6  27   3          0.72          3.81         2.39 o
   7  27   3        306.41        338.53         7.93 o
   8  27   3         73.62         64.26         3.42 o
   9  27   3         22.98         20.45         2.40 o
  10  27   3          5.43          5.21         2.13 o
  11  27   3         15.33         10.64         1.70 o
  12  27   3          4.27          2.77         2.54 o
  13  27   3          1.64          2.23         2.25 o
  14  27   3        142.84        166.05        17.18 o
   1  28   3         15.77         16.63         2.89 o
   2  28   3         78.41         72.90         4.41 o
   3  28   3         12.64          6.00         3.12 o
   4  28   3         52.89         53.42         3.51 o
   5  28   3         81.53         72.30         4.07 o
   6  28   3         33.24         25.91         3.93 o
   7  28   3          0.12          3.99         2.06 o
   8  28   3         18.58         22.89         2.34 o
   9  28   3          1.29          2.04         2.24 o
  10  28   3         14.69         12.21         2.09 o
  11  28   3         23.15         21.67         2.85 o
  12  28   3        102.08        114.13         6.90 o
   0  29   3          4.01          9.81         3.15 o
   1  29   3        129.91        127.41         5.17 o
   2  29   3          3.00          6.64         2.09 o
   3  29   3         65.92         61.09         4.99 o
   4  29   3          4.34          8.12         2.68 o
   5  29   3          2.49          4.96         1.99 o
   6  29   3          4.03          5.18         1.95 o
   7  29   3         83.89        119.10         4.24 o
   8  29   3          3.80          0.29         1.82 o
   9  29   3         95.24         77.96         3.44 o
  10  29   3        123.46        130.80         5.84 o
  11  29   3          0.41         -2.77         2.77 o
   1  30   3         13.73         20.39         3.00 o
   2  30   3        116.68        144.23         5.69 o
   3  30   3          2.66          0.85         1.85 o
   4  30   3         35.84         31.74         2.40 o
   5  30   3         19.02         25.64         2.08 o
   6  30   3         87.47         80.27         3.65 o
   7  30   3          0.26          2.26         1.56 o
   8  30   3         82.59         92.56         3.97 o
   0  31   3          4.73          6.68         3.42 o
   1  31   3         57.87        100.60         4.81 o
   2  31   3         60.21         56.05         2.76 o
   3  31   3         51.45         44.12         2.44 o
   4  31   3          9.39         10.27         1.74 o
   5  31   3        189.12        242.02         9.28 o
   0   0   4       7047.58       6420.59       117.10 o
   1   0   4       5920.07       6096.83        80.44 o
   2   0   4        137.00        240.74        16.54 o
   3   0   4        258.45        232.25        16.56 o
   4   0   4        270.04        288.26        17.65 o
   5   0   4         44.30         70.32        20.11 o
   6   0   4       3009.86       3552.27        58.47 o
   7   0   4       6060.41       6218.72       154.97 o
   8   0   4       1872.12       2301.00        77.85 o
   9   0   4        397.17        344.30        30.62 o
  10   0   4       3435.02       3697.11        99.02 o
  11   0   4          8.80         34.53        13.36 o
  12   0   4        769.46        858.64        47.39 o
  13   0   4        113.17        112.22        17.10 o
  14   0   4        267.14        237.69        13.44 o
  15   0   4        102.11         99.61         6.96 o
  16   0   4        103.71        105.41         5.95 o
  17   0   4        536.96        478.16        10.64 o
  18   0   4       1337.03       1241.61        20.62 o
  19   0   4       1048.78        980.09        17.23 o
  20   0   4          7.61          5.44         2.77 o
  21   0   4         73.99         93.95         4.93 o
  22   0   4         10.79         11.27         2.58 o
  23   0   4        402.89        364.34         7.63 o
  24   0   4          6.30          3.50         1.78 o
  25   0   4        114.03         99.03         3.44 o
  26   0   4          3.24          2.17         2.54 o
  27   0   4         28.63         26.98         4.15 o
   1   1   4       1405.90       1564.45        29.02 o
   2   1   4         41.16         44.03         5.35 o
   3   1   4        891.20       1083.44        23.92 o
   4   1   4        794.32        890.78        21.68 o
   5   1   4         11.86         17.68         4.56 o
   6   1   4       9919.74      10329.44        64.97 o
   7   1   4       1719.24       1704.58        26.95 o
   8   1   4       7306.62       7738.84       101.57 o
   9   1   4       1646.26       1811.66        49.69 o
  10   1   4        241.64        242.44        17.91 o
  11   1   4        573.02        712.64        30.86 o
  12   1   4         78.42        109.52        12.02 o
  13   1   4          5.35          7.74         8.06 o
  14   1   4         22.40         13.82         3.51 o
  15   1   4          7.13          9.38         2.74 o
  16   1   4          0.75          3.04         3.44 o
  17   1   4         76.26         55.05         2.85 o
  18   1   4         20.57         31.06         2.85 o
  19   1   4         47.15         46.72         3.31 o
  20   1   4        142.57        104.50         4.92 o
  21   1   4        332.74        300.25         5.66 o
  22   1   4          1.21          7.23         1.74 o
  23   1   4         35.74         42.13         2.14 o
  24   1   4          2.92          1.21         1.48 o
  25   1   4         15.31          7.65         1.41 o
  26   1   4         32.12         19.72         1.85 o
  27   1   4          0.76          3.44         1.72 o
   0   2   4       1628.55       1707.34        48.05 o
   1   2   4          7.95         20.40         6.78 o
   2   2   4         84.59         99.79        10.94 o
   3   2   4         96.59        109.77         9.62 o
   4   2   4       5413.10       5583.12        47.82 o
   5   2   4         67.11         90.60        11.12 o
   6   2   4       1831.88       1935.96        30.55 o
   7   2   4         64.83         89.00         6.55 o
   8   2   4         57.55         32.75         8.68 o
   9   2   4         63.77         88.79        11.52 o
  10   2   4        140.69        155.92        14.95 o
  11   2   4        862.00        817.72        35.42 o
  12   2   4       1126.21       1130.33        38.79 o
  13   2   4        145.14        114.01        16.61 o
  14   2   4          7.85          6.20         2.74 o
  15   2   4          2.47          3.92         2.12 o
  16   2   4        198.86        160.50         6.17 o
  17   2   4        845.57        728.38        10.80 o
  18   2   4        169.21        209.07         6.09 o
  19   2   4        112.89         93.11         3.80 o
  20   2   4         34.33         43.45         2.68 o
  21   2   4         35.04         29.67         2.44 o
  22   2   4          3.47          5.00         1.63 o
  23   2   4          1.07         -0.99         1.58 o
  24   2   4          8.00          6.87         1.61 o
  25   2   4        141.58        143.73         3.73 o
  26   2   4          0.09          1.20         1.80 o
  27   2   4          6.36          3.72         3.09 o
   1   3   4        117.14        140.96        13.15 o
   2   3   4         31.57         51.67         7.35 o
   3   3   4         74.63         67.61         7.91 o
   4   3   4       1466.49       1671.60        34.17 o
   5   3   4        864.97        835.18        27.11 o
   6   3   4        581.97        532.98        18.06 o
   7   3   4       4547.18       4773.70        46.32 o
   8   3   4        279.08        404.82        17.27 o
   9   3   4       2315.22       2333.07       112.79 o
  10   3   4          0.37         -0.19         3.91 o
  11   3   4         34.56         31.29         7.95 o
  12   3   4        357.28        402.42        23.09 o
  13   3   4        230.28        199.84        21.34 o
  14   3   4        265.42        287.37         7.89 o
  15   3   4        717.97        720.83         9.74 o
  16   3   4          5.80          6.28         2.52 o
  17   3   4         87.17        113.57         4.32 o
  18   3   4        129.26        131.62         4.78 o
  19   3   4        140.69        158.17         4.73 o
  20   3   4        177.32        171.93         4.45 o
  21   3   4        256.81        252.25         5.13 o
  22   3   4          5.75          8.43         1.67 o
  23   3   4        226.77        234.45         4.69 o
  24   3   4         40.89         47.13         2.19 o
  25   3   4          0.97          5.66         1.50 o
  26   3   4         13.19          9.55         2.07 o
  27   3   4        105.36        117.30         4.66 o
   0   4   4       5077.11       4708.52        98.21 o
   1   4   4        469.79        666.84        27.69 o
   2   4   4       6420.89       5975.78       104.47 o
   3   4   4        532.13        581.99        12.63 o
   4   4   4        152.97        154.21         8.80 o
   5   4   4       1413.64       1302.18        30.70 o
   6   4   4         16.68          8.29         4.43 o
   7   4   4          1.23         40.46         5.57 o
   8   4   4       1356.75       1326.25        31.88 o
   9   4   4       2721.00       2618.74        60.35 o
  10   4   4        279.69        318.95        21.84 o
  11   4   4       1272.16       1355.44        49.85 o
  12   4   4         17.93          9.95         5.43 o
  13   4   4        923.78        949.94        36.46 o
  14   4   4        291.07        271.99         7.19 o
  15   4   4          7.06          1.58         2.19 o
  16   4   4       2455.98       2405.71        23.70 o
  17   4   4        170.77        161.73         4.76 o
  18   4   4          0.77          3.05         1.97 o
  19   4   4        221.48        240.31         6.03 o
  20   4   4        233.38        220.46         4.91 o
  21   4   4        213.39        200.72         4.77 o
  22   4   4          7.29          3.35         1.84 o
  23   4   4        122.53        131.72         3.83 o
  24   4   4         56.38         72.53         2.94 o
  25   4   4         45.41         41.32         2.38 o
  26   4   4        266.00        273.88         6.14 o
  27   4   4          3.46         14.17         3.26 o
   1   5   4         96.87        115.72         9.24 o
   2   5   4         20.70         34.87         4.58 o
   3   5   4       3107.19       3216.33        58.32 o
   4   5   4       1635.00       1611.70        24.62 o
   5   5   4       5206.03       5215.26        46.56 o
   6   5   4       1390.60       1420.65        20.85 o
   7   5   4       4361.22       4166.29        46.36 o
   8   5   4       1356.64       1391.71        31.21 o
   9   5   4        750.58        715.28        32.17 o
  10   5   4        690.01        695.61        31.65 o
  11   5   4        326.95        388.96        23.72 o
  12   5   4        362.78        465.11        21.17 o
  13   5   4        291.70        276.20        20.11 o
  14   5   4       1080.24       1159.22        13.27 o
  15   5   4         12.76         10.99         2.22 o
  16   5   4          2.01          3.17         2.11 o
  17   5   4        285.22        273.01         6.10 o
  18   5   4         16.33         25.73         2.45 o
  19   5   4        178.69        196.43         5.30 o
  20   5   4         76.20         90.09         3.67 o
  21   5   4        221.05        207.42         4.63 o
  22   5   4        100.57        108.85         3.78 o
  23   5   4        191.26        192.56         5.18 o
  24   5   4          7.17          2.19         1.60 o
  25   5   4         47.30         43.04         2.19 o
  26   5   4        183.19        173.17         4.87 o
   0   6   4       3883.69       3665.67        87.30 o
   1   6   4       5562.27       5636.15        54.23 o
   2   6   4       2564.03       2812.09        31.80 o
   3   6   4       4895.45       5529.43        61.60 o
   4   6   4       1964.07       2267.38        30.75 o
   5   6   4       2061.05       2406.47        32.94 o
   6   6   4       2562.24       2400.69        30.09 o
   7   6   4        205.21        230.37        10.61 o
   8   6   4        711.05        654.06        19.60 o
   9   6   4        187.58        276.94        24.59 o
  10   6   4        101.70         78.71        11.66 o
  11   6   4        178.01        212.13        20.68 o
  12   6   4         21.12         16.32         4.53 o
  13   6   4         17.55         21.84         3.27 o
  14   6   4        908.80        894.95        10.26 o
  15   6   4        284.73        343.17         7.17 o
  16   6   4         35.35         41.51         3.60 o
  17   6   4        438.50        450.22         7.73 o
  18   6   4         29.24         27.36         2.57 o
  19   6   4        170.09        152.20         4.70 o
  20   6   4        262.36        290.66         6.13 o
  21   6   4        189.01        172.22         5.52 o
  22   6   4         45.91         55.07         2.98 o
  23   6   4         34.20         34.33         2.57 o
  24   6   4         65.13         63.57         2.79 o
  25   6   4         44.15         40.25         2.24 o
  26   6   4          6.84          3.91         2.33 o
   1   7   4       5496.16       5568.06        73.42 o
   2   7   4          8.66         15.09         4.45 o
   3   7   4       1685.66       1717.00        27.63 o
   4   7   4       1757.36       1713.95        28.40 o
   5   7   4        277.40        363.43        13.64 o
   6   7   4        514.16        467.59        13.81 o
   7   7   4        658.62        783.64        21.81 o
   8   7   4        983.48        995.20        22.95 o
   9   7   4          1.08          4.04         6.64 o
  10   7   4       1099.48       1065.17        40.42 o
  11   7   4        772.13        802.44        44.38 o
  12   7   4       4755.82       4549.25        97.31 o
  13   7   4        275.82        243.90         5.89 o
  14   7   4        664.91        595.29         8.50 o
  15   7   4       1028.46        967.71        12.79 o
  16   7   4        379.39        408.74         6.83 o
  17   7   4       2403.60       2334.85        16.95 o
  18   7   4        101.41        107.74         3.61 o
  19   7   4        304.57        290.32         5.57 o
  20   7   4         39.56         37.85         2.65 o
  21   7   4         46.41         49.20         3.65 o
  22   7   4         49.35         59.74         3.01 o
  23   7   4         51.87         55.59         2.96 o
  24   7   4         56.82         40.96         2.21 o
  25   7   4         13.92         10.26         1.48 o
  26   7   4        192.04        207.73         8.54 o
   0   8   4        426.90        299.84        27.04 o
   1   8   4        194.42        207.60        18.81 o
   2   8   4        309.29        373.18        13.46 o
   3   8   4        210.34        212.27        10.58 o
   4   8   4        536.12        563.89        17.12 o
   5   8   4        770.05        761.82        18.27 o
   6   8   4         18.42         22.37         4.24 o
   7   8   4        771.40        810.80        22.78 o
   8   8   4        444.66        368.24        14.51 o
   9   8   4        101.54         74.83         6.58 o
  10   8   4        453.61        446.15        22.41 o
  11   8   4        692.86        716.11        26.73 o
  12   8   4        145.86        162.16        12.91 o
  13   8   4        105.56         81.68         3.19 o
  14   8   4       5567.08       5340.11        25.70 o
  15   8   4        118.70        141.39         3.86 o
  16   8   4         35.47         38.09         2.67 o
  17   8   4        444.74        426.08         6.79 o
  18   8   4         14.82         20.75         2.05 o
  19   8   4        717.72        756.77         9.73 o
  20   8   4         15.71         17.31         2.43 o
  21   8   4         97.07        115.53         4.43 o
  22   8   4          2.07          1.46         1.77 o
  23   8   4         98.84        132.19         4.04 o
  24   8   4          0.15         -1.77         1.99 o
  25   8   4          8.96          6.78         1.86 o
  26   8   4        147.73        128.54         4.09 o
   1   9   4         15.94          8.31         5.76 o
   2   9   4        251.88        205.33        10.75 o
   3   9   4        156.72        128.20         8.72 o
   4   9   4          0.01         13.52         4.13 o
   5   9   4        254.44        238.65        10.94 o
   6   9   4       1125.01       1306.71        25.05 o
   7   9   4       1057.80       1104.52        31.09 o
   8   9   4          1.86          3.94         6.70 o
   9   9   4       2955.72       2903.87        42.37 o
  10   9   4          3.99          5.32         4.12 o
  11   9   4       2109.49       2148.10        41.23 o
  12   9   4        661.25        693.22        15.37 o
  13   9   4         20.78         26.36         3.34 o
  14   9   4         94.53         97.96         3.60 o
  15   9   4         46.46         35.95         2.18 o
  16   9   4       1217.09       1279.35        11.53 o
  17   9   4         27.56         28.95         2.31 o
  18   9   4        206.34        207.94         5.72 o
  19   9   4         67.87         83.15         3.63 o
  20   9   4         16.82         14.68         1.88 o
  21   9   4          2.17         -1.93         1.93 o
  22   9   4          8.44         11.15         1.75 o
  23   9   4          4.07          5.23         1.76 o
  24   9   4          4.00         10.09         2.30 o
  25   9   4         22.86         29.54         2.07 o
  26   9   4         50.12         62.70         4.89 o
   0  10   4       1041.04       1177.21        54.72 o
   1  10   4        111.89        109.44        12.10 o
   2  10   4        293.45        330.28        16.13 o
   3  10   4       3764.03       4442.17        54.59 o
   4  10   4          3.02          3.76         3.50 o
   5  10   4        413.82        419.22        14.77 o
   6  10   4          7.08          7.43         3.06 o
   7  10   4        569.98        532.20        20.18 o
   8  10   4         26.09         66.60         7.33 o
   9  10   4        532.17        499.56        22.83 o
  10  10   4       1364.84       1448.03        30.56 o
  11  10   4       2853.80       2701.75        33.19 o
  12  10   4        113.50        115.63         4.25 o
  13  10   4       1764.74       1814.16        14.87 o
  14  10   4       1269.77       1248.60        11.12 o
  15  10   4        924.40        843.48         9.21 o
  16  10   4        101.22         98.00         3.30 o
  17  10   4         60.17         58.98         3.83 o
  18  10   4        367.55        422.77         7.89 o
  19  10   4        143.85        145.59         4.47 o
  20  10   4         25.55         27.93         2.23 o
  21  10   4         45.76         43.64         2.56 o
  22  10   4          4.06          6.19         1.57 o
  23  10   4         62.16         53.07         4.06 o
  24  10   4          2.48          2.92         2.51 o
  25  10   4         15.23          8.27         1.39 o
   1  11   4       5885.49       6135.19       107.90 o
   2  11   4       2091.82       2106.31        52.50 o
   3  11   4        223.22        225.22        11.18 o
   4  11   4       1240.50       1256.51        30.65 o
   5  11   4        274.01        317.18        13.34 o
   6  11   4        233.58        228.66        13.36 o
   7  11   4         48.28         63.07         7.19 o
   8  11   4          1.69          6.65         4.59 o
   9  11   4          3.28         10.06         4.87 o
  10  11   4         26.48         33.90         5.84 o
  11  11   4        452.60        432.83         8.93 o
  12  11   4       7307.07       7294.94        31.84 o
  13  11   4       1986.93       1868.82        16.90 o
  14  11   4       2209.79       2125.51        19.93 o
  15  11   4        812.51        831.88         9.34 o
  16  11   4          0.73          1.82         1.56 o
  17  11   4         80.61         74.01         2.98 o
  18  11   4          2.41          5.81         2.19 o
  19  11   4         50.07         49.12         2.78 o
  20  11   4        120.00        135.34         4.25 o
  21  11   4          0.18          0.28         1.83 o
  22  11   4          1.17         -1.55         1.73 o
  23  11   4         71.79         82.08         3.67 o
  24  11   4         91.79        114.54         4.23 o
  25  11   4        137.35        162.89         4.09 o
   0  12   4        561.10        556.36        39.25 o
   1  12   4        137.48        210.81        17.21 o
   2  12   4          7.58          6.57         4.97 o
   3  12   4         36.14         21.20         4.52 o
   4  12   4         14.56          3.25         3.26 o
   5  12   4        139.39        105.42         9.60 o
   6  12   4         47.24         27.28         6.02 o
   7  12   4         13.55         15.25         5.46 o
   8  12   4        170.80        112.16        10.11 o
   9  12   4        193.93        166.72         8.32 o
  10  12   4        392.80        467.84         9.61 o
  11  12   4       1960.57       1845.87        20.91 o
  12  12   4       7906.46       7619.53        53.57 o
  13  12   4        553.18        633.32        10.01 o
  14  12   4       1075.18       1091.06        12.49 o
  15  12   4        101.44         81.15         2.97 o
  16  12   4         27.43         25.51         2.39 o
  17  12   4          5.53          7.70         1.70 o
  18  12   4         13.74         16.76         2.12 o
  19  12   4         40.17         36.49         2.91 o
  20  12   4         24.06         20.85         2.21 o
  21  12   4          0.01         -0.65         2.05 o
  22  12   4        179.99        189.30         4.78 o
  23  12   4         19.19         23.54         2.25 o
  24  12   4        243.38        236.59         6.40 o
  25  12   4         11.80         13.84         2.93 o
   1  13   4        229.91        254.35        16.32 o
   2  13   4         43.57         20.00         4.88 o
   3  13   4       1161.37       1111.63        29.96 o
   4  13   4        339.31        292.66        15.27 o
   5  13   4        184.32        223.09        13.78 o
   6  13   4        394.73        318.94        24.96 o
   7  13   4        277.50        276.46        16.04 o
   8  13   4         10.93          6.78         4.65 o
   9  13   4         17.00         33.81         5.06 o
  10  13   4       1046.75       1022.71        14.96 o
  11  13   4         59.99         45.80         3.73 o
  12  13   4        818.62        769.75        11.54 o
  13  13   4         25.64         29.02         2.98 o
  14  13   4        449.16        405.62         7.78 o
  15  13   4        264.07        255.04         6.15 o
  16  13   4        104.25         78.60         3.37 o
  17  13   4        211.26        216.23         4.91 o
  18  13   4        239.09        222.28         6.05 o
  19  13   4        167.21        174.81         5.33 o
  20  13   4         39.93         37.68         2.57 o
  21  13   4        119.34        140.60         4.16 o
  22  13   4         78.13         76.57         3.42 o
  23  13   4        178.22        163.48         4.97 o
  24  13   4        161.26        145.76         4.89 o
   0  14   4        631.34        507.08        29.25 o
   1  14   4        603.63        612.79        25.72 o
   2  14   4          0.77         14.73         6.57 o
   3  14   4        648.86        591.65        22.67 o
   4  14   4        144.50        131.98        17.96 o
   5  14   4         44.53         45.68         8.09 o
   6  14   4        226.07        258.63        15.59 o
   7  14   4        604.04        597.36        18.26 o
   8  14   4        655.81        758.37        16.64 o
   9  14   4        135.55        124.85         6.30 o
  10  14   4         77.97         64.83         5.34 o
  11  14   4         74.92         57.98         5.78 o
  12  14   4        191.72        204.56         6.13 o
  13  14   4        145.37        134.83         4.97 o
  14  14   4       1445.02       1485.19        15.66 o
  15  14   4         26.95         18.41         2.85 o
  16  14   4        196.99        192.86         5.44 o
  17  14   4         66.17         61.90         3.12 o
  18  14   4         76.24         62.54         3.50 o
  19  14   4        404.20        394.53         7.41 o
  20  14   4         40.21         39.99         2.49 o
  21  14   4         14.33         17.78         1.89 o
  22  14   4         24.48         26.44         2.10 o
  23  14   4          6.93          4.75         1.52 o
  24  14   4         43.78         43.50         2.69 o
   1  15   4        172.85        181.68        18.75 o
   2  15   4        468.62        389.86        27.17 o
   3  15   4        786.36        907.34        28.40 o
   4  15   4        129.14         82.36         8.75 o
   5  15   4          5.10         12.38         3.47 o
   6  15   4       1718.25       1758.68        26.48 o
   7  15   4         25.27         21.52         3.96 o
   8  15   4        108.27         88.75         6.84 o
   9  15   4         52.39         39.47         5.22 o
  10  15   4        259.29        204.40         7.71 o
  11  15   4        174.72        187.18         6.84 o
  12  15   4         25.62         16.45         2.38 o
  13  15   4        487.46        443.78         8.65 o
  14  15   4         42.08         42.76         3.11 o
  15  15   4        167.72        168.77         5.55 o
  16  15   4        398.03        438.97         7.02 o
  17  15   4        874.37        947.24        10.83 o
  18  15   4        183.73        191.13         6.06 o
  19  15   4         79.63         82.04         4.02 o
  20  15   4          7.09          7.65         1.95 o
  21  15   4         38.13         32.71         2.56 o
  22  15   4         30.30         40.19         2.73 o
  23  15   4          0.63          1.33         2.31 o
   0  16   4        143.81        112.38        22.31 o
   1  16   4       1235.66       1166.58        38.99 o
   2  16   4        262.52        260.02         7.97 o
   3  16   4        487.99        487.62        10.78 o
   4  16   4        439.24        431.13         8.47 o
   5  16   4       1223.26       1283.34        17.74 o
   6  16   4        762.07        642.78        13.46 o
   7  16   4        123.41        166.85        10.55 o
   8  16   4          1.80          7.77         3.52 o
   9  16   4          5.11         -0.27         3.12 o
  10  16   4        673.37        652.30        12.35 o
  11  16   4        154.06        161.65         6.11 o
  12  16   4        378.79        430.03         8.56 o
  13  16   4        134.30        145.28         5.31 o
  14  16   4        551.29        526.78         9.55 o
  15  16   4         37.00         37.40         2.86 o
  16  16   4        111.90        110.69         3.96 o
  17  16   4        128.46        115.80         4.05 o
  18  16   4         43.98         54.82         3.52 o
  19  16   4          2.34          1.52         1.78 o
  20  16   4        385.65        436.58         8.24 o
  21  16   4         23.17         35.03         2.51 o
  22  16   4         41.59         55.35         2.40 o
  23  16   4          2.92         -0.73         1.95 o
   1  17   4       1274.02       1196.26        12.56 o
   2  17   4          4.80         -1.43         2.08 o
   3  17   4        117.24        137.08         7.65 o
   4  17   4         13.92         22.68         4.90 o
   5  17   4       1092.93       1102.11        16.95 o
   6  17   4          5.06         15.21         3.32 o
   7  17   4        521.88        518.09        10.69 o
   8  17   4       1152.11       1175.70        19.73 o
   9  17   4        622.58        644.56        13.62 o
  10  17   4        463.63        455.26         9.85 o
  11  17   4          7.44          9.30         2.82 o
  12  17   4         29.26         31.51         2.96 o
  13  17   4          1.29          2.15         1.94 o
  14  17   4         58.11         76.62         3.64 o
  15  17   4         55.97         57.75         3.22 o
  16  17   4         26.62         25.52         2.25 o
  17  17   4          0.99         -1.00         1.81 o
  18  17   4         45.59         44.70         3.47 o
  19  17   4         67.24         76.46         3.64 o
  20  17   4          2.11          1.08         1.78 o
  21  17   4         92.77         85.22         2.91 o
  22  17   4          6.23          6.60         1.92 o
   0  18   4        531.03        451.04        14.07 o
   1  18   4        686.23        653.56        10.55 o
   2  18   4        503.83        522.71        10.48 o
   3  18   4        738.59        784.56        12.25 o
   4  18   4        287.69        276.20         7.45 o
   5  18   4        554.50        454.05        11.64 o
   6  18   4         32.91         28.29         3.27 o
   7  18   4          2.83          8.58         3.94 o
   8  18   4       2102.96       1973.56        19.57 o
   9  18   4       1332.79       1354.41        15.00 o
  10  18   4         48.14         65.46         4.26 o
  11  18   4        121.50        124.00         5.58 o
  12  18   4        105.71         96.27         4.45 o
  13  18   4         40.68         41.91         3.29 o
  14  18   4         38.33         40.08         2.71 o
  15  18   4          0.41         -0.82         1.88 o
  16  18   4        528.63        584.61         8.02 o
  17  18   4         56.22         56.43         2.75 o
  18  18   4         34.45         30.61         2.52 o
  19  18   4          3.40          5.45         1.89 o
  20  18   4         13.11          3.99         1.69 o
  21  18   4        429.79        395.10         7.85 o
  22  18   4          0.00         -0.98         2.61 o
   1  19   4         12.34         13.77         3.00 o
   2  19   4        210.30        202.96        10.24 o
   3  19   4         87.25         65.35         4.80 o
   4  19   4        704.98        609.29        11.45 o
   5  19   4         13.18         11.93         3.33 o
   6  19   4        175.03        157.26         6.29 o
   7  19   4        657.16        587.36        11.40 o
   8  19   4       1803.54       1757.27        19.99 o
   9  19   4       2075.82       2165.30        21.57 o
  10  19   4        224.50        198.52         6.10 o
  11  19   4        505.74        483.65        10.34 o
  12  19   4        113.46        136.53         5.09 o
  13  19   4         88.11        100.45         4.53 o
  14  19   4        145.21        167.99         5.44 o
  15  19   4          0.56          5.96         2.27 o
  16  19   4          0.47          2.86         2.02 o
  17  19   4         74.11         75.92         3.28 o
  18  19   4         32.34         27.74         3.14 o
  19  19   4         19.73         21.42         2.23 o
  20  19   4          3.02          6.57         1.59 o
  21  19   4         65.66         80.01         4.09 o
   0  20   4         36.41         40.59         5.90 o
   1  20   4         43.93         29.80         3.70 o
   2  20   4       1428.30       1277.25        20.10 o
   3  20   4        208.12        205.23         8.02 o
   4  20   4         46.67         56.35         6.14 o
   5  20   4         13.09         10.64         4.60 o
   6  20   4        133.68        158.01         7.23 o
   7  20   4         49.16         48.01         3.97 o
   8  20   4         36.48         43.69         3.57 o
   9  20   4          1.64          2.23         2.44 o
  10  20   4        663.53        603.00        10.30 o
  11  20   4        126.20        125.36         4.82 o
  12  20   4          1.59          2.86         2.24 o
  13  20   4         20.69         32.63         2.91 o
  14  20   4        229.78        245.46         6.33 o
  15  20   4          3.15          4.70         3.22 o
  16  20   4          7.06          8.37         2.72 o
  17  20   4          4.86          4.39         1.71 o
  18  20   4         40.04         41.72         2.87 o
  19  20   4          1.25          3.21         3.02 o
  20  20   4         11.15         19.66         1.92 o
   1  21   4          1.07          8.60         2.89 o
   2  21   4         88.11        109.37         6.94 o
   3  21   4          0.01         11.36         3.28 o
   4  21   4        283.86        231.92         9.79 o
   5  21   4        105.16         83.87         5.62 o
   6  21   4       1403.10       1307.80        17.57 o
   7  21   4        391.35        485.18         9.52 o
   8  21   4        842.43        810.61        11.74 o
   9  21   4         13.69         16.99         3.04 o
  10  21   4        358.35        333.31         7.65 o
  11  21   4         26.90         37.86         3.08 o
  12  21   4         36.04         23.63         2.94 o
  13  21   4        118.82        114.70         4.48 o
  14  21   4         25.30         16.64         2.41 o
  15  21   4        115.52        103.54         4.58 o
  16  21   4         13.88         20.57         2.18 o
  17  21   4        256.22        277.11         5.13 o
  18  21   4          3.58          1.37         2.02 o
  19  21   4          0.38          0.39         1.82 o
   0  22   4          4.66         12.44         4.14 o
   1  22   4        418.10        402.85        12.69 o
   2  22   4         92.51        113.18         7.27 o
   3  22   4        589.63        620.22        14.96 o
   4  22   4        683.59        594.19        13.08 o
   5  22   4         36.09         47.76         4.03 o
   6  22   4        235.53        234.04         7.70 o
   7  22   4       1142.16       1175.86        16.76 o
   8  22   4        277.48        281.92         6.99 o
   9  22   4         78.83         58.36         3.54 o
  10  22   4         92.25         59.77         3.58 o
  11  22   4         75.66         89.62         3.94 o
  12  22   4         18.93         19.80         2.48 o
  13  22   4         28.02         36.77         3.01 o
  14  22   4        326.37        359.76         7.17 o
  15  22   4         22.47         30.36         2.02 o
  16  22   4         45.40         53.90         2.62 o
  17  22   4        258.63        268.47        14.95 o
  18  22   4         25.15         28.85         2.74 o
  19  22   4          7.61          6.68         2.44 o
   1  23   4         94.68        114.07         7.08 o
   2  23   4        629.27        573.58        14.68 o
   3  23   4        130.97        138.02         6.65 o
   4  23   4        537.15        569.72        11.28 o
   5  23   4         84.45        104.91         5.33 o
   6  23   4       1247.11       1260.69        17.03 o
   7  23   4         14.56         10.27         2.78 o
   8  23   4         50.65         45.75         3.60 o
   9  23   4        113.34        124.09         5.44 o
  10  23   4          0.45          1.59         2.33 o
  11  23   4          9.77          6.75         2.16 o
  12  23   4        111.78        102.16         4.33 o
  13  23   4          0.86         -0.76         1.89 o
  14  23   4         49.01         64.25         3.09 o
  15  23   4        102.73        102.99         3.44 o
  16  23   4          2.59          1.54         1.73 o
  17  23   4         15.10         24.37         2.67 o
  18  23   4          3.42          6.35         2.44 o
   0  24   4        205.28        185.34         8.17 o
   1  24   4         13.27         15.67         2.68 o
   2  24   4         77.29         76.55         5.15 o
   3  24   4          6.65          3.38         2.71 o
   4  24   4        176.48        170.95         6.28 o
   5  24   4          0.78         -2.56         2.56 o
   6  24   4        441.47        460.71        10.13 o
   7  24   4         43.05         50.39         3.71 o
   8  24   4          2.82          4.88         2.29 o
   9  24   4          8.11         22.18         2.52 o
  10  24   4        111.10        118.75         4.13 o
  11  24   4        101.28        107.59         3.78 o
  12  24   4         15.87         11.05         2.35 o
  13  24   4          8.61         11.53         2.07 o
  14  24   4         10.99          7.56         1.99 o
  15  24   4        107.87        102.67         3.29 o
  16  24   4         77.15         88.49         8.31 o
   1  25   4         12.84         11.47         2.65 o
   2  25   4         17.23         15.37         2.48 o
   3  25   4         23.63         19.04         2.72 o
   4  25   4          0.00          1.23         2.38 o
   5  25   4         20.81         24.03         2.77 o
   6  25   4         31.46         26.75         2.81 o
   7  25   4         43.16         26.43         2.43 o
   8  25   4         54.41         53.56         2.90 o
   9  25   4         19.08         19.34         2.02 o
  10  25   4          4.54          7.43         1.69 o
  11  25   4          2.43          3.01         1.96 o
  12  25   4        265.99        256.17         5.92 o
  13  25   4        153.81        158.62         5.56 o
  14  25   4         21.52         22.40         1.91 o
  15  25   4         29.67         36.17         4.97 o
   0  26   4        121.20        116.16         8.57 o
   1  26   4        205.11        180.55         5.92 o
   2  26   4        531.36        556.49        10.24 o
   3  26   4          9.75         13.67         3.18 o
   4  26   4        318.97        312.79         7.71 o
   5  26   4          0.26          0.05         2.24 o
   6  26   4         89.29         86.63         3.69 o
   7  26   4          3.72          6.65         1.93 o
   8  26   4         39.43         37.01         2.51 o
   9  26   4        186.63        198.36         4.25 o
  10  26   4          0.95         -0.14         1.25 o
  11  26   4        107.90         99.22         3.56 o
  12  26   4        183.16        160.84         5.92 o
  13  26   4        127.60        123.28         4.40 o
  14  26   4         86.87        104.36         4.93 o
   1  27   4          0.03         -1.96         2.40 o
   2  27   4        145.53        142.08         5.58 o
   3  27   4         80.56         67.65         4.14 o
   4  27   4          3.20          5.59         2.75 o
   5  27   4         81.14         88.37         4.25 o
   6  27   4         78.72         86.00         4.07 o
   7  27   4         67.98         67.21         3.36 o
   8  27   4         88.34         82.71         3.48 o
   9  27   4         64.13         79.22         3.08 o
  10  27   4          9.49          1.16         2.58 o
  11  27   4          8.35          7.22         2.25 o
  12  27   4          7.20         10.42         2.06 o
  13  27   4          9.57          2.44         2.61 o
   0  28   4          2.48          3.80         4.56 o
   1  28   4          2.22          4.37         2.56 o
   2  28   4          1.44          2.87         2.63 o
   3  28   4          8.03         12.73         2.20 o
   4  28   4          0.38          4.12         2.79 o
   5  28   4          0.02          0.91         1.75 o
   6  28   4         50.19         57.42         2.89 o
   7  28   4         18.18          9.30         1.58 o
   8  28   4         41.93         24.67         3.54 o
   9  28   4         17.05         16.13         3.30 o
  10  28   4          5.60          4.20         1.95 o
  11  28   4         24.51         22.67         2.92 o
   1  29   4         30.10         47.40         3.64 o
   2  29   4          0.03          2.01         2.37 o
   3  29   4         75.46         94.98         4.16 o
   4  29   4        101.83        102.91         6.72 o
   5  29   4         82.43         75.85         3.31 o
   6  29   4          9.90         11.56         1.63 o
   7  29   4         53.48         53.44         2.80 o
   8  29   4          1.35          1.85         2.36 o
   9  29   4         51.09         53.25         3.73 o
   0  30   4         48.21         27.21         9.77 o
   1  30   4          2.37         -1.22         1.42 o
   2  30   4        117.24        128.66         5.93 o
   3  30   4         26.04         21.29         3.21 o
   4  30   4          5.04          3.68         2.42 o
   5  30   4        160.26        171.66         4.90 o
   6  30   4         56.94         45.93         4.89 o
   1   0   5        223.70        243.40        19.51 o
   2   0   5        830.03        823.09        34.30 o
   3   0   5         96.69         79.36        12.13 o
   4   0   5         74.92         38.92         9.02 o
   5   0   5       6065.16       6838.70       145.12 o
   6   0   5      10154.75      11125.92       118.69 o
   7   0   5          5.30         13.00         6.72 o
   8   0   5       5256.59       5073.02       130.13 o
   9   0   5        432.79        498.86        41.21 o
  10   0   5         94.44         79.48        17.59 o
  11   0   5        601.83        589.91        44.14 o
  12   0   5         18.49         44.63        14.50 o
  13   0   5        138.58        112.40         7.69 o
  14   0   5          5.05          3.57         3.24 o
  15   0   5        434.63        363.92        13.71 o
  16   0   5       1680.34       1662.09        24.98 o
  17   0   5        131.20        164.86        11.11 o
  18   0   5       2680.52       2514.23        40.46 o
  19   0   5        649.33        530.96        15.56 o
  20   0   5         74.62         89.03         5.70 o
  21   0   5          9.37         22.13         3.62 o
  22   0   5          1.30          1.77         2.55 o
  23   0   5         19.92         20.61         2.86 o
  24   0   5         22.29         27.24         2.62 o
  25   0   5        255.51        246.06        10.18 o
  26   0   5          0.44          0.76         1.76 o
   0   1   5         51.99         82.47        14.41 o
   1   1   5       3665.53       3987.57        52.91 o
   2   1   5         21.64         19.31         6.08 o
   3   1   5        195.05        255.26        14.08 o
   4   1   5        121.97        198.29        12.04 o
   5   1   5        144.64        193.00        11.67 o
   6   1   5       2727.06       2679.60        41.24 o
   7   1   5       4133.73       4374.52        63.68 o
   8   1   5        825.73        793.27        50.73 o
   9   1   5        212.02        200.96        18.43 o
  10   1   5          5.27          9.30         5.89 o
  11   1   5        857.28        774.78        35.52 o
  12   1   5         47.03         38.68         5.98 o
  13   1   5        251.91        280.20         8.44 o
  14   1   5         30.43         35.87         3.36 o
  15   1   5          4.82          9.22         2.38 o
  16   1   5        434.88        409.60         9.72 o
  17   1   5       1075.55        998.50        16.01 o
  18   1   5        108.17        113.55         8.03 o
  19   1   5         10.35          8.27         3.01 o
  20   1   5        217.89        208.05         6.29 o
  21   1   5         56.80         62.70         3.32 o
  22   1   5          0.27          6.61         1.92 o
  23   1   5         35.02         35.60         2.36 o
  24   1   5         11.03         11.21         1.54 o
  25   1   5          0.93          0.97         1.41 o
  26   1   5          1.32          8.83         1.65 o
   1   2   5        114.71        133.41         9.49 o
   2   2   5       2546.07       2467.81        41.71 o
   3   2   5        502.88        547.65        19.77 o
   4   2   5        960.12        868.04        22.40 o
   5   2   5       2933.42       3320.87        43.19 o
   6   2   5        721.74        745.83        22.06 o
   7   2   5        150.14        151.03        12.34 o
   8   2   5       1239.01       1187.30        44.84 o
   9   2   5        678.87        749.33        35.70 o
  10   2   5          4.99         12.71         6.09 o
  11   2   5        140.78        130.05        15.03 o
  12   2   5       1371.72       1331.94        23.05 o
  13   2   5        381.04        350.14         8.36 o
  14   2   5         26.59         28.89         4.33 o
  15   2   5        342.52        366.41         8.17 o
  16   2   5        202.51        154.76         6.59 o
  17   2   5         82.04         73.53         4.06 o
  18   2   5         23.91         23.72         5.71 o
  19   2   5          4.86          4.39         3.10 o
  20   2   5        127.65        145.75         6.95 o
  21   2   5         65.69         66.79         3.43 o
  22   2   5         90.51         84.49         3.52 o
  23   2   5         40.17         31.40         2.23 o
  24   2   5          3.16          4.28         1.74 o
  25   2   5         26.17         32.75         2.77 o
  26   2   5         80.52         73.56         3.47 o
   0   3   5        335.08        253.86        19.90 o
   1   3   5         21.81         31.72         6.36 o
   2   3   5       1650.81       1717.37        34.97 o
   3   3   5       5327.80       5615.60        56.30 o
   4   3   5       3740.49       4092.45        52.99 o
   5   3   5       3032.83       3231.36        62.51 o
   6   3   5         21.53         44.97         5.99 o
   7   3   5        477.14        502.91        22.26 o
   8   3   5       3670.08       3949.47        67.86 o
   9   3   5        522.13        548.37        30.84 o
  10   3   5       1524.38       1511.00        50.20 o
  11   3   5          3.25         21.34         7.72 o
  12   3   5        222.81        195.72         7.67 o
  13   3   5         16.11         22.86         2.86 o
  14   3   5        113.87        112.56         4.88 o
  15   3   5        509.22        474.11         9.27 o
  16   3   5        133.23        135.48         5.20 o
  17   3   5        522.46        583.70        11.06 o
  18   3   5        578.80        521.50        11.44 o
  19   3   5        722.71        665.02        11.54 o
  20   3   5         19.13         23.34         3.03 o
  21   3   5          2.27         -1.63         2.18 o
  22   3   5         63.64         77.34         3.79 o
  23   3   5        112.36        100.63         4.15 o
  24   3   5        136.76        130.83         4.12 o
  25   3   5         71.31         65.20         2.53 o
  26   3   5        169.81        150.33         7.33 o
   1   4   5        783.65        788.60        24.10 o
   2   4   5         13.62          6.85         7.22 o
   3   4   5        882.71        932.91        25.89 o
   4   4   5        390.49        332.22        15.40 o
   5   4   5         87.25        131.67        13.99 o
   6   4   5       2486.15       2730.81        41.97 o
   7   4   5         14.50         -2.98         4.58 o
   8   4   5        173.21        143.64        33.23 o
   9   4   5        353.16        358.46        20.93 o
  10   4   5        802.09        876.69        38.62 o
  11   4   5         16.79         23.36        12.30 o
  12   4   5        252.49        246.51         8.33 o
  13   4   5        345.38        356.88         7.06 o
  14   4   5        199.61        188.11         6.44 o
  15   4   5        294.90        275.21         7.78 o
  16   4   5        593.38        527.76        10.38 o
  17   4   5        240.79        210.46         6.81 o
  18   4   5          6.11          9.02         2.61 o
  19   4   5        227.30        242.75         7.17 o
  20   4   5        416.27        469.33         9.44 o
  21   4   5          5.72          5.18         2.54 o
  22   4   5        136.70        115.06         4.72 o
  23   4   5         19.71         11.11         2.52 o
  24   4   5         30.01         23.75         2.19 o
  25   4   5         92.57         99.84         3.23 o
  26   4   5          1.85          8.31         2.77 o
   0   5   5        848.83        856.03        48.70 o
   1   5   5       3132.27       3345.17        56.50 o
   2   5   5       1150.03       1041.04        31.61 o
   3   5   5         45.36         50.71         8.54 o
   4   5   5        320.33        366.24        19.91 o
   5   5   5         20.49         23.90         6.47 o
   6   5   5        173.59        196.04        10.39 o
   7   5   5       1564.68       1622.37        41.15 o
   8   5   5         85.71         91.50        13.22 o
   9   5   5         74.48         74.48        11.50 o
  10   5   5          2.08          4.43         9.12 o
  11   5   5        145.18        132.15        16.86 o
  12   5   5        326.65        318.06         8.07 o
  13   5   5        125.40        171.33         6.33 o
  14   5   5        309.64        300.67         8.84 o
  15   5   5         38.37         36.16         3.07 o
  16   5   5         48.02         39.99         3.59 o
  17   5   5        647.96        614.43        12.09 o
  18   5   5        782.24        769.82        13.89 o
  19   5   5        442.25        446.31         9.38 o
  20   5   5        470.84        426.03         9.03 o
  21   5   5         33.11         39.87         3.25 o
  22   5   5          6.81          8.60         2.56 o
  23   5   5         23.03         21.31         2.47 o
  24   5   5        157.86        182.66         4.58 o
  25   5   5          0.07          2.58         1.31 o
   1   6   5        361.57        419.65        23.94 o
   2   6   5        211.05        160.81        15.44 o
   3   6   5         25.12         30.62        14.17 o
   4   6   5       1929.08       2079.29        44.10 o
   5   6   5         51.33         30.19         7.06 o
   6   6   5        120.72         95.85         7.87 o
   7   6   5         21.20          8.42         3.56 o
   8   6   5        100.37        120.79        15.70 o
   9   6   5        838.35        923.42        40.45 o
  10   6   5        204.35        206.87        19.94 o
  11   6   5        260.03        261.38        10.53 o
  12   6   5        164.83        146.93         5.28 o
  13   6   5        796.98        697.62        11.10 o
  14   6   5         41.15         37.38         3.88 o
  15   6   5        352.27        333.84         7.60 o
  16   6   5         37.68         32.07         2.88 o
  17   6   5          7.39          2.75         2.95 o
  18   6   5         93.00         93.15         5.19 o
  19   6   5          0.24          4.32         2.35 o
  20   6   5         13.97          4.72         2.14 o
  21   6   5         26.04         18.38         2.54 o
  22   6   5        122.20         99.68         4.05 o
  23   6   5         19.46         26.74         2.51 o
  24   6   5          8.41         20.35         2.06 o
  25   6   5          0.78          0.96         1.17 o
   0   7   5        246.27        217.43        24.43 o
   1   7   5         67.39        117.12        13.05 o
   2   7   5        567.88        498.48        32.00 o
   3   7   5        929.69        949.66        35.75 o
   4   7   5         75.05         66.65         9.99 o
   5   7   5         62.51         57.90         8.07 o
   6   7   5        238.71        190.84        11.28 o
   7   7   5         34.49         32.88         6.49 o
   8   7   5        131.97        119.26        24.19 o
   9   7   5         97.68         74.08        16.21 o
  10   7   5       1101.78       1009.85        42.88 o
  11   7   5        236.81        237.22        10.35 o
  12   7   5        451.04        411.02         8.36 o
  13   7   5       2326.68       2269.44        18.68 o
  14   7   5         60.26         51.66         3.46 o
  15   7   5        497.39        506.27         9.25 o
  16   7   5        169.45        183.50         5.73 o
  17   7   5          0.70          5.80         2.32 o
  18   7   5         22.33         28.29         3.22 o
  19   7   5         27.27         26.98         2.74 o
  20   7   5          3.83          3.16         1.79 o
  21   7   5          0.00         -0.99         2.16 o
  22   7   5         32.76         34.22         2.69 o
  23   7   5         15.78         27.52         2.56 o
  24   7   5         44.18         57.05         2.81 o
  25   7   5          8.01          7.07         1.97 o
   1   8   5        203.71        184.00        16.81 o
   2   8   5        998.11        878.89        34.34 o
   3   8   5          2.05          3.99         6.56 o
   4   8   5         46.28        100.60        12.08 o
   5   8   5       1210.16       1239.13        32.27 o
   6   8   5        106.81        135.57         9.80 o
   7   8   5        155.03        159.25        14.70 o
   8   8   5        224.09        206.42        26.14 o
   9   8   5          1.30         -2.22         9.53 o
  10   8   5        363.25        335.87        12.07 o
  11   8   5         24.13         17.40         4.61 o
  12   8   5         23.62         27.96         2.90 o
  13   8   5        139.33        141.21         4.60 o
  14   8   5          8.25          5.31         1.97 o
  15   8   5        832.94        834.30        13.85 o
  16   8   5        195.71        202.45         6.28 o
  17   8   5        445.55        497.74        10.73 o
  18   8   5         26.39         34.69         3.53 o
  19   8   5          5.33          3.45         2.07 o
  20   8   5         41.31         55.28         3.14 o
  21   8   5          0.05         -0.74         2.18 o
  22   8   5          1.99          5.82         2.05 o
  23   8   5         12.44         13.39         2.01 o
  24   8   5        186.43        197.86         4.38 o
  25   8   5          1.06          7.63         1.80 o
   0   9   5        770.18        748.05        45.77 o
   1   9   5       2201.63       2483.96        59.00 o
   2   9   5        173.09        236.15        18.50 o
   3   9   5       1436.22       1543.40        46.09 o
   4   9   5       1970.50       1944.29        51.52 o
   5   9   5        681.02        661.41        24.45 o
   6   9   5        176.83        150.20        15.65 o
   7   9   5         31.47         25.54         7.19 o
   8   9   5         76.48         82.43        30.70 o
   9   9   5       1172.67       1303.28        49.55 o
  10   9   5        335.16        273.62         8.74 o
  11   9   5         46.91         60.81         3.64 o
  12   9   5        705.78        659.49        11.60 o
  13   9   5        245.34        237.14         7.86 o
  14   9   5         42.84         38.42         2.66 o
  15   9   5        798.89        794.45        13.09 o
  16   9   5          4.61         10.89         2.66 o
  17   9   5          6.90         11.65         2.63 o
  18   9   5        191.18        196.97         6.19 o
  19   9   5         84.04         94.38         4.24 o
  20   9   5         11.41          8.96         2.18 o
  21   9   5          0.52          2.65         1.87 o
  22   9   5          0.49          0.06         1.98 o
  23   9   5          0.25         -1.67         1.67 o
  24   9   5         82.93         91.55         3.54 o
  25   9   5         44.60         35.83         4.07 o
   1  10   5       2069.96       2211.17        56.73 o
   2  10   5       1598.76       1575.34        47.69 o
   3  10   5         18.47         61.91        10.45 o
   4  10   5        450.23        523.20        22.47 o
   5  10   5         74.48         77.82         9.27 o
   6  10   5          1.95         24.83         9.46 o
   7  10   5          0.66          4.40         5.94 o
   8  10   5       1672.77       1614.43        42.19 o
   9  10   5        943.35        869.45        19.27 o
  10  10   5       1978.19       1929.32        23.33 o
  11  10   5       5910.79       5670.78        39.33 o
  12  10   5        684.13        651.73        16.93 o
  13  10   5         12.29         16.44         2.34 o
  14  10   5       2168.25       2212.07        16.95 o
  15  10   5       1538.13       1481.70        14.20 o
  16  10   5        394.46        365.02         9.94 o
  17  10   5        719.94        744.34        10.70 o
  18  10   5         61.20         60.93         3.96 o
  19  10   5         75.64         74.92         4.36 o
  20  10   5         48.14         37.29         2.77 o
  21  10   5         17.60         10.06         1.73 o
  22  10   5          1.12          2.13         1.65 o
  23  10   5          4.84          6.14         1.50 o
  24  10   5          8.38         13.59         1.48 o
   0  11   5       7672.02       7873.69       155.05 o
   1  11   5         52.74         64.43        10.43 o
   2  11   5         61.08         71.62        11.57 o
   3  11   5       3619.45       3877.64        75.75 o
   4  11   5        433.38        390.87        19.89 o
   5  11   5         55.48         32.66         8.93 o
   6  11   5        304.38        370.35        24.53 o
   7  11   5        743.58        678.35        32.78 o
   8  11   5        575.03        531.71        12.07 o
   9  11   5        616.88        640.33        13.74 o
  10  11   5       1817.69       1667.21        25.20 o
  11  11   5       1941.92       1759.65        28.86 o
  12  11   5          0.93         14.55         3.01 o
  13  11   5       1761.25       1699.27        19.59 o
  14  11   5         32.29         31.42         2.40 o
  15  11   5         25.35         23.85         2.46 o
  16  11   5       1679.18       1722.92        16.93 o
  17  11   5         65.19         69.98         3.79 o
  18  11   5          0.70         -0.99         2.28 o
  19  11   5         67.07         68.73         3.60 o
  20  11   5         98.89         79.41         3.58 o
  21  11   5          5.14          4.96         1.43 o
  22  11   5          0.98          0.46         1.88 o
  23  11   5         81.74         78.09         3.71 o
  24  11   5          2.10          0.75         1.48 o
   1  12   5         71.59         48.61         8.60 o
   2  12   5       1051.73       1113.86        41.84 o
   3  12   5        346.20        332.47        18.91 o
   4  12   5         34.09         33.00         6.47 o
   5  12   5         16.79         19.79        10.34 o
   6  12   5        932.46        895.75        15.79 o
   7  12   5          6.76          7.80         2.43 o
   8  12   5         13.43          7.13         2.83 o
   9  12   5          1.27          1.35         4.09 o
  10  12   5        220.88        212.85         6.99 o
  11  12   5        959.76        964.30        13.88 o
  12  12   5       2203.24       2114.53        24.52 o
  13  12   5        190.73        185.83         6.34 o
  14  12   5        192.10        185.16         5.91 o
  15  12   5         14.48         13.02         2.46 o
  16  12   5          6.06          7.70         2.39 o
  17  12   5         66.90         65.65         3.21 o
  18  12   5         57.23         60.29         3.51 o
  19  12   5         91.12         88.10         3.81 o
  20  12   5         40.59         51.41         2.87 o
  21  12   5         63.13         72.48         3.03 o
  22  12   5          2.33          3.73         1.87 o
  23  12   5          0.25          1.30         1.88 o
  24  12   5          2.00          5.84         1.50 o
   0  13   5          0.02          3.26         7.33 o
   1  13   5         14.65         14.01         7.31 o
   2  13   5        103.99        126.09        12.30 o
   3  13   5        221.62        254.30        17.02 o
   4  13   5       1156.57       1189.52        17.60 o
   5  13   5         14.90         12.70         2.41 o
   6  13   5        325.21        284.32         7.08 o
   7  13   5        917.02        899.52        17.25 o
   8  13   5          3.24         -0.35         2.46 o
   9  13   5         58.59         85.92         4.84 o
  10  13   5        907.55        835.90        14.95 o
  11  13   5        679.34        607.48        11.65 o
  12  13   5        266.95        263.63         9.13 o
  13  13   5        245.12        276.16        10.43 o
  14  13   5          2.35          0.84         2.24 o
  15  13   5         46.09         47.95         2.90 o
  16  13   5       1167.92       1176.09        12.10 o
  17  13   5         13.72          7.04         1.94 o
  18  13   5         95.60        111.02         3.96 o
  19  13   5          8.40          8.09         1.92 o
  20  13   5        101.11        107.67         3.73 o
  21  13   5          1.72          3.62         1.52 o
  22  13   5         16.51         22.98         2.45 o
  23  13   5         85.15        103.52         5.51 o
   1  14   5        316.94        334.55         7.94 o
   2  14   5        639.98        652.74        10.16 o
   3  14   5         16.51          9.01         3.25 o
   4  14   5        129.39        108.67         4.55 o
   5  14   5        523.16        498.62         9.57 o
   6  14   5        436.40        427.75         9.91 o
   7  14   5        233.58        244.70         7.77 o
   8  14   5        460.86        429.41         9.85 o
   9  14   5        119.50        124.13         5.15 o
  10  14   5        132.87        137.72         7.48 o
  11  14   5          0.00          1.57         3.17 o
  12  14   5         67.40         57.65         4.57 o
  13  14   5        626.72        612.48        11.58 o
  14  14   5         26.68         28.16         2.70 o
  15  14   5         16.38         21.03         2.31 o
  16  14   5        504.62        469.85         7.62 o
  17  14   5         22.16         30.01         3.52 o
  18  14   5        282.06        295.77         6.85 o
  19  14   5         87.14         91.00         4.22 o
  20  14   5         27.65         32.25         2.65 o
  21  14   5         41.58         51.73         3.85 o
  22  14   5          0.03          0.98         1.57 o
  23  14   5         27.74         28.42         2.13 o
   0  15   5         14.19          3.54         2.63 o
   1  15   5         56.88         70.66         3.94 o
   2  15   5          6.65         10.78         2.12 o
   3  15   5         91.18        117.60         5.22 o
   4  15   5          2.30          3.25         2.24 o
   5  15   5        269.85        272.17         9.06 o
   6  15   5         13.77         22.15         4.43 o
   7  15   5        139.37        136.75         7.06 o
   8  15   5        243.05        228.46         7.31 o
   9  15   5        723.62        760.56        17.45 o
  10  15   5        106.70        117.72         8.05 o
  11  15   5        495.44        553.58        16.27 o
  12  15   5         83.61         77.88         4.63 o
  13  15   5        714.16        714.23        11.48 o
  14  15   5          7.55          5.59         2.05 o
  15  15   5         60.69         59.61         3.23 o
  16  15   5          3.57          2.71         1.88 o
  17  15   5         65.54         86.62         3.95 o
  18  15   5        219.56        230.69         6.59 o
  19  15   5         48.81         59.05         3.40 o
  20  15   5          4.81         11.26         1.98 o
  21  15   5         28.79         23.50         2.40 o
  22  15   5        491.46        525.77        10.15 o
   1  16   5         55.40         53.43         4.43 o
   2  16   5        155.89        138.97         5.24 o
   3  16   5        437.48        429.19         7.87 o
   4  16   5       1042.97       1103.42        17.61 o
   5  16   5       1373.69       1340.74        18.04 o
   6  16   5        338.24        317.99        10.81 o
   7  16   5        143.87        143.84         6.10 o
   8  16   5        974.60        931.51        16.25 o
   9  16   5       1191.50       1220.62        19.80 o
  10  16   5        205.20        189.98         8.33 o
  11  16   5          0.00          6.27         2.38 o
  12  16   5         87.95         94.11         4.61 o
  13  16   5          8.50         16.97         3.03 o
  14  16   5        150.02        136.93         4.80 o
  15  16   5        831.53        871.08         9.84 o
  16  16   5         58.61         61.62         3.07 o
  17  16   5        112.10        110.00         4.07 o
  18  16   5        103.48         98.10         4.27 o
  19  16   5         34.74         35.32         2.48 o
  20  16   5         90.92        101.80         3.87 o
  21  16   5        108.66         89.51         3.27 o
  22  16   5         14.85         23.12         2.59 o
   0  17   5        681.53        697.89        15.89 o
   1  17   5        257.69        273.64         6.72 o
   2  17   5          0.03          0.06         2.43 o
   3  17   5        251.90        291.95         7.14 o
   4  17   5       1073.50       1045.27        13.49 o
   5  17   5       1798.19       1724.58        19.84 o
   6  17   5         28.81         26.98         3.33 o
   7  17   5        191.49        187.00         8.78 o
   8  17   5        165.71        171.17         7.76 o
   9  17   5        453.45        436.10        10.54 o
  10  17   5        842.61        833.68        14.56 o
  11  17   5        521.86        585.89        10.50 o
  12  17   5        155.40        147.99         5.54 o
  13  17   5        344.10        379.32         8.44 o
  14  17   5        342.92        378.10         7.44 o
  15  17   5         52.49         40.89         2.64 o
  16  17   5         39.96         35.06         2.31 o
  17  17   5         84.45         95.08         3.92 o
  18  17   5        404.41        439.89         7.85 o
  19  17   5        298.21        310.88         7.33 o
  20  17   5         73.80         98.88         4.07 o
  21  17   5        117.59        108.95         5.03 o
   1  18   5         72.58         77.69         3.98 o
   2  18   5         49.48         72.16         4.69 o
   3  18   5        452.15        398.45         8.43 o
   4  18   5        227.64        204.55         6.20 o
   5  18   5         37.56         39.34         3.15 o
   6  18   5        564.70        547.44        10.38 o
   7  18   5        353.22        334.35         8.99 o
   8  18   5         99.28         89.79         4.39 o
   9  18   5          3.75         13.06         3.06 o
  10  18   5        566.48        597.32        11.22 o
  11  18   5         18.97         16.57         2.59 o
  12  18   5         13.22         12.61         2.40 o
  13  18   5        507.26        542.92         9.86 o
  14  18   5         36.01         34.91         2.66 o
  15  18   5        214.46        209.19         5.26 o
  16  18   5        265.07        287.49         5.36 o
  17  18   5        251.06        260.28         5.63 o
  18  18   5        106.54        106.85         3.41 o
  19  18   5          1.01         -0.01         1.79 o
  20  18   5        227.58        249.56         5.42 o
   0  19   5        257.93        205.21        11.06 o
   1  19   5         39.01         26.50         3.50 o
   2  19   5        403.64        387.37        10.31 o
   3  19   5         81.89        103.97         4.81 o
   4  19   5         88.52         62.44         4.77 o
   5  19   5       1073.24       1036.88        16.60 o
   6  19   5          0.80          4.40         2.82 o
   7  19   5         23.46         12.00         2.79 o
   8  19   5        646.98        679.89        11.41 o
   9  19   5        690.21        616.53        10.08 o
  10  19   5         92.77         98.90         4.94 o
  11  19   5        104.75         97.41         4.60 o
  12  19   5         77.91         69.67         4.02 o
  13  19   5        155.78        182.14         5.78 o
  14  19   5         65.61         61.19         3.33 o
  15  19   5          3.94          6.07         2.05 o
  16  19   5          0.34         -2.25         2.25 o
  17  19   5          4.15          4.15         2.68 o
  18  19   5          8.25         16.16         2.95 o
  19  19   5        137.25        173.09         5.38 o
  20  19   5         22.07         23.28         2.47 o
   1  20   5          8.11         10.16         3.03 o
   2  20   5        232.88        203.26         9.19 o
   3  20   5        367.65        331.66         9.19 o
   4  20   5        807.66        788.76        17.39 o
   5  20   5          0.16          0.15         3.30 o
   6  20   5        776.82        645.15        16.42 o
   7  20   5        267.04        250.45         6.99 o
   8  20   5        257.40        241.68         6.52 o
   9  20   5        146.67        145.14         5.12 o
  10  20   5        811.83        789.46        12.58 o
  11  20   5          0.21          8.59         2.33 o
  12  20   5        581.12        641.03        10.42 o
  13  20   5          0.01          1.19         2.29 o
  14  20   5         84.93         89.96         3.66 o
  15  20   5        297.57        328.23         6.70 o
  16  20   5          2.10          3.53         2.40 o
  17  20   5          0.38          0.71         3.33 o
  18  20   5          5.97          8.04         1.77 o
  19  20   5         25.32         34.71         2.92 o
   0  21   5        237.58        211.51        11.34 o
   1  21   5         18.92         15.09         3.05 o
   2  21   5          0.01          5.34         2.55 o
   3  21   5        115.20         79.81         7.91 o
   4  21   5        225.50        231.87         9.71 o
   5  21   5          1.95          8.50         4.83 o
   6  21   5          0.70          2.95         2.88 o
   7  21   5        323.37        321.93         7.17 o
   8  21   5         67.18         52.40         3.32 o
   9  21   5         18.25         29.44         2.71 o
  10  21   5        136.67        158.67         5.45 o
  11  21   5        263.72        251.91         6.63 o
  12  21   5        135.83        140.16         4.97 o
  13  21   5        309.57        318.18         6.96 o
  14  21   5         29.96         31.50         2.38 o
  15  21   5         41.07         59.96         3.63 o
  16  21   5         42.63         55.56         4.07 o
  17  21   5         73.47         77.77         3.83 o
  18  21   5         97.67        111.15         6.51 o
   1  22   5         91.06         85.89         5.12 o
   2  22   5         16.61         12.77         7.00 o
   3  22   5        107.82         80.95         7.99 o
   4  22   5         22.80         10.96         3.44 o
   5  22   5       1718.83       1690.87        24.05 o
   6  22   5          3.00          8.64         2.38 o
   7  22   5        535.65        620.68        10.96 o
   8  22   5        872.71        891.54        11.43 o
   9  22   5         54.08         48.67         3.12 o
  10  22   5        125.91        115.33         4.64 o
  11  22   5         92.06         69.48         3.65 o
  12  22   5         34.66         50.15         3.15 o
  13  22   5          1.72          3.04         2.21 o
  14  22   5         30.53         33.70         2.69 o
  15  22   5         14.39         23.15         2.49 o
  16  22   5         94.61         97.59         4.63 o
  17  22   5         25.90         32.32         3.27 o
   0  23   5        490.99        494.45        26.22 o
   1  23   5         67.12         76.44         5.57 o
   2  23   5        114.17        117.22         8.70 o
   3  23   5        162.34        173.68         8.43 o
   4  23   5          6.12         10.74         2.33 o
   5  23   5        151.71        159.88         6.04 o
   6  23   5       1444.87       1495.46        17.49 o
   7  23   5       1313.30       1284.73        15.11 o
   8  23   5          0.07          5.62         2.22 o
   9  23   5        111.07        116.63         4.49 o
  10  23   5          0.01         -0.35         2.27 o
  11  23   5         23.84         35.76         3.09 o
  12  23   5         39.94         31.17         2.86 o
  13  23   5         37.26         35.72         2.33 o
  14  23   5         15.86         11.28         1.86 o
  15  23   5          7.71         11.15         2.67 o
  16  23   5        245.18        262.97         7.79 o
   1  24   5         70.03         58.56         4.14 o
   2  24   5        380.03        394.39         9.99 o
   3  24   5         37.93         44.71         4.14 o
   4  24   5        189.09        183.13         7.21 o
   5  24   5        676.63        663.59        10.37 o
   6  24   5          0.00          3.29         2.12 o
   7  24   5        140.76        144.87         5.05 o
   8  24   5         45.83         49.82         3.29 o
   9  24   5         18.70         12.89         2.04 o
  10  24   5        104.53        109.99         3.93 o
  11  24   5          7.91          6.93         1.81 o
  12  24   5         11.74         10.32         1.83 o
  13  24   5          9.55         10.40         1.41 o
  14  24   5         37.10         33.99         3.33 o
  15  24   5          2.30          2.21         1.83 o
   0  25   5        149.70        159.70         6.89 o
   1  25   5          5.21          3.98         1.79 o
   2  25   5        131.38        140.87         5.38 o
   3  25   5        357.00        368.43         9.24 o
   4  25   5        401.22        419.78        10.45 o
   5  25   5         19.41         17.47         2.64 o
   6  25   5         44.69         50.95         2.87 o
   7  25   5         58.21         56.94         2.94 o
   8  25   5        113.64        121.61         3.33 o
   9  25   5         31.22         29.12         1.90 o
  10  25   5        276.36        277.22         4.82 o
  11  25   5          5.71          4.30         1.58 o
  12  25   5         32.01         27.31         1.75 o
  13  25   5         34.68         39.18         2.41 o
   1  26   5          9.90          9.25         2.31 o
   2  26   5         24.11         15.89         2.27 o
   3  26   5          3.11          3.82         1.74 o
   4  26   5          1.97          6.97         1.96 o
   5  26   5         73.05         79.98         3.53 o
   6  26   5        173.12        173.70         4.83 o
   7  26   5        255.20        231.47         5.02 o
   8  26   5          8.38          5.57         1.38 o
   9  26   5         62.39         68.88         3.23 o
  10  26   5         12.12          8.97         1.69 o
  11  26   5         65.47         61.41         3.20 o
  12  26   5        160.44        149.63         6.10 o
   0  27   5        101.50        126.08         8.55 o
   1  27   5         83.16         78.06         3.64 o
   2  27   5          3.88          3.45         2.26 o
   3  27   5          0.00         -1.15         1.74 o
   4  27   5        136.97        113.84         3.59 o
   5  27   5         27.98         25.94         2.31 o
   6  27   5          0.32         -1.21         2.23 o
   7  27   5          9.65          6.64         1.49 o
   8  27   5          2.84          5.64         1.28 o
   9  27   5         82.94         77.46         4.09 o
  10  27   5         62.46         47.34         4.16 o
  11  27   5         21.73         18.08         3.58 o
   1  28   5         79.91         78.06         5.83 o
   2  28   5          3.71          6.58         1.65 o
   3  28   5          9.87          4.38         1.46 o
   4  28   5         31.81         42.65         2.53 o
   5  28   5         28.60         20.04         2.74 o
   6  28   5          7.17          7.05         1.37 o
   7  28   5         31.71         35.81         2.22 o
   8  28   5          0.42          0.33         2.18 o
   9  28   5         10.96         15.96         3.26 o
   0  29   5         63.19         73.45         6.68 o
   1  29   5          1.86          2.96         2.61 o
   2  29   5         75.45         72.00         4.55 o
   3  29   5          7.58          8.71         2.07 o
   4  29   5         45.73         56.53         4.80 o
   5  29   5          1.55         -1.88         1.88 o
   6  29   5         11.36         20.20         3.58 o
   0   0   6        520.92        594.47        46.74 o
   1   0   6          3.21          6.34         7.85 o
   2   0   6       1227.22       1281.62        47.04 o
   3   0   6       2023.07       2390.73        63.87 o
   4   0   6         23.93         20.86         6.10 o
   5   0   6        967.42       1186.18        43.79 o
   6   0   6        460.75        549.52        28.95 o
   7   0   6        534.89        550.49        47.07 o
   8   0   6       1734.11       1886.99        85.99 o
   9   0   6       1499.10       1469.88        75.25 o
  10   0   6       1066.72       1276.75        29.64 o
  11   0   6       1557.57       1481.94        22.76 o
  12   0   6       1169.04       1123.08        20.11 o
  13   0   6        346.60        267.71        15.54 o
  14   0   6          2.18          0.96         4.26 o
  15   0   6        497.66        418.50        11.61 o
  16   0   6        591.88        497.11        12.77 o
  17   0   6        149.73        179.43         9.10 o
  18   0   6         83.04         70.09         6.07 o
  19   0   6         14.73          8.37         5.12 o
  20   0   6        311.83        325.96        11.30 o
  21   0   6         10.88         23.23         3.15 o
  22   0   6        158.72        135.57         5.39 o
  23   0   6         22.58         17.94         2.58 o
  24   0   6         81.86         76.01         4.52 o
  25   0   6         53.11         63.36         5.37 o
   1   1   6         45.57         22.20         5.40 o
   2   1   6         96.76        106.67         9.86 o
   3   1   6       1524.35       1787.94        39.16 o
   4   1   6        840.10        914.57        27.77 o
   5   1   6        248.25        275.18        15.39 o
   6   1   6         50.99         53.07         6.85 o
   7   1   6         16.38         21.26         8.17 o
   8   1   6        245.16        229.20        21.41 o
   9   1   6         32.48         52.74        11.73 o
  10   1   6        309.76        331.76         7.46 o
  11   1   6        125.81        119.59         4.93 o
  12   1   6         14.55         18.15         3.14 o
  13   1   6         52.35         47.58         3.40 o
  14   1   6        219.87        202.12         6.15 o
  15   1   6        122.28        119.06         5.05 o
  16   1   6        473.81        399.61         8.70 o
  17   1   6        333.44        279.22         8.01 o
  18   1   6         56.04         53.14         3.97 o
  19   1   6          3.54          7.45         2.52 o
  20   1   6          8.46         13.14         2.31 o
  21   1   6          2.15          0.31         1.80 o
  22   1   6         32.60         38.87         2.36 o
  23   1   6         24.32         30.83         1.95 o
  24   1   6         51.00         41.29         2.32 o
  25   1   6          0.66         -0.10         1.55 o
   0   2   6        538.07        610.96        33.27 o
   1   2   6         92.09         63.79         7.94 o
   2   2   6        375.95        359.40        17.70 o
   3   2   6        135.50        130.21        11.23 o
   4   2   6        429.12        457.12        19.91 o
   5   2   6         25.17         11.37         3.98 o
   6   2   6         51.51         54.91         6.37 o
   7   2   6       2192.34       2186.83        65.36 o
   8   2   6       1511.82       1496.03        54.01 o
   9   2   6       1035.99       1049.22        56.03 o
  10   2   6          5.27         12.04         3.33 o
  11   2   6         60.89         65.85         3.81 o
  12   2   6          9.41          6.49         2.31 o
  13   2   6          0.17          0.93         2.32 o
  14   2   6          7.01         12.05         2.99 o
  15   2   6        739.28        708.64        11.16 o
  16   2   6          4.44          2.22         2.47 o
  17   2   6        506.71        459.33         9.30 o
  18   2   6        163.96        163.00         6.21 o
  19   2   6        124.25        147.67         5.76 o
  20   2   6         31.89         32.77         2.89 o
  21   2   6         11.10          7.22         1.87 o
  22   2   6         19.72         12.67         2.31 o
  23   2   6          6.09          2.36         1.51 o
  24   2   6          3.67          2.21         1.45 o
  25   2   6         18.08         13.40         2.04 o
   1   3   6        484.96        445.75        19.89 o
   2   3   6        250.25        241.56        15.05 o
   3   3   6          1.20         17.57         6.00 o
   4   3   6        771.74        731.49        25.13 o
   5   3   6          3.68          6.46         3.79 o
   6   3   6        168.15        135.31        10.52 o
   7   3   6        769.67        797.45        40.17 o
   8   3   6       1213.22       1164.36        48.01 o
   9   3   6          4.76          5.13         7.58 o
  10   3   6        256.74        245.71         7.69 o
  11   3   6        309.66        327.15         9.37 o
  12   3   6        543.13        516.01        11.71 o
  13   3   6         74.34         78.49         4.03 o
  14   3   6        111.03         66.88         4.26 o
  15   3   6        864.10        760.49        11.98 o
  16   3   6         26.96         32.36         3.39 o
  17   3   6          0.21          6.29         2.69 o
  18   3   6         10.58          1.17         2.65 o
  19   3   6        269.17        259.74         6.57 o
  20   3   6         19.53         18.97         2.14 o
  21   3   6         79.31         75.98         3.87 o
  22   3   6         44.09         44.52         2.91 o
  23   3   6          1.08         -0.20         1.55 o
  24   3   6          0.22         -0.57         1.27 o
  25   3   6          9.57          7.98         2.61 o
   0   4   6        115.04        105.60        12.26 o
   1   4   6         11.69         30.95         6.04 o
   2   4   6       4068.94       4285.05        92.41 o
   3   4   6       1942.99       2130.20        43.10 o
   4   4   6         43.10         51.98         6.71 o
   5   4   6       2305.02       2303.86        49.99 o
   6   4   6        110.96        103.54        10.66 o
   7   4   6         93.49        101.95        15.81 o
   8   4   6         62.87         80.90        14.10 o
   9   4   6         41.72         56.35         4.62 o
  10   4   6        963.35        970.04        17.64 o
  11   4   6        180.59        194.49         8.39 o
  12   4   6        353.76        375.41         8.07 o
  13   4   6          4.15          3.05         3.50 o
  14   4   6         34.09         28.31         3.15 o
  15   4   6        228.80        246.47         7.92 o
  16   4   6        108.13        119.65         5.46 o
  17   4   6         70.84         65.03         4.25 o
  18   4   6        685.84        670.79        11.67 o
  19   4   6         54.88         48.43         3.19 o
  20   4   6         39.72         41.13         3.21 o
  21   4   6          0.00         -0.01         2.08 o
  22   4   6          7.05          5.77         1.88 o
  23   4   6         84.15         78.05         3.28 o
  24   4   6         22.88         42.91         2.40 o
   1   5   6        323.33        323.11        23.48 o
   2   5   6        150.90        187.59        15.75 o
   3   5   6        128.81        118.12         9.64 o
   4   5   6        171.77        177.32        12.95 o
   5   5   6        592.70        549.18        21.44 o
   6   5   6         29.13         30.90         7.64 o
   7   5   6         69.99         65.33         8.01 o
   8   5   6          3.73         21.05         7.88 o
   9   5   6       2606.96       2587.45        28.23 o
  10   5   6        185.69        183.24        10.32 o
  11   5   6         19.68         18.45         2.89 o
  12   5   6        941.19        912.68        19.35 o
  13   5   6       1814.32       1684.87        19.29 o
  14   5   6        840.68        822.75        12.46 o
  15   5   6        288.39        256.59         7.16 o
  16   5   6         80.38         81.76         4.98 o
  17   5   6        206.38        159.97         6.09 o
  18   5   6        193.31        189.24         6.46 o
  19   5   6        148.76        134.36         5.68 o
  20   5   6         73.79         54.79         3.08 o
  21   5   6          9.18         13.99         1.89 o
  22   5   6         36.84         30.11         2.64 o
  23   5   6        189.22        169.35         4.47 o
  24   5   6         11.41         10.90         1.69 o
   0   6   6       2900.45       2903.90        72.67 o
   1   6   6         95.11         71.07         8.69 o
   2   6   6        494.02        478.61        20.95 o
   3   6   6         11.70         10.83         4.68 o
   4   6   6        241.85        272.94        16.14 o
   5   6   6        381.82        403.90        18.47 o
   6   6   6        103.49        108.03        12.20 o
   7   6   6         37.15         55.59        11.15 o
   8   6   6         28.44         22.90         5.63 o
   9   6   6        435.62        387.35         8.62 o
  10   6   6          8.59          1.58         2.21 o
  11   6   6        354.27        321.51        11.47 o
  12   6   6        863.26        833.63        12.42 o
  13   6   6       1039.59       1039.01        13.47 o
  14   6   6         16.62         27.72         4.92 o
  15   6   6         13.18          9.68         4.23 o
  16   6   6          7.43         15.03         2.45 o
  17   6   6         59.21         57.15         4.24 o
  18   6   6        188.09        200.65         7.00 o
  19   6   6         42.48         33.00         3.32 o
  20   6   6        289.60        269.34         5.94 o
  21   6   6         21.03         22.20         2.38 o
  22   6   6          2.52          2.45         1.79 o
  23   6   6         73.14         71.44         3.50 o
  24   6   6         46.71         49.40         2.42 o
   1   7   6          9.54         12.58         4.78 o
   2   7   6          6.49          7.58         6.27 o
   3   7   6        953.34       1085.22        31.57 o
   4   7   6         13.61         19.94         9.27 o
   5   7   6        220.59        225.45        12.81 o
   6   7   6        359.97        349.17        21.62 o
   7   7   6        205.83        149.94         9.52 o
   8   7   6         14.65         21.22         3.42 o
   9   7   6        118.69        110.88         6.36 o
  10   7   6        576.79        537.77         8.92 o
  11   7   6        122.03        135.50         4.71 o
  12   7   6         48.13         50.26         3.24 o
  13   7   6        255.58        205.50         8.12 o
  14   7   6          1.27          5.62         2.79 o
  15   7   6        305.79        283.35         9.20 o
  16   7   6        119.63        142.55         5.95 o
  17   7   6          0.81         -2.16         2.64 o
  18   7   6          6.40          7.98         2.58 o
  19   7   6          2.17          2.36         2.12 o
  20   7   6          3.71          2.79         1.82 o
  21   7   6        132.28        151.21         4.71 o
  22   7   6        100.43        107.11         3.42 o
  23   7   6         53.38         42.60         2.52 o
  24   7   6         62.66         74.31         3.62 o
   0   8   6         12.75          9.70         6.27 o
   1   8   6        651.72        782.79        30.95 o
   2   8   6        146.82        149.19        13.60 o
   3   8   6       1416.96       1489.32        42.13 o
   4   8   6        149.22        173.19        12.81 o
   5   8   6        149.54        148.17         9.98 o
   6   8   6          9.91         13.23         4.96 o
   7   8   6        108.61        119.40         6.25 o
   8   8   6        164.02        186.54         6.60 o
   9   8   6         68.05         46.48         4.44 o
  10   8   6       1016.84       1072.19        16.59 o
  11   8   6         26.43         30.06         3.01 o
  12   8   6        637.52        676.97        11.24 o
  13   8   6         52.60         71.94         7.50 o
  14   8   6         20.45         26.80         3.73 o
  15   8   6          0.56          0.94         2.65 o
  16   8   6        505.67        452.90        10.04 o
  17   8   6          5.29          5.70         2.83 o
  18   8   6         21.32         11.24         2.57 o
  19   8   6          2.58          2.98         2.24 o
  20   8   6          1.42         -0.35         1.83 o
  21   8   6         14.05         21.88         2.03 o
  22   8   6          1.77          4.81         1.40 o
  23   8   6        193.37        201.05         5.48 o
  24   8   6         11.59         16.20         2.24 o
   1   9   6         13.49         14.30         8.31 o
   2   9   6         10.12         25.30         9.28 o
   3   9   6         11.54          6.54         6.33 o
   4   9   6         15.09          1.80         5.11 o
   5   9   6       1652.98       1635.82        36.38 o
   6   9   6         65.74         69.93         5.19 o
   7   9   6          0.14          3.46         5.67 o
   8   9   6          5.37          8.12         2.61 o
   9   9   6       1391.65       1440.42        21.81 o
  10   9   6          0.15         -0.96         5.65 o
  11   9   6        563.09        491.10        11.47 o
  12   9   6         74.88         58.46         4.62 o
  13   9   6       1243.15       1178.48        16.78 o
  14   9   6         94.77         54.94         4.36 o
  15   9   6        292.72        297.44        10.50 o
  16   9   6        107.63        102.58         6.66 o
  17   9   6          1.48          1.83         3.29 o
  18   9   6        112.59        144.23         5.35 o
  19   9   6          0.05         -1.99         2.20 o
  20   9   6         16.35         16.68         2.30 o
  21   9   6          0.02          2.84         1.89 o
  22   9   6          4.80          0.62         1.31 o
  23   9   6          0.44          2.64         1.20 o
   0  10   6        741.80        806.52        52.12 o
   1  10   6       1089.31        967.60        40.47 o
   2  10   6        278.81        260.36        21.24 o
   3  10   6        365.49        364.95        17.92 o
   4  10   6         28.19         32.06         3.76 o
   5  10   6       2219.00       2089.90        21.05 o
   6  10   6          0.05          8.28         4.31 o
   7  10   6       1359.17       1405.26        18.49 o
   8  10   6        996.73       1053.22        16.15 o
   9  10   6        393.35        357.62        11.23 o
  10  10   6        294.55        273.01         9.79 o
  11  10   6        557.64        521.05        13.43 o
  12  10   6        981.20        884.73        16.67 o
  13  10   6        529.15        535.99        10.95 o
  14  10   6        377.02        407.03        16.73 o
  15  10   6        145.68        139.70         6.14 o
  16  10   6         13.83         12.39         2.90 o
  17  10   6        355.19        344.83        10.68 o
  18  10   6         22.00         23.21         3.81 o
  19  10   6         87.16         96.51         4.37 o
  20  10   6         29.25         29.98         2.41 o
  21  10   6         52.73         50.64         2.26 o
  22  10   6         12.52         17.37         1.62 o
  23  10   6        147.01        140.56         8.31 o
   1  11   6          9.32         32.73         3.28 o
   2  11   6       2332.01       2520.32        22.73 o
   3  11   6         90.45         91.16         4.18 o
   4  11   6        542.23        591.60         9.26 o
   5  11   6         53.75         93.85         4.53 o
   6  11   6          6.49         12.69         2.43 o
   7  11   6        489.72        514.46        12.26 o
   8  11   6        114.77        117.81         9.23 o
   9  11   6        107.91        127.28         7.55 o
  10  11   6       2052.84       2008.41        37.34 o
  11  11   6       3272.34       3196.79        32.82 o
  12  11   6       2435.11       2382.81        27.46 o
  13  11   6        423.31        395.98         9.64 o
  14  11   6          1.41          5.25         3.75 o
  15  11   6          7.41          3.38         2.64 o
  16  11   6         49.08         33.21         5.36 o
  17  11   6         16.01         22.81         2.58 o
  18  11   6          0.25         -0.54         2.29 o
  19  11   6         12.27         14.62         2.11 o
  20  11   6          6.66          6.72         1.63 o
  21  11   6          3.24          1.97         1.17 o
  22  11   6         37.84         42.11         4.13 o
  23  11   6        219.71        264.09         7.24 o
   0  12   6       1370.85       1454.60        31.59 o
   1  12   6       1161.69       1076.09        13.91 o
   2  12   6        243.83        222.05         6.52 o
   3  12   6         21.92         16.71         3.30 o
   4  12   6        144.22        118.77         4.85 o
   5  12   6        940.04        872.09        12.90 o
   6  12   6        617.06        706.29        11.70 o
   7  12   6        269.64        201.53         6.68 o
   8  12   6       1203.67       1219.88        17.97 o
   9  12   6       1124.05       1129.40        17.08 o
  10  12   6       1075.53       1001.42        15.92 o
  11  12   6        268.74        253.80         8.73 o
  12  12   6        121.38        128.97         5.89 o
  13  12   6        385.56        374.28         8.24 o
  14  12   6        107.54         96.56         6.42 o
  15  12   6         27.71         25.25         3.19 o
  16  12   6          1.58          8.03         2.55 o
  17  12   6         68.59         55.64         4.48 o
  18  12   6         16.57         24.26         3.52 o
  19  12   6         17.55         23.83         2.53 o
  20  12   6          4.84         12.38         1.77 o
  21  12   6         27.81         47.80         2.44 o
  22  12   6        146.91        157.32         6.47 o
   1  13   6        153.84        142.16         5.27 o
   2  13   6         16.39         30.13         2.73 o
   3  13   6        387.13        344.86         8.10 o
   4  13   6        396.98        362.45         8.62 o
   5  13   6          0.07          2.96         2.61 o
   6  13   6         21.40         28.88         3.19 o
   7  13   6       1246.71       1207.37        17.91 o
   8  13   6        195.24        196.53         9.55 o
   9  13   6        576.54        550.81        12.40 o
  10  13   6        188.45        203.89         7.95 o
  11  13   6         72.17         56.22         5.12 o
  12  13   6        226.23        236.51         8.24 o
  13  13   6         18.72         22.66         3.68 o
  14  13   6        905.44        848.71        16.03 o
  15  13   6         60.00         74.91         3.83 o
  16  13   6        289.88        317.56         7.20 o
  17  13   6          3.22          4.51         2.39 o
  18  13   6         48.71         53.40         3.79 o
  19  13   6         10.96         17.09         2.31 o
  20  13   6        213.37        234.50         5.51 o
  21  13   6         26.39         31.99         2.18 o
  22  13   6          6.55          0.81         1.84 o
   0  14   6          4.56          2.98         2.73 o
   1  14   6         72.82         88.16         4.30 o
   2  14   6         22.04         32.30         3.18 o
   3  14   6       1521.99       1587.20        17.37 o
   4  14   6        106.61        117.00         5.40 o
   5  14   6         97.79        112.31         5.08 o
   6  14   6        592.80        575.97        12.02 o
   7  14   6          0.39          1.41         3.53 o
   8  14   6        362.25        356.79        10.56 o
   9  14   6        811.78        772.43        15.12 o
  10  14   6        498.26        572.15        11.56 o
  11  14   6         26.91         21.72         4.16 o
  12  14   6        207.46        229.97        10.22 o
  13  14   6        323.34        326.34        10.37 o
  14  14   6        229.27        238.09         6.97 o
  15  14   6        116.23        113.03         5.12 o
  16  14   6        652.93        625.67         9.70 o
  17  14   6         30.94         16.77         3.17 o
  18  14   6          0.10         -0.53         2.13 o
  19  14   6         89.28         84.92         4.82 o
  20  14   6        189.24        174.98         4.56 o
  21  14   6          0.69          1.89         2.48 o
   1  15   6        109.95        123.27         4.52 o
   2  15   6         94.34        118.11         5.07 o
   3  15   6        349.84        368.24         8.75 o
   4  15   6        519.24        513.79        10.53 o
   5  15   6          2.63          7.62         3.28 o
   6  15   6         18.48         16.36         3.24 o
   7  15   6        309.26        312.79        18.88 o
   8  15   6        434.30        395.49        12.93 o
   9  15   6        848.88        890.87        18.77 o
  10  15   6         88.93         89.33         5.59 o
  11  15   6         71.15         72.74         6.47 o
  12  15   6         66.92         62.43         4.49 o
  13  15   6        870.53        890.55        12.28 o
  14  15   6         91.48         61.45         3.53 o
  15  15   6         76.05         68.28         3.40 o
  16  15   6         32.31         46.82         2.99 o
  17  15   6        228.63        215.91         5.92 o
  18  15   6         67.32         70.74         4.62 o
  19  15   6        203.45        191.55         5.71 o
  20  15   6          3.56          1.60         1.45 o
  21  15   6         31.27         33.55         4.40 o
   0  16   6         53.71         43.43         5.11 o
   1  16   6        187.17        232.01         6.42 o
   2  16   6         42.04         45.62         3.70 o
   3  16   6          0.23          3.72         2.19 o
   4  16   6          1.68          9.69         2.36 o
   5  16   6          0.01          2.29         2.70 o
   6  16   6         56.68         61.41         4.76 o
   7  16   6         69.19        106.80         7.15 o
   8  16   6          2.58          0.96         3.36 o
   9  16   6        129.42        139.68         6.61 o
  10  16   6         10.09          9.34         2.69 o
  11  16   6         97.21         99.33         5.48 o
  12  16   6        155.85        174.66         6.13 o
  13  16   6        395.61        414.07         8.38 o
  14  16   6          4.64          3.99         2.95 o
  15  16   6          2.99          2.72         2.86 o
  16  16   6          1.97         -0.66         2.09 o
  17  16   6         51.64         42.48         3.20 o
  18  16   6         66.20         97.55         4.81 o
  19  16   6         32.17         23.57         2.14 o
  20  16   6        112.61        111.60         3.30 o
   1  17   6         76.62         55.35         3.70 o
   2  17   6         82.71         73.37         4.61 o
   3  17   6         57.56         74.08         4.38 o
   4  17   6        180.59        127.06         7.82 o
   5  17   6        292.61        295.65         8.12 o
   6  17   6        161.90        198.55         6.74 o
   7  17   6       1053.14       1029.37        17.16 o
   8  17   6        699.62        663.96        13.74 o
   9  17   6          0.03          2.47         2.96 o
  10  17   6        429.81        444.05        10.60 o
  11  17   6          0.22         -0.19         2.34 o
  12  17   6        156.69        154.27         6.32 o
  13  17   6          2.34          7.75         2.26 o
  14  17   6          8.53          4.88         2.04 o
  15  17   6         82.56         83.47         3.15 o
  16  17   6        112.12        106.13         4.30 o
  17  17   6         27.43         29.76         3.20 o
  18  17   6         17.64         28.38         2.99 o
  19  17   6          3.09          1.62         1.69 o
   0  18   6          0.65         -2.16         3.40 o
   1  18   6         52.88         33.51         2.97 o
   2  18   6        353.57        306.59         9.63 o
   3  18   6        564.62        583.24        10.97 o
   4  18   6        120.81        126.77         5.79 o
   5  18   6         75.48         80.55         4.56 o
   6  18   6        249.69        264.96         7.56 o
   7  18   6         13.93          8.08         2.32 o
   8  18   6          3.29          8.08         2.42 o
   9  18   6        127.77        128.12         6.45 o
  10  18   6        175.84        158.57         5.90 o
  11  18   6        541.90        559.00        10.46 o
  12  18   6        105.22        123.81         5.16 o
  13  18   6          3.02          2.31         2.00 o
  14  18   6        129.50        150.73         4.23 o
  15  18   6        170.35        162.11         4.15 o
  16  18   6          7.63         11.49         1.86 o
  17  18   6         94.62         80.67         3.45 o
  18  18   6        132.90        134.78         4.49 o
  19  18   6        154.37        176.27         5.99 o
   1  19   6        438.13        419.90         9.83 o
   2  19   6        420.09        383.51        10.52 o
   3  19   6         18.93          5.38         2.63 o
   4  19   6        187.03        200.31         6.64 o
   5  19   6         65.88         52.31         5.29 o
   6  19   6        361.57        361.74         8.56 o
   7  19   6        200.55        182.83         5.65 o
   8  19   6         48.29         39.37         3.61 o
   9  19   6        241.14        248.37         7.70 o
  10  19   6         98.08        109.05         4.93 o
  11  19   6         44.37         46.26         3.57 o
  12  19   6        355.49        352.42         8.00 o
  13  19   6         63.71         69.13         3.52 o
  14  19   6         27.67         31.39         2.32 o
  15  19   6         16.20         20.18         2.21 o
  16  19   6         56.89         70.62         4.31 o
  17  19   6         22.78         25.01         2.27 o
  18  19   6          9.77          6.20         2.77 o
   0  20   6       1906.66       1845.00        32.18 o
   1  20   6        101.80         99.71         5.66 o
   2  20   6          3.33          5.12         5.28 o
   3  20   6        257.53        266.50        10.43 o
   4  20   6        165.41        184.29         7.07 o
   5  20   6        126.35        143.79         7.64 o
   6  20   6          1.61          3.16         3.16 o
   7  20   6          1.22          7.83         2.25 o
   8  20   6         32.09         44.63         3.30 o
   9  20   6         10.86         19.08         2.88 o
  10  20   6          1.53          2.49         2.34 o
  11  20   6         14.84         12.42         2.38 o
  12  20   6          2.87          2.26         2.28 o
  13  20   6        231.44        262.97         5.90 o
  14  20   6        179.78        174.89         4.75 o
  15  20   6        242.08        226.31         5.44 o
  16  20   6          8.94          2.44         2.85 o
  17  20   6        135.40        168.91         6.51 o
  18  20   6          9.30         10.91         2.77 o
   1  21   6        160.41        168.81         6.97 o
   2  21   6        311.76        261.65         9.83 o
   3  21   6        893.63        855.99        17.49 o
   4  21   6        166.94        158.84         7.73 o
   5  21   6         66.97         45.85         4.72 o
   6  21   6         93.00         70.16         4.64 o
   7  21   6        210.16        211.92         6.86 o
   8  21   6        232.90        234.62         6.10 o
   9  21   6         91.78         95.99         4.36 o
  10  21   6        196.55        193.24         5.79 o
  11  21   6         42.41         49.61         3.46 o
  12  21   6         15.58         14.26         2.08 o
  13  21   6          2.07          2.91         2.31 o
  14  21   6         86.74         71.74         2.95 o
  15  21   6        280.29        294.02         9.32 o
  16  21   6         61.93         70.10         4.55 o
  17  21   6        388.42        408.39         8.45 o
   0  22   6        197.31        159.76        12.79 o
   1  22   6        395.03        387.55        11.52 o
   2  22   6         20.90         20.32         3.46 o
   3  22   6        131.06        131.30         9.93 o
   4  22   6         29.35         31.55         5.35 o
   5  22   6         17.82         18.04         3.36 o
   6  22   6        167.43        157.64         5.82 o
   7  22   6        694.42        624.98        11.13 o
   8  22   6        469.47        517.31         9.73 o
   9  22   6          0.97         -1.94         1.94 o
  10  22   6         53.08         66.40         3.44 o
  11  22   6        204.28        223.42         5.61 o
  12  22   6          1.32          1.88         2.22 o
  13  22   6        149.65        145.09         4.50 o
  14  22   6        134.95        163.41         7.09 o
  15  22   6        105.40        124.16         5.63 o
  16  22   6        303.48        344.12         7.71 o
   1  23   6          4.53          6.72         2.80 o
   2  23   6         75.30         80.92         5.57 o
   3  23   6         60.10         66.27         5.46 o
   4  23   6         12.82          7.26         2.62 o
   5  23   6         31.98         19.83         3.02 o
   6  23   6         64.06         68.91         3.87 o
   7  23   6          6.13         11.96         2.29 o
   8  23   6         19.71         25.27         2.44 o
   9  23   6          0.03          2.80         2.21 o
  10  23   6         96.87         98.45         4.29 o
  11  23   6        504.52        552.52         8.33 o
  12  23   6          2.54          5.85         1.32 o
  13  23   6         22.36         18.75         1.71 o
  14  23   6        139.64        142.68         5.51 o
   0  24   6         54.22         83.53         5.75 o
   1  24   6          9.88         16.28         2.19 o
   2  24   6        181.96        216.22         6.96 o
   3  24   6         66.95         69.04         4.31 o
   4  24   6         11.01         13.25         4.04 o
   5  24   6         26.34         28.68         4.42 o
   6  24   6         13.43         10.16         2.05 o
   7  24   6        492.67        459.61         8.09 o
   8  24   6        357.19        322.80         6.13 o
   9  24   6        134.15        138.30         4.74 o
  10  24   6         21.22         13.26         1.77 o
  11  24   6          1.01         -1.03         1.26 o
  12  24   6         23.41         31.03         2.47 o
  13  24   6        115.07        115.96         6.84 o
   1  25   6         29.28         31.59         2.69 o
   2  25   6         20.88         25.38         2.13 o
   3  25   6         77.86         65.70         3.53 o
   4  25   6          5.65          3.58         2.03 o
   5  25   6        337.48        352.02         7.17 o
   6  25   6        157.58        177.77         5.19 o
   7  25   6        199.30        210.79         4.86 o
   8  25   6        184.37        173.88         3.62 o
   9  25   6        187.17        179.71         3.54 o
  10  25   6         33.53         32.16         2.62 o
  11  25   6         64.95         62.78         3.94 o
   0  26   6          0.53         -0.75         2.19 o
   1  26   6         71.56         58.05         2.65 o
   2  26   6        110.38        121.21         3.82 o
   3  26   6         75.68         65.22         3.18 o
   4  26   6          5.08          7.12         1.70 o
   5  26   6        322.08        323.28         6.07 o
   6  26   6         85.49         91.32         3.11 o
   7  26   6          2.36          3.19         1.87 o
   8  26   6         31.47         29.89         2.52 o
   9  26   6        143.00        134.64         4.72 o
  10  26   6        127.14        121.17         7.00 o
   1  27   6         91.45         74.84         5.16 o
   2  27   6          7.41          9.40         1.99 o
   3  27   6         16.33         30.33         2.17 o
   4  27   6         45.80         40.03         3.86 o
   5  27   6         10.76         17.43         1.63 o
   6  27   6          0.40          1.40         1.37 o
   7  27   6         25.77         22.21         2.78 o
   8  27   6        110.57         87.30         6.35 o
   0  28   6        360.35        387.30        13.03 o
   1  28   6          0.00          2.68         1.99 o
   2  28   6         67.34         58.99         3.78 o
   3  28   6        215.03        217.02         5.32 o
   4  28   6        348.85        350.13        12.38 o
   1   0   7         94.46        114.77        26.87 o
   2   0   7         97.41        156.76        18.39 o
   3   0   7       1292.88       1386.69        52.56 o
   4   0   7         95.57        121.92        30.70 o
   5   0   7       1980.80       1880.50        52.93 o
   6   0   7         56.53         54.92        12.38 o
   7   0   7       1753.58       1770.22        24.23 o
   8   0   7         76.50         72.45         5.98 o
   9   0   7       1464.68       1391.80        22.93 o
  10   0   7        854.58        818.89        18.25 o
  11   0   7       1015.31        847.33        18.36 o
  12   0   7        307.66        251.09        10.27 o
  13   0   7         76.85         76.85         8.46 o
  14   0   7          0.06          9.19         4.16 o
  15   0   7        718.89        673.90        21.45 o
  16   0   7          2.01         10.68         5.08 o
  17   0   7          1.15          0.26         4.19 o
  18   0   7         14.25          4.24         3.11 o
  19   0   7        197.06        194.33         8.07 o
  20   0   7          6.19         -0.47         3.22 o
  21   0   7         52.88         59.17         3.66 o
  22   0   7        202.06        198.08         6.59 o
  23   0   7         20.64         14.17         3.26 o
   0   1   7        345.65        379.12        28.20 o
   1   1   7        292.89        282.47        17.06 o
   2   1   7       2268.99       2458.53        49.98 o
   3   1   7          0.01         14.95         5.50 o
   4   1   7        310.59        374.92        27.72 o
   5   1   7         37.25         43.22         4.97 o
   6   1   7         48.03         51.37         4.56 o
   7   1   7        495.29        445.60        10.36 o
   8   1   7        136.65        130.26         5.04 o
   9   1   7        932.63       1059.52        14.20 o
  10   1   7        432.78        418.05        10.44 o
  11   1   7        505.66        465.32         9.72 o
  12   1   7         94.22         77.85         4.61 o
  13   1   7        432.01        382.89        10.53 o
  14   1   7        203.96        165.98         7.16 o
  15   1   7        499.50        421.05        10.74 o
  16   1   7          0.03         -1.98         2.89 o
  17   1   7          6.52          3.25         2.80 o
  18   1   7         26.63         17.14         2.93 o
  19   1   7          9.53         10.41         2.12 o
  20   1   7         26.16         18.83         2.02 o
  21   1   7         24.37         25.16         1.99 o
  22   1   7          0.43         -1.97         1.97 o
  23   1   7         10.74         17.98         2.64 o
   1   2   7        122.41        136.85        12.00 o
   2   2   7        559.01        644.91        25.61 o
   3   2   7        238.67        263.18        16.81 o
   4   2   7        140.42        113.56        10.25 o
   5   2   7        517.88        509.59        11.35 o
   6   2   7          9.79         10.84         2.87 o
   7   2   7          1.20          1.15         2.74 o
   8   2   7        373.79        343.59         7.95 o
   9   2   7        209.25        175.75         5.97 o
  10   2   7        654.43        649.91        11.79 o
  11   2   7       1817.13       1726.05        20.21 o
  12   2   7          9.53         36.34         3.70 o
  13   2   7        591.96        508.73        10.78 o
  14   2   7        475.50        467.07        10.32 o
  15   2   7          0.21          4.11         2.74 o
  16   2   7          3.02         -2.47         2.49 o
  17   2   7         20.32         17.36         3.04 o
  18   2   7         45.36         47.56         3.81 o
  19   2   7          1.53          1.36         2.00 o
  20   2   7          1.64          6.01         3.96 o
  21   2   7          8.25         18.61         2.62 o
  22   2   7         23.41         35.92         3.05 o
  23   2   7          6.76          1.06         3.09 o
   0   3   7       1075.00       1183.08        59.12 o
   1   3   7        841.74        860.52        29.71 o
   2   3   7        223.47        248.63        16.15 o
   3   3   7        655.49        637.17        25.34 o
   4   3   7        335.25        297.79         9.96 o
   5   3   7        726.08        633.47        12.90 o
   6   3   7        699.08        662.74        13.87 o
   7   3   7        149.88        153.61         6.38 o
   8   3   7          9.86          5.91         3.15 o
   9   3   7        111.06        112.61         6.03 o
  10   3   7        748.17        823.89        13.96 o
  11   3   7       1844.51       1686.59        20.16 o
  12   3   7         69.22         83.10         4.84 o
  13   3   7         64.61         54.40         4.04 o
  14   3   7         77.83         61.97         4.68 o
  15   3   7         51.93         41.82         3.40 o
  16   3   7         29.52         26.29         3.11 o
  17   3   7        215.05        217.56         6.66 o
  18   3   7          1.53          0.85         2.65 o
  19   3   7          0.22          1.11         2.22 o
  20   3   7         14.81         17.78         2.56 o
  21   3   7          0.03         -0.28         2.09 o
  22   3   7          3.26          2.13         1.97 o
  23   3   7         27.51         38.51         3.32 o
   1   4   7         95.18        112.01        11.04 o
   2   4   7         17.77         10.63         5.28 o
   3   4   7        246.21        260.21        16.22 o
   4   4   7        180.92        188.09        15.36 o
   5   4   7         10.55         16.93         3.66 o
   6   4   7        347.16        408.06        13.93 o
   7   4   7          0.19         -1.40         4.15 o
   8   4   7        624.15        594.18        13.75 o
   9   4   7       2841.02       2509.77        25.97 o
  10   4   7       1828.68       1794.36        22.43 o
  11   4   7         74.96         97.50         5.57 o
  12   4   7         11.86         10.19         3.14 o
  13   4   7         73.59         83.10         4.82 o
  14   4   7         74.82         92.94         4.89 o
  15   4   7         39.70         41.06         2.97 o
  16   4   7          1.46          1.51         2.50 o
  17   4   7          8.90         12.62         2.64 o
  18   4   7         34.92         47.97         4.24 o
  19   4   7         62.22         59.74         4.14 o
  20   4   7          0.00          1.62         1.87 o
  21   4   7         69.35         89.88         4.96 o
  22   4   7        108.59        132.14         4.40 o
  23   4   7         33.95         40.09         2.40 o
   0   5   7        138.26        111.87        16.07 o
   1   5   7        145.86        117.24        11.34 o
   2   5   7        143.31        130.17        12.11 o
   3   5   7        420.07        357.64        14.00 o
   4   5   7         53.53         32.78         4.88 o
   5   5   7         87.46         81.53         5.39 o
   6   5   7       1549.70       1572.30        20.95 o
   7   5   7        561.25        577.89        17.08 o
   8   5   7        416.80        463.65        10.70 o
   9   5   7       1331.25       1160.14        19.61 o
  10   5   7          8.19         18.37         3.83 o
  11   5   7        327.41        281.24        10.39 o
  12   5   7        305.88        278.76         7.93 o
  13   5   7         30.05         19.53         2.83 o
  14   5   7         38.47         41.17         3.80 o
  15   5   7         25.30         23.13         2.73 o
  16   5   7          6.84          7.57         2.88 o
  17   5   7        494.25        488.37        11.86 o
  18   5   7        447.96        419.16        16.72 o
  19   5   7         18.65         18.11         2.75 o
  20   5   7          0.48          2.46         1.92 o
  21   5   7         97.05         82.31         3.27 o
  22   5   7        382.01        375.61         6.95 o
  23   5   7         20.71         19.23         1.84 o
   1   6   7        575.18        511.90        11.18 o
   2   6   7         81.14        106.87         5.00 o
   3   6   7          0.57          3.23         2.14 o
   4   6   7         35.08         28.11         3.98 o
   5   6   7         51.14         35.94         4.41 o
   6   6   7        104.14         90.61         5.51 o
   7   6   7        635.65        652.32        12.24 o
   8   6   7         24.95         10.74         2.21 o
   9   6   7        186.52        179.98         6.97 o
  10   6   7        229.23        240.71         6.98 o
  11   6   7        639.06        571.89        12.12 o
  12   6   7        257.73        254.10         8.13 o
  13   6   7        116.92         98.28         5.43 o
  14   6   7         58.02         47.64         4.09 o
  15   6   7        309.48        315.54         8.62 o
  16   6   7        192.28        177.95         6.51 o
  17   6   7         65.83         66.57         4.83 o
  18   6   7         24.48         30.83         4.15 o
  19   6   7          0.22         -2.33         2.33 o
  20   6   7          5.58          4.06         1.55 o
  21   6   7        111.59        120.96         4.10 o
  22   6   7          1.49          3.85         1.53 o
  23   6   7        130.35        118.75         4.26 o
   0   7   7         30.69         35.29         3.95 o
   1   7   7        335.19        332.68         8.85 o
   2   7   7        193.08        175.65         6.66 o
   3   7   7          5.53          2.20         3.21 o
   4   7   7         49.86         51.81         4.78 o
   5   7   7         85.79         89.07         5.17 o
   6   7   7        516.89        551.59        18.84 o
   7   7   7        221.06        177.40         6.83 o
   8   7   7       1584.72       1722.03        22.29 o
   9   7   7       1831.44       1778.47        21.64 o
  10   7   7         30.86         35.15         4.63 o
  11   7   7        785.74        818.71        13.34 o
  12   7   7        184.60        183.07         6.19 o
  13   7   7        210.42        203.21         7.33 o
  14   7   7         52.30         55.87         4.13 o
  15   7   7        191.57        161.10         6.18 o
  16   7   7         11.19         12.36         3.60 o
  17   7   7        152.19        142.73         6.42 o
  18   7   7        225.63        244.57         7.77 o
  19   7   7         21.09         26.36         2.62 o
  20   7   7          0.28          0.44         1.51 o
  21   7   7          7.76          2.02         2.63 o
  22   7   7          5.52          5.28         1.45 o
   1   8   7        125.01        119.49         5.81 o
   2   8   7         21.18         28.06         4.44 o
   3   8   7         62.48         48.00         3.65 o
   4   8   7        323.18        335.46         9.07 o
   5   8   7          9.42          6.90         2.58 o
   6   8   7         59.02         49.72         4.33 o
   7   8   7         44.18         68.78         4.67 o
   8   8   7          2.62          9.87         2.87 o
   9   8   7        857.06        843.31        15.01 o
  10   8   7        172.52        150.01         8.00 o
  11   8   7        285.13        282.14        11.02 o
  12   8   7         21.72         11.99         3.00 o
  13   8   7         56.14         57.86         3.83 o
  14   8   7          8.91          6.83         2.45 o
  15   8   7          3.34          5.25         2.58 o
  16   8   7         99.17         75.03         4.34 o
  17   8   7          0.04          2.89         2.73 o
  18   8   7        115.54        131.23         5.01 o
  19   8   7          1.28         -0.40         1.89 o
  20   8   7         65.69         87.30         3.21 o
  21   8   7          7.28          4.66         1.33 o
  22   8   7         59.92         74.64         5.40 o
   0   9   7        843.33        873.91        19.65 o
   1   9   7         53.00         39.46         3.14 o
   2   9   7         37.06         29.86         3.03 o
   3   9   7         42.56         48.59         3.25 o
   4   9   7         10.61          8.99         2.66 o
   5   9   7        269.12        255.22         7.20 o
   6   9   7        663.84        665.32        13.46 o
   7   9   7       2212.65       2116.62        23.68 o
   8   9   7        639.79        639.26        11.86 o
   9   9   7        535.91        489.78        18.67 o
  10   9   7        665.05        716.89        17.78 o
  11   9   7         87.19        101.90         7.37 o
  12   9   7        371.77        434.60        13.45 o
  13   9   7        162.52        166.65         6.73 o
  14   9   7        111.14        115.11         6.86 o
  15   9   7          3.08          4.11         3.55 o
  16   9   7          1.94          0.54         2.09 o
  17   9   7         24.95         15.46         2.80 o
  18   9   7         25.65         24.66         2.27 o
  19   9   7          8.52         15.76         2.12 o
  20   9   7          6.12          7.74         1.57 o
  21   9   7          0.37         -0.10         1.19 o
  22   9   7         18.84         20.20         2.85 o
   1  10   7          6.16          4.61         3.43 o
   2  10   7        121.48        131.74         5.16 o
   3  10   7          3.70          6.39         3.61 o
   4  10   7        188.13        200.99         6.23 o
   5  10   7       1422.27       1380.34        15.34 o
   6  10   7        187.85        160.94         6.90 o
   7  10   7        594.34        700.43        14.03 o
   8  10   7        178.45        197.37         9.40 o
   9  10   7       2648.60       2558.18        30.03 o
  10  10   7       1049.92       1054.90        21.63 o
  11  10   7       1980.02       1983.80        29.21 o
  12  10   7          3.64          4.49         3.41 o
  13  10   7        191.51        183.31         9.46 o
  14  10   7         19.29         32.69         2.90 o
  15  10   7        327.32        284.60         8.90 o
  16  10   7          0.94         -2.12         2.30 o
  17  10   7         44.22         43.06         3.41 o
  18  10   7          9.70         10.36         2.29 o
  19  10   7          1.79         -0.25         1.83 o
  20  10   7         18.63         20.45         1.96 o
  21  10   7         18.30         33.98         2.82 o
  22  10   7         83.62         89.81         4.56 o
   0  11   7         37.46         38.66         4.14 o
   1  11   7         50.99         45.29         3.40 o
   2  11   7       1017.18       1045.57        14.38 o
   3  11   7        149.68        146.02         5.39 o
   4  11   7         32.53         34.92         4.86 o
   5  11   7        181.13        194.99        11.45 o
   6  11   7       1284.62       1263.91        16.82 o
   7  11   7       2392.27       2477.95        44.72 o
   8  11   7        435.96        435.84        12.02 o
   9  11   7        761.55        714.85        13.95 o
  10  11   7          1.67          7.26         3.15 o
  11  11   7       1624.32       1581.65        21.84 o
  12  11   7        652.02        722.46        14.39 o
  13  11   7        143.89        117.79         5.10 o
  14  11   7         38.39         28.01         2.69 o
  15  11   7        362.28        348.80         7.65 o
  16  11   7         42.91         50.02         4.42 o
  17  11   7        332.83        355.02         8.02 o
  18  11   7        163.34        152.22         4.93 o
  19  11   7         95.94        140.16         4.49 o
  20  11   7        112.05        103.30         3.35 o
  21  11   7        114.90        131.70         4.32 o
   1  12   7          4.56         -0.35         6.45 o
   2  12   7         13.19         21.93         3.33 o
   3  12   7         55.91         55.10         3.44 o
   4  12   7          3.98          4.20         5.90 o
   5  12   7        633.77        705.63        12.28 o
   6  12   7        245.89        214.50         9.83 o
   7  12   7          2.30          1.85         3.10 o
   8  12   7          0.08          4.20         3.12 o
   9  12   7       3320.18       3234.27        31.98 o
  10  12   7        358.70        374.09        10.01 o
  11  12   7        145.74        149.56         7.05 o
  12  12   7        279.28        279.55         9.01 o
  13  12   7         50.82         55.65         3.73 o
  14  12   7        131.23        135.67         4.94 o
  15  12   7          1.47          3.09         2.23 o
  16  12   7         67.63         72.75         3.39 o
  17  12   7          1.65          2.66         2.14 o
  18  12   7        201.60        213.17         5.66 o
  19  12   7         21.90         32.20         2.41 o
  20  12   7         42.96         53.61         2.32 o
  21  12   7         13.39         12.89         1.96 o
   0  13   7          7.64          3.91         2.79 o
   1  13   7         46.60         71.02         3.64 o
   2  13   7         34.80         45.57         5.15 o
   3  13   7        482.21        443.16         9.50 o
   4  13   7          0.00          3.41         2.68 o
   5  13   7        163.58        198.03         7.40 o
   6  13   7          1.24          7.81         3.06 o
   7  13   7        358.77        398.33        11.55 o
   8  13   7        162.28        174.23         7.90 o
   9  13   7        149.10        151.37         7.56 o
  10  13   7         21.23         23.91         3.32 o
  11  13   7        114.03        135.53         6.09 o
  12  13   7        262.93        247.06         7.35 o
  13  13   7          3.14          1.59         2.58 o
  14  13   7          9.19          2.38         2.63 o
  15  13   7         30.83         38.00         2.47 o
  16  13   7         27.12         24.99         2.19 o
  17  13   7          2.02          3.54         1.97 o
  18  13   7        172.61        182.72         4.91 o
  19  13   7         48.83         49.72         2.44 o
  20  13   7         32.81         30.51         1.99 o
   1  14   7        374.54        384.68         8.80 o
   2  14   7         12.76         14.33         3.02 o
   3  14   7          5.12          3.39         2.73 o
   4  14   7         57.45         44.91         4.09 o
   5  14   7         49.75         39.77         3.80 o
   6  14   7        170.81        163.23         7.68 o
   7  14   7         10.03          7.18         3.25 o
   8  14   7          2.85         -0.23         3.08 o
   9  14   7         32.70         33.26         4.06 o
  10  14   7        183.60        175.43         6.86 o
  11  14   7        216.86        206.07         8.84 o
  12  14   7         49.65         46.09         3.93 o
  13  14   7        183.96        192.19         6.16 o
  14  14   7        220.29        235.35         5.94 o
  15  14   7         89.18         70.77         3.03 o
  16  14   7          1.16         -1.41         1.55 o
  17  14   7        171.80        165.72         4.21 o
  18  14   7         10.71         14.08         1.88 o
  19  14   7         45.03         51.02         2.37 o
  20  14   7        121.89        116.76         4.80 o
   0  15   7        102.53         79.50         5.98 o
   1  15   7          7.52         10.84         2.83 o
   2  15   7         68.04         77.56         4.89 o
   3  15   7         28.39         38.51         3.75 o
   4  15   7         78.19         43.12         3.89 o
   5  15   7         60.16         54.58         5.49 o
   6  15   7        350.94        403.20        13.28 o
   7  15   7          1.38          3.10         3.25 o
   8  15   7        954.14       1037.96        23.11 o
   9  15   7         35.26         42.97         3.97 o
  10  15   7        216.02        248.61        10.13 o
  11  15   7         87.38        110.22         6.10 o
  12  15   7         26.03         25.90         2.82 o
  13  15   7         15.84         16.34         2.48 o
  14  15   7         67.88         70.71         3.16 o
  15  15   7        176.00        177.83         4.30 o
  16  15   7          4.10          3.89         1.42 o
  17  15   7        150.82        141.30         4.17 o
  18  15   7         72.31         62.97         3.06 o
  19  15   7         53.34         51.39         2.08 o
   1  16   7        110.56         88.36         5.03 o
   2  16   7          1.27         -2.74         2.74 o
   3  16   7        136.03        134.00         6.19 o
   4  16   7        678.04        676.26        16.22 o
   5  16   7        134.41        137.85         6.92 o
   6  16   7        502.53        508.31        12.37 o
   7  16   7        335.74        356.54        10.29 o
   8  16   7        300.09        272.45         8.65 o
   9  16   7         52.64         54.82         4.53 o
  10  16   7          0.18          1.24         3.15 o
  11  16   7        369.74        382.23         8.20 o
  12  16   7        127.66        127.26         5.48 o
  13  16   7          4.03          6.12         2.02 o
  14  16   7          0.11         -1.58         1.58 o
  15  16   7         51.87         69.93         2.95 o
  16  16   7          6.34          6.30         1.34 o
  17  16   7        113.98        110.38         3.84 o
  18  16   7         23.92         20.63         1.75 o
   0  17   7          5.80          0.28         3.81 o
   1  17   7          3.70         10.06         2.62 o
   2  17   7        154.51        159.75         6.47 o
   3  17   7          0.36          0.29         2.20 o
   4  17   7        125.78        111.04         5.30 o
   5  17   7         31.01         24.88         3.20 o
   6  17   7        546.16        568.47        11.11 o
   7  17   7        122.71        133.25         5.57 o
   8  17   7        391.60        417.14        10.74 o
   9  17   7         44.77         51.51         4.41 o
  10  17   7        286.28        269.20         6.90 o
  11  17   7        286.21        267.60         7.02 o
  12  17   7        207.61        181.60         6.14 o
  13  17   7         73.61         75.02         3.47 o
  14  17   7          8.56         11.94         1.52 o
  15  17   7         45.35         37.60         2.21 o
  16  17   7          0.00          1.80         1.84 o
  17  17   7        164.54        184.53         7.08 o
  18  17   7         98.79        142.65         4.92 o
   1  18   7         96.50         88.31         5.43 o
   2  18   7         14.31         24.35         3.77 o
   3  18   7          0.80         -2.15         2.64 o
   4  18   7         91.73         94.83         4.79 o
   5  18   7         55.48         70.26         4.21 o
   6  18   7         79.70         81.81         3.93 o
   7  18   7         19.76         13.29         2.30 o
   8  18   7          6.16          6.76         2.58 o
   9  18   7         62.41         50.77         3.57 o
  10  18   7        109.55        115.56         4.83 o
  11  18   7          0.10          0.38         2.21 o
  12  18   7         64.96         73.30         4.06 o
  13  18   7        246.25        248.75         5.93 o
  14  18   7        320.19        329.52         6.19 o
  15  18   7        323.74        339.26         7.38 o
  16  18   7         61.34         62.11         4.49 o
  17  18   7          2.88          3.77         1.69 o
   0  19   7        325.15        316.93        13.22 o
   1  19   7          5.23          4.93         3.24 o
   2  19   7         83.82         96.42         5.68 o
   3  19   7        308.44        299.84         9.15 o
   4  19   7        189.10        175.12         6.01 o
   5  19   7         70.56         70.08         4.17 o
   6  19   7        244.03        273.48         7.29 o
   7  19   7          2.95          1.19         2.02 o
   8  19   7         32.61         37.12         2.83 o
   9  19   7         63.75         83.65         3.45 o
  10  19   7        119.08        115.00         4.59 o
  11  19   7         66.44         57.19         3.91 o
  12  19   7         79.53         75.40         3.81 o
  13  19   7          2.25          4.61         1.68 o
  14  19   7        107.89        123.47         3.58 o
  15  19   7          0.13          3.36         1.84 o
  16  19   7         78.41         62.74         4.15 o
  17  19   7        350.22        375.90        11.08 o
   1  20   7        124.89        111.20         6.40 o
   2  20   7        205.21        220.98         9.19 o
   3  20   7          9.91         10.17         3.18 o
   4  20   7         51.94         26.94         4.97 o
   5  20   7         96.80        107.85         5.22 o
   6  20   7         49.00         47.12         3.94 o
   7  20   7        375.94        420.47        11.94 o
   8  20   7          0.04          3.22         1.97 o
   9  20   7          7.20          7.74         1.97 o
  10  20   7         55.98         48.93         2.79 o
  11  20   7          3.42          5.12         2.03 o
  12  20   7          8.17          4.78         1.80 o
  13  20   7         92.93         78.60         3.02 o
  14  20   7        298.55        296.48         5.28 o
  15  20   7        143.46        146.74         8.63 o
  16  20   7         52.17         52.27         3.22 o
   0  21   7        459.95        443.16        20.52 o
   1  21   7        255.86        288.56         9.57 o
   2  21   7        373.30        348.78        10.68 o
   3  21   7        125.42        142.45         7.03 o
   4  21   7          7.64          7.89         2.78 o
   5  21   7          1.12         -0.52         3.07 o
   6  21   7        195.61        204.53         6.84 o
   7  21   7          7.30          3.43         2.08 o
   8  21   7         32.43         33.69         2.99 o
   9  21   7         67.24         72.88         3.05 o
  10  21   7         36.99         44.85         3.21 o
  11  21   7        181.05        218.64         5.81 o
  12  21   7          0.05         -0.97         1.69 o
  13  21   7        722.40        772.17         9.78 o
  14  21   7         23.70         17.19         4.07 o
  15  21   7        238.93        244.95         8.63 o
   1  22   7         35.19         34.08         6.08 o
   2  22   7        157.82        149.02         6.69 o
   3  22   7          0.16         -2.55         2.55 o
   4  22   7         53.92         63.02         4.83 o
   5  22   7          1.43         -0.24         2.40 o
   6  22   7          5.80          4.51         2.21 o
   7  22   7          2.56          1.69         1.95 o
   8  22   7        141.88        110.28         4.25 o
   9  22   7         56.08         60.92         4.61 o
  10  22   7          9.13          5.44         2.05 o
  11  22   7         53.39         52.44         3.21 o
  12  22   7         33.40         31.98         2.03 o
  13  22   7          5.07          2.69         1.73 o
   0  23   7        252.60        239.42        13.36 o
   1  23   7          1.20          3.04         4.23 o
   2  23   7          7.00          7.65         2.02 o
   3  23   7        144.09        152.54         5.57 o
   4  23   7         13.32         13.60         2.64 o
   5  23   7        171.62        155.80         5.54 o
   6  23   7          0.10         -1.79         1.79 o
   7  23   7         66.31         55.62         3.74 o
   8  23   7          0.13          4.01         2.43 o
   9  23   7        276.18        292.21         9.80 o
  10  23   7        237.31        237.77         6.80 o
  11  23   7         29.12         21.94         1.97 o
  12  23   7        177.49        194.63         8.63 o
   1  24   7          8.54         15.93         1.83 o
   2  24   7         42.01         39.46         2.84 o
   3  24   7        310.88        286.24         6.21 o
   4  24   7          7.54          6.16         2.15 o
   5  24   7          2.05          2.73         1.82 o
   6  24   7        259.12        235.20         9.33 o
   7  24   7         74.95         84.24         3.82 o
   8  24   7         47.73         43.22         2.86 o
   9  24   7         40.32         41.09         2.55 o
  10  24   7         16.23         14.91         2.00 o
  11  24   7         84.54        104.40         6.03 o
   0  25   7         30.05         27.47         6.68 o
   1  25   7        739.12        789.81        10.49 o
   2  25   7         77.15         84.13         2.85 o
   3  25   7        102.50         98.07         3.16 o
   4  25   7        166.63        190.91         5.68 o
   5  25   7        230.69        234.69         4.71 o
   6  25   7         19.79         24.46         3.40 o
   7  25   7        113.63        106.51         3.65 o
   8  25   7         29.03         21.43         3.01 o
   9  25   7         16.58         23.94         3.42 o
   1  26   7          1.82         -0.84         1.08 o
   2  26   7         39.24         31.66         2.11 o
   3  26   7          2.74          3.46         1.22 o
   4  26   7         31.42         30.11         3.08 o
   5  26   7         38.83         47.74         2.78 o
   6  26   7         14.36         11.41         2.15 o
   1  27   7        274.82        277.85         9.45 o
   0   0   8        840.82        778.15        24.83 o
   1   0   8        112.63        126.16         7.21 o
   2   0   8        957.93        889.82        18.66 o
   3   0   8        971.08        886.07        20.86 o
   4   0   8          6.98         14.74        10.91 o
   5   0   8       2403.81       2348.98        37.94 o
   6   0   8        193.09        167.76        14.09 o
   7   0   8       1851.66       1675.97        24.67 o
   8   0   8         39.17         32.36         4.07 o
   9   0   8        166.97        141.87         8.32 o
  10   0   8        385.45        412.38        14.20 o
  11   0   8        674.05        598.45        20.45 o
  12   0   8         11.60         27.23         5.68 o
  13   0   8        934.91        848.34        28.58 o
  14   0   8         14.29         25.75         4.78 o
  15   0   8         39.89         36.49         5.35 o
  16   0   8          5.75          2.22         3.30 o
  17   0   8         57.43         47.58         4.43 o
  18   0   8        296.54        365.15        17.26 o
  19   0   8         10.55         18.24         5.05 o
  20   0   8          0.03          5.45         2.38 o
  21   0   8          0.41         -0.65         2.93 o
  22   0   8          1.12          1.30         2.12 o
   1   1   8          6.95         11.17         2.03 o
   2   1   8        637.87        619.74         9.30 o
   3   1   8        760.29        678.80        14.06 o
   4   1   8          5.22          8.42         2.79 o
   5   1   8        432.43        404.94        10.86 o
   6   1   8        181.31        240.18         9.23 o
   7   1   8         41.60         28.56         4.34 o
   8   1   8        357.12        429.93        10.19 o
   9   1   8         61.00         56.88         4.15 o
  10   1   8        234.36        213.79         7.91 o
  11   1   8        322.00        295.58         9.16 o
  12   1   8          0.39         -3.39         3.39 o
  13   1   8         29.46         37.74         3.94 o
  14   1   8        453.53        418.97        10.48 o
  15   1   8        990.40        877.42        13.29 o
  16   1   8         11.64         10.75         3.11 o
  17   1   8         12.99          5.31         2.43 o
  18   1   8          0.42         -1.54         2.88 o
  19   1   8         31.58         33.08         7.25 o
  20   1   8          0.00         -1.58         1.58 o
  21   1   8         14.50         16.74         1.93 o
  22   1   8         28.82         19.11         2.13 o
   0   2   8        291.54        249.81        15.96 o
   1   2   8          5.45          5.94         6.70 o
   2   2   8         34.60         19.69         2.73 o
   3   2   8        662.63        635.17        12.59 o
   4   2   8        450.54        407.68        11.36 o
   5   2   8        110.89         94.71         7.33 o
   6   2   8        195.25        189.38         7.85 o
   7   2   8        134.30        124.44         6.19 o
   8   2   8        124.46        116.04         6.10 o
   9   2   8       1041.89       1038.88        18.84 o
  10   2   8        137.45        140.73         7.39 o
  11   2   8        332.93        374.99        10.36 o
  12   2   8         47.74         40.73         4.08 o
  13   2   8         16.36         11.29         3.39 o
  14   2   8         44.74         36.19         3.61 o
  15   2   8         76.18         65.76         4.22 o
  16   2   8         48.31         32.95         3.75 o
  17   2   8          5.40          4.04         2.69 o
  18   2   8        117.38        127.35         6.52 o
  19   2   8         32.67         46.29         2.83 o
  20   2   8         10.04          3.83         1.94 o
  21   2   8         16.46         16.57         2.25 o
  22   2   8         26.60         29.32         3.58 o
   1   3   8        526.53        501.29        10.41 o
   2   3   8       3058.11       2953.47        34.34 o
   3   3   8          1.50         11.10         3.78 o
   4   3   8        339.37        333.03         9.71 o
   5   3   8         57.84         47.79         8.58 o
   6   3   8       2581.39       2496.41        36.04 o
   7   3   8        129.72        126.07         6.21 o
   8   3   8       1122.96       1074.23        17.94 o
   9   3   8         40.96         46.44         5.85 o
  10   3   8        414.47        392.43        11.87 o
  11   3   8        115.85        121.75         7.03 o
  12   3   8          5.02          5.80         3.22 o
  13   3   8        113.60        124.48         5.93 o
  14   3   8         23.55         27.86         3.89 o
  15   3   8        900.44        816.12        13.72 o
  16   3   8        364.47        398.92         9.18 o
  17   3   8          2.73          3.88         3.07 o
  18   3   8         93.58        129.78         6.33 o
  19   3   8         17.28          5.25         2.19 o
  20   3   8         18.59         19.43         3.06 o
  21   3   8         61.57         67.61         4.54 o
  22   3   8         13.96         13.68         2.61 o
   0   4   8        130.75        127.43         8.15 o
   1   4   8          1.13          0.84         3.36 o
   2   4   8        210.78        194.59         6.11 o
   3   4   8        309.20        262.55         7.51 o
   4   4   8        772.04        698.07        12.27 o
   5   4   8       1228.56       1184.77        18.97 o
   6   4   8       2053.47       1976.45        32.05 o
   7   4   8         13.05         12.92         3.69 o
   8   4   8        701.01        650.55        12.49 o
   9   4   8        275.09        256.12         9.52 o
  10   4   8        749.92        657.67        15.19 o
  11   4   8         67.44         71.27         4.88 o
  12   4   8       1568.96       1556.45        22.19 o
  13   4   8         59.33         56.60         4.38 o
  14   4   8          4.81          0.58         2.58 o
  15   4   8         43.59         46.49         3.69 o
  16   4   8          0.03          1.01         2.32 o
  17   4   8        128.72        101.56         6.06 o
  18   4   8        153.80        163.07         6.89 o
  19   4   8         13.77         11.38         2.19 o
  20   4   8         55.91         55.49         3.64 o
  21   4   8          0.04         -0.35         1.43 o
   1   5   8          0.37          1.64         2.47 o
   2   5   8       1311.36       1280.86        16.77 o
   3   5   8          2.96         13.43         2.53 o
   4   5   8         15.26          7.94         2.15 o
   5   5   8        190.65        200.68         7.45 o
   6   5   8        611.90        563.65        12.14 o
   7   5   8          3.81         -2.22         3.09 o
   8   5   8        347.28        389.12        13.27 o
   9   5   8          1.73         -1.16         2.74 o
  10   5   8          2.47          6.47         3.29 o
  11   5   8        337.55        362.52         9.81 o
  12   5   8        201.20        208.69         7.54 o
  13   5   8        372.53        358.40         9.42 o
  14   5   8         91.54         93.28         5.06 o
  15   5   8        469.55        459.88        10.61 o
  16   5   8         76.93         86.69         4.36 o
  17   5   8         53.66         58.58         4.74 o
  18   5   8         98.24        113.90         5.79 o
  19   5   8         96.05        109.69         3.31 o
  20   5   8        100.44        103.42         7.51 o
  21   5   8          2.87          1.03         1.72 o
   0   6   8         38.70         24.82         9.59 o
   1   6   8        205.32        164.65         5.41 o
   2   6   8         19.68         21.66         3.32 o
   3   6   8        388.97        439.38        10.46 o
   4   6   8        387.89        406.02        10.09 o
   5   6   8        496.66        504.77        13.31 o
   6   6   8         52.10         64.87         4.85 o
   7   6   8        100.70        113.28         6.91 o
   8   6   8         77.60         49.53         7.77 o
   9   6   8          0.98         -3.02         3.02 o
  10   6   8        187.18        159.90         5.75 o
  11   6   8        165.75        154.29         6.42 o
  12   6   8          0.04         -0.30         2.63 o
  13   6   8        128.99        149.48         6.14 o
  14   6   8        105.07         95.67         4.94 o
  15   6   8         17.76         25.42         3.04 o
  16   6   8        110.87        120.09         5.93 o
  17   6   8        124.57        161.92         6.08 o
  18   6   8          0.01         -1.75         1.84 o
  19   6   8         36.08         31.76         1.89 o
  20   6   8        107.62        115.80         4.88 o
  21   6   8         30.21         33.87         2.87 o
   1   7   8          0.29         -2.19         2.19 o
   2   7   8        474.96        430.30         8.54 o
   3   7   8        790.81        735.76        12.25 o
   4   7   8         67.44         73.34         5.40 o
   5   7   8        163.69        199.73         9.64 o
   6   7   8         21.33         44.50         6.98 o
   7   7   8         23.75         30.51         3.84 o
   8   7   8          2.59          1.32         2.68 o
   9   7   8        176.53        195.73         9.77 o
  10   7   8        203.09        188.52         7.82 o
  11   7   8          8.23          9.77         3.01 o
  12   7   8         12.59          5.89         3.29 o
  13   7   8         43.22         45.46         4.24 o
  14   7   8        413.26        404.60         9.23 o
  15   7   8         71.43         56.84         3.47 o
  16   7   8        262.67        302.08         8.34 o
  17   7   8          4.71          4.68         1.89 o
  18   7   8         31.58         20.37         1.89 o
  19   7   8          4.64          6.31         1.61 o
  20   7   8         75.07         79.07         4.99 o
  21   7   8        130.27        132.61         4.60 o
   0   8   8        312.14        325.83        10.91 o
   1   8   8         47.54         48.25         3.40 o
   2   8   8          3.65          1.21         1.70 o
   3   8   8        125.27        120.75         6.09 o
   4   8   8        381.91        408.00         9.35 o
   5   8   8       1120.78       1089.83        16.27 o
   6   8   8        169.37        147.25         7.28 o
   7   8   8         53.22         48.84         4.69 o
   8   8   8         19.80         27.55         5.56 o
   9   8   8         49.17         36.69         5.33 o
  10   8   8        182.59        170.03         7.37 o
  11   8   8         61.13         58.26         4.41 o
  12   8   8        742.81        738.56        13.30 o
  13   8   8         25.68         26.20         4.44 o
  14   8   8        234.16        231.07         8.32 o
  15   8   8          4.61         11.61         2.65 o
  16   8   8         13.74          6.05         2.01 o
  17   8   8         16.91         19.45         2.60 o
  18   8   8         10.74          3.34         1.52 o
  19   8   8          5.18          8.23         2.04 o
  20   8   8          2.88          3.64         1.43 o
  21   8   8         77.64         89.09         5.37 o
   1   9   8         94.74         84.56         3.87 o
   2   9   8        155.02        152.65         5.89 o
   3   9   8        167.96        168.27         5.78 o
   4   9   8        171.91        128.14         6.06 o
   5   9   8        571.94        556.00        10.79 o
   6   9   8         69.46         88.18         5.24 o
   7   9   8         95.74         89.14         5.24 o
   8   9   8        101.87         92.54         7.26 o
   9   9   8        266.59        273.67        11.63 o
  10   9   8         37.53         37.16         5.02 o
  11   9   8        395.85        376.26         9.77 o
  12   9   8        497.55        471.23        10.95 o
  13   9   8         79.53         58.69         3.78 o
  14   9   8        201.52        196.85         6.64 o
  15   9   8        351.08        335.23         7.17 o
  16   9   8         21.72         15.22         2.64 o
  17   9   8          0.65          0.29         2.15 o
  18   9   8         89.57         95.50         4.13 o
  19   9   8         78.45         75.68         2.92 o
  20   9   8         11.38         14.43         2.06 o
   0  10   8        215.19        210.19         9.79 o
   1  10   8         99.96        105.26         5.14 o
   2  10   8        788.86        711.98        12.43 o
   3  10   8         21.95          7.11         2.90 o
   4  10   8       1767.14       1824.40        21.37 o
   5  10   8       1239.15       1267.96        18.23 o
   6  10   8         15.97         17.03         3.10 o
   7  10   8       1061.63       1050.84        16.45 o
   8  10   8        962.66        939.36        17.75 o
   9  10   8          8.77         16.77         3.51 o
  10  10   8        801.12        783.05        15.61 o
  11  10   8         18.97         27.22         2.85 o
  12  10   8         76.77         61.28         3.88 o
  13  10   8         35.50         39.61         3.15 o
  14  10   8        280.24        277.49         7.47 o
  15  10   8        326.72        360.30         8.08 o
  16  10   8          6.63          4.29         2.13 o
  17  10   8          8.24          6.86         1.87 o
  18  10   8        250.37        289.19         6.45 o
  19  10   8        131.11        144.60         3.65 o
  20  10   8         29.90         28.99         3.75 o
   1  11   8         39.77         52.23         4.03 o
   2  11   8        618.87        558.51        11.12 o
   3  11   8         89.40        101.36         4.70 o
   4  11   8         55.76         77.24         5.05 o
   5  11   8         16.62         19.45         4.26 o
   6  11   8         32.09         15.80         3.22 o
   7  11   8        666.67        669.13        15.70 o
   8  11   8       1207.84       1204.93        19.93 o
   9  11   8       1042.32       1066.46        28.12 o
  10  11   8         31.89         35.02         4.17 o
  11  11   8         27.98         23.71         3.38 o
  12  11   8         41.04         44.66         2.94 o
  13  11   8        155.53        141.76         5.06 o
  14  11   8         77.41         90.73         4.22 o
  15  11   8          0.96          1.10         1.93 o
  16  11   8         12.41         10.79         2.31 o
  17  11   8         77.52         85.14         3.50 o
  18  11   8         25.59         36.93         2.27 o
  19  11   8        103.34        126.25         3.48 o
   0  12   8        240.36        250.38        19.79 o
   1  12   8        199.63        157.28         6.67 o
   2  12   8         87.76        120.99         5.49 o
   3  12   8        429.59        386.08         9.25 o
   4  12   8        808.99        778.97        14.35 o
   5  12   8        662.01        627.71        12.88 o
   6  12   8          0.98          5.25         2.63 o
   7  12   8        412.96        439.43        12.29 o
   8  12   8         49.82         49.79         4.90 o
   9  12   8         92.69         85.70         5.81 o
  10  12   8        775.52        739.06        15.31 o
  11  12   8        136.06        121.64         6.21 o
  12  12   8          3.75          8.77         2.23 o
  13  12   8         12.14         16.52         2.66 o
  14  12   8         31.25         37.02         2.90 o
  15  12   8         15.44         17.00         1.81 o
  16  12   8        154.95        182.32         5.13 o
  17  12   8        104.02        112.48         3.62 o
  18  12   8        191.84        228.91         6.52 o
  19  12   8        126.46        119.02         3.69 o
   1  13   8         30.47         37.01         4.30 o
   2  13   8        377.61        390.39        10.12 o
   3  13   8        254.62        230.18         7.76 o
   4  13   8         10.48         12.10         3.15 o
   5  13   8        863.62        857.34        15.02 o
   6  13   8         28.08         18.41         3.95 o
   7  13   8          1.00         13.27         3.65 o
   8  13   8        888.95        847.81        16.39 o
   9  13   8         43.81         42.92         5.36 o
  10  13   8        274.62        277.47         9.14 o
  11  13   8          6.43          0.57         3.09 o
  12  13   8         32.08         33.37         3.13 o
  13  13   8         15.12         15.59         2.13 o
  14  13   8         48.11         36.52         2.28 o
  15  13   8         44.91         41.93         3.15 o
  16  13   8         41.06         48.56         2.65 o
  17  13   8         22.58         22.31         2.15 o
  18  13   8        139.87        168.33         4.91 o
   0  14   8        152.59        124.04         9.34 o
   1  14   8         10.93          8.15         3.35 o
   2  14   8          1.26          2.68         2.99 o
   3  14   8         42.42         41.99         3.48 o
   4  14   8        200.40        225.33         8.62 o
   5  14   8        811.81        859.68        16.94 o
   6  14   8         10.05         12.45         3.28 o
   7  14   8        488.71        469.21        12.65 o
   8  14   8          9.65         17.24         3.51 o
   9  14   8          5.51          6.57         3.28 o
  10  14   8        175.93        172.06         6.78 o
  11  14   8         26.97         24.29         3.11 o
  12  14   8         51.57         61.58         4.27 o
  13  14   8         16.25         11.63         1.88 o
  14  14   8        173.42        172.00         5.11 o
  15  14   8          0.05          1.84         1.54 o
  16  14   8         26.92         31.30         2.17 o
  17  14   8         37.74         37.52         2.24 o
  18  14   8         64.70         50.80         3.28 o
   1  15   8         11.18         14.00         3.54 o
   2  15   8        143.44        176.32         7.61 o
   3  15   8        417.97        434.86        10.27 o
   4  15   8          0.59          4.88         3.57 o
   5  15   8        269.00        306.35        10.95 o
   6  15   8         16.35         20.22         3.54 o
   7  15   8         12.82         16.32         3.62 o
   8  15   8         33.56         48.52         4.30 o
   9  15   8         24.36         25.34         3.49 o
  10  15   8        141.85        153.77         6.41 o
  11  15   8         50.52         51.11         3.52 o
  12  15   8        244.11        239.14         5.34 o
  13  15   8         96.07        106.46         3.65 o
  14  15   8         21.06         29.57         2.03 o
  15  15   8         31.81         23.87         1.66 o
  16  15   8         65.41         58.17         2.95 o
  17  15   8         41.55         40.59         3.99 o
   0  16   8        171.29        147.41         9.64 o
   1  16   8         71.84         80.09         5.27 o
   2  16   8         11.18         10.36         2.96 o
   3  16   8        341.93        318.84         9.70 o
   4  16   8        221.56        247.18         7.95 o
   5  16   8         71.83         53.54         4.16 o
   6  16   8          1.58          0.01         2.39 o
   7  16   8        111.27        110.43         5.12 o
   8  16   8        340.41        326.91         7.99 o
   9  16   8         31.85         21.46         2.55 o
  10  16   8        173.05        185.32         5.92 o
  11  16   8         51.03         57.48         3.07 o
  12  16   8         49.49         54.58         2.66 o
  13  16   8          7.48          5.31         1.63 o
  14  16   8         37.33         34.09         2.00 o
  15  16   8         58.71         57.07         2.15 o
  16  16   8          4.31          8.41         2.18 o
  17  16   8         44.35         49.43         3.11 o
   1  17   8          1.64         -0.16         2.65 o
   2  17   8        556.16        522.45        13.97 o
   3  17   8         62.23         67.69         4.87 o
   4  17   8         24.64         30.10         3.15 o
   5  17   8         62.22         56.75         4.14 o
   6  17   8        175.77        160.56         5.80 o
   7  17   8         37.72         40.93         3.39 o
   8  17   8         33.88         46.08         2.91 o
   9  17   8         44.13         48.46         3.25 o
  10  17   8         40.53         32.84         2.54 o
  11  17   8         77.14         78.30         3.22 o
  12  17   8         47.83         42.67         2.40 o
  13  17   8          3.67          1.14         1.09 o
  14  17   8         51.53         62.03         2.41 o
  15  17   8        109.14         94.66         4.82 o
  16  17   8        267.77        301.13         7.24 o
   0  18   8        371.40        307.33        18.57 o
   1  18   8        130.53        133.69         7.23 o
   2  18   8          0.31          1.69         3.23 o
   3  18   8        299.18        315.63         9.09 o
   4  18   8        180.28        204.57         8.40 o
   5  18   8          8.73          9.94         2.46 o
   6  18   8        136.39        131.49         4.35 o
   7  18   8         89.53         82.01         3.51 o
   8  18   8         48.97         51.31         3.26 o
   9  18   8          2.97          1.20         1.71 o
  10  18   8          7.23          3.60         1.58 o
  11  18   8         87.50         89.22         3.79 o
  12  18   8         96.45         87.62         3.28 o
  13  18   8        192.72        187.41         4.07 o
  14  18   8         14.07         11.78         1.37 o
  15  18   8          0.92          4.44         1.67 o
   1  19   8        182.15        184.21        10.04 o
   2  19   8        267.21        268.32         9.75 o
   3  19   8         18.44         12.63         3.29 o
   4  19   8        133.93        112.86         7.54 o
   5  19   8          0.23          0.33         3.03 o
   6  19   8         51.95         41.75         4.43 o
   7  19   8         51.73         44.06         4.09 o
   8  19   8         21.49         28.48         2.54 o
   9  19   8         14.27         11.03         1.97 o
  10  19   8          0.91         -1.73         1.73 o
  11  19   8         97.88         98.48         3.33 o
  12  19   8         14.64         18.44         1.68 o
  13  19   8         82.09         91.43         2.85 o
  14  19   8         91.32         77.36         5.54 o
   0  20   8         57.68         53.26         8.31 o
   1  20   8          2.50          2.07         2.89 o
   2  20   8        324.15        332.38         9.96 o
   3  20   8          0.96         -0.13         2.48 o
   4  20   8        302.72        290.60        10.68 o
   5  20   8          8.50         10.91         2.35 o
   6  20   8         36.88         33.93         5.82 o
   7  20   8          5.18          2.92         2.08 o
   8  20   8        154.34        158.67         5.74 o
   9  20   8         32.61         26.53         2.66 o
  10  20   8         42.74         31.55         2.13 o
  11  20   8         12.08         10.37         1.40 o
  12  20   8         64.78         66.96         3.28 o
   1  21   8          0.01         -2.44         2.44 o
   2  21   8         14.64         24.30         2.97 o
   3  21   8        117.39        113.85         4.70 o
   4  21   8        101.91         97.31         4.70 o
   5  21   8          0.40          3.14         1.97 o
   6  21   8        101.45         94.14         5.39 o
   7  21   8          9.13         12.64         2.99 o
   8  21   8          4.92          1.49         1.67 o
   9  21   8          4.69         14.68         2.64 o
  10  21   8         58.39         66.21         2.75 o
  11  21   8         90.88         76.87         2.99 o
   0  22   8         11.65          5.52         2.87 o
   1  22   8          0.09          3.52         2.16 o
   2  22   8        421.26        455.04         7.36 o
   3  22   8          0.76          5.23         1.79 o
   4  22   8         37.14         38.75         2.89 o
   5  22   8        109.81        128.87         5.77 o
   6  22   8         15.40         14.98         3.03 o
   7  22   8         48.41         61.16         4.00 o
   8  22   8         33.04         23.18         2.60 o
   9  22   8         79.31         81.22         3.94 o
  10  22   8          1.97          4.71         1.53 o
   1  23   8        210.40        203.05         4.10 o
   2  23   8         34.96         23.81         1.88 o
   3  23   8        122.31        122.59         4.13 o
   4  23   8          5.21          0.88         1.47 o
   5  23   8         80.81         82.26         4.16 o
   6  23   8         47.43         46.44         3.14 o
   7  23   8         20.66         24.14         2.54 o
   8  23   8          8.93          3.08         2.36 o
   0  24   8        147.48        165.88         4.58 o
   1  24   8          0.45          3.23         1.15 o
   2  24   8        258.75        285.08         4.64 o
   3  24   8         84.88         93.26         3.21 o
   4  24   8        159.53        216.17         4.75 o
   5  24   8          1.48          0.47         1.23 o
   6  24   8        151.24        158.46         4.40 o
   1   0   9        477.09        512.22        21.66 o
   2   0   9        192.80        209.75         9.13 o
   3   0   9       1963.95       1931.52        27.05 o
   4   0   9         96.89        103.40         8.75 o
   5   0   9        410.76        393.64        16.41 o
   6   0   9          0.23          1.14         6.03 o
   7   0   9        608.48        633.88        29.80 o
   8   0   9        259.76        252.93        19.22 o
   9   0   9          0.04         -0.81         5.86 o
  10   0   9         29.78         20.36         7.00 o
  11   0   9          0.29         10.75         6.84 o
  12   0   9          1.25         -4.28         4.28 o
  13   0   9         44.26         27.36         6.84 o
  14   0   9        994.40       1036.33        41.53 o
  15   0   9        274.88        305.97        12.05 o
  16   0   9         19.04         20.69         3.55 o
  17   0   9         18.61         29.44         3.50 o
  18   0   9          0.84         -3.09         3.91 o
  19   0   9        357.71        357.98        12.05 o
   0   1   9         17.25         20.73         4.61 o
   1   1   9       1256.31       1255.67        16.01 o
   2   1   9       1759.81       1743.65        19.16 o
   3   1   9         11.59         16.30         2.79 o
   4   1   9         39.23         41.78         4.98 o
   5   1   9         44.12         61.52         6.22 o
   6   1   9         35.98         34.57         4.75 o
   7   1   9         79.29         85.07         7.08 o
   8   1   9        266.33        218.48        10.39 o
   9   1   9         78.48         58.03         7.24 o
  10   1   9        273.03        229.64        13.30 o
  11   1   9         46.98         29.19         5.95 o
  12   1   9         86.66         76.98         6.35 o
  13   1   9         36.57         28.39         3.75 o
  14   1   9          1.49          0.42         3.76 o
  15   1   9          0.05         -0.90         2.67 o
  16   1   9        324.31        299.04         7.57 o
  17   1   9          3.26         -0.78         1.77 o
  18   1   9          6.93          2.69         2.34 o
  19   1   9         11.20          6.71         1.87 o
   1   2   9        408.45        445.09         9.43 o
   2   2   9          0.67          1.61         2.16 o
   3   2   9        154.75        138.75         5.81 o
   4   2   9        625.70        586.42        18.99 o
   5   2   9        102.37        106.68         7.47 o
   6   2   9         62.68         61.63         5.80 o
   7   2   9         30.11         14.30         3.58 o
   8   2   9         75.45         78.25         9.50 o
   9   2   9        229.03        193.79        10.07 o
  10   2   9         75.17         77.92         8.48 o
  11   2   9          1.25         -2.04         3.18 o
  12   2   9         18.29         16.39         3.67 o
  13   2   9        119.11        124.93         6.18 o
  14   2   9        203.24        184.34         7.87 o
  15   2   9         10.95          4.38         2.58 o
  16   2   9          3.55          2.96         2.10 o
  17   2   9          2.90          0.19         2.00 o
  18   2   9        116.04         96.35         4.38 o
  19   2   9         18.73         17.31         1.75 o
   0   3   9        238.51        225.85        10.00 o
   1   3   9        280.67        290.17         7.11 o
   2   3   9       1312.68       1357.81        14.72 o
   3   3   9         25.12         31.14         3.03 o
   4   3   9        195.03        185.88         6.92 o
   5   3   9         23.68         28.69         4.77 o
   6   3   9          0.84          0.04         2.93 o
   7   3   9        422.16        419.30        11.58 o
   8   3   9          4.76          7.34         3.32 o
   9   3   9         13.86         14.56         4.30 o
  10   3   9          3.58          2.59         2.86 o
  11   3   9        214.01        214.85         9.65 o
  12   3   9          6.09          5.88         4.30 o
  13   3   9        106.20        106.48         6.73 o
  14   3   9         96.47        105.36         5.53 o
  15   3   9         30.94         33.47         3.67 o
  16   3   9          0.25          2.49         2.08 o
  17   3   9         57.14         59.44         3.73 o
  18   3   9         33.82         24.34         1.96 o
  19   3   9          0.39          4.20         1.68 o
   1   4   9         29.76         29.73         2.84 o
   2   4   9          0.03          4.20         2.26 o
   3   4   9         12.93          6.71         2.70 o
   4   4   9        110.77        117.11         6.29 o
   5   4   9          4.98          7.91         3.24 o
   6   4   9         96.58         89.37         7.09 o
   7   4   9         40.91         49.59         4.98 o
   8   4   9        223.80        237.84         9.03 o
   9   4   9        227.11        229.37         8.70 o
  10   4   9        307.55        292.91         9.59 o
  11   4   9         30.58         24.19         3.30 o
  12   4   9         60.65         71.44         5.57 o
  13   4   9         33.13         33.71         4.30 o
  14   4   9         62.16         66.85         4.45 o
  15   4   9        180.58        164.01         6.71 o
  16   4   9        398.27        377.47         7.91 o
  17   4   9         95.86         77.91         3.98 o
  18   4   9        111.69        123.47         3.59 o
  19   4   9         86.11         69.22         4.15 o
   0   5   9         19.07          9.53         3.55 o
   1   5   9        449.42        427.97         9.50 o
   2   5   9          4.55          9.19         2.67 o
   3   5   9         71.32         62.40         4.32 o
   4   5   9          4.12         -0.62         3.06 o
   5   5   9        213.47        217.87         8.60 o
   6   5   9        131.23        115.78         5.72 o
   7   5   9         17.18         26.17         6.10 o
   8   5   9         64.51         64.39         5.19 o
   9   5   9        220.40        221.98         8.81 o
  10   5   9          5.99          4.79         3.87 o
  11   5   9         14.92         20.04         2.89 o
  12   5   9         26.28         19.98         2.89 o
  13   5   9        415.87        411.18         9.79 o
  14   5   9        192.34        173.21         6.31 o
  15   5   9         49.36         55.53         3.60 o
  16   5   9          1.45         13.65         2.36 o
  17   5   9        101.16         97.89         4.23 o
  18   5   9         22.43         20.51         1.85 o
  19   5   9         10.88          3.84         2.12 o
   1   6   9         66.34         65.05         4.13 o
   2   6   9         55.70         68.49         6.74 o
   3   6   9         22.00         14.58         2.84 o
   4   6   9         14.92         23.15         3.37 o
   5   6   9        723.16        692.51        14.80 o
   6   6   9        219.28        254.45         8.21 o
   7   6   9        113.63        107.92         5.44 o
   8   6   9        200.25        187.93         8.43 o
   9   6   9          4.30          5.21         3.30 o
  10   6   9         31.60         34.93         4.93 o
  11   6   9          0.36         -0.91         3.14 o
  12   6   9        430.00        441.98        11.12 o
  13   6   9          0.13          0.19         2.90 o
  14   6   9        401.99        404.87         7.94 o
  15   6   9         94.18         96.79         3.88 o
  16   6   9         45.17         47.41         3.57 o
  17   6   9        168.66        201.04         5.34 o
  18   6   9          6.69         10.71         1.81 o
  19   6   9        101.91        119.60         5.29 o
   0   7   9        120.41        116.20         7.38 o
   1   7   9        682.62        711.04        12.28 o
   2   7   9        167.34        150.19         5.93 o
   3   7   9        155.34        166.54         6.77 o
   4   7   9         29.85         35.34         3.60 o
   5   7   9        291.48        287.10         8.66 o
   6   7   9         32.91         40.11         3.93 o
   7   7   9        832.40        835.09        13.18 o
   8   7   9         15.86         13.57         3.48 o
   9   7   9          2.93          4.35         3.43 o
  10   7   9         57.53         75.34         5.37 o
  11   7   9          1.12          6.26         3.49 o
  12   7   9        490.08        508.05        11.45 o
  13   7   9        200.51        191.08         6.26 o
  14   7   9        156.32        185.31         5.84 o
  15   7   9        318.46        342.81         8.12 o
  16   7   9         71.99         89.18         5.79 o
  17   7   9          1.55          3.84         1.86 o
  18   7   9        605.72        672.00         9.25 o
  19   7   9          0.44          3.65         1.44 o
   1   8   9          1.52          5.63         2.49 o
   2   8   9          0.00          5.86         2.88 o
   3   8   9         14.12         19.06         3.26 o
   4   8   9         16.31         21.69         2.89 o
   5   8   9        634.53        660.01        12.98 o
   6   8   9          6.51          5.29         2.66 o
   7   8   9          5.32         14.12         3.40 o
   8   8   9         22.16         23.42         3.55 o
   9   8   9        293.57        263.94         8.37 o
  10   8   9        736.28        756.80        13.46 o
  11   8   9          8.69         13.95         2.93 o
  12   8   9        117.56        119.81         6.18 o
  13   8   9         35.86         43.36         3.25 o
  14   8   9         25.43         43.42         3.11 o
  15   8   9        245.16        249.15         7.47 o
  16   8   9         32.72         21.65         3.19 o
  17   8   9         13.65         16.70         1.90 o
  18   8   9        124.94        118.73         3.41 o
   0   9   9         63.14         69.34         6.24 o
   1   9   9          0.08          2.54         2.40 o
   2   9   9       1250.86       1228.01        15.95 o
   3   9   9        414.40        402.33         9.38 o
   4   9   9         51.02         53.70         4.33 o
   5   9   9        258.24        268.81         8.45 o
   6   9   9        161.78        165.50         6.72 o
   7   9   9         19.72         11.21         3.33 o
   8   9   9        225.59        182.83         7.79 o
   9   9   9         55.67         55.40         4.36 o
  10   9   9          0.62         -1.15         2.74 o
  11   9   9         42.85         32.06         3.30 o
  12   9   9        102.31         99.38         5.55 o
  13   9   9         49.98         49.78         4.07 o
  14   9   9         66.01         69.97         4.13 o
  15   9   9          6.36          7.48         2.41 o
  16   9   9         50.83         59.77         3.04 o
  17   9   9         53.29         50.95         2.52 o
  18   9   9        143.62        174.81         3.78 o
   1  10   9        190.49        173.12         6.25 o
   2  10   9         78.20         91.94         4.38 o
   3  10   9        218.44        247.51         7.47 o
   4  10   9        816.56        867.27        14.85 o
   5  10   9          0.43          9.34         2.86 o
   6  10   9        861.43        891.79        14.78 o
   7  10   9          6.13          3.96         3.11 o
   8  10   9        101.43         90.60         5.77 o
   9  10   9        521.96        541.70        11.50 o
  10  10   9        103.78        113.63         5.44 o
  11  10   9         81.07         71.65         4.26 o
  12  10   9         10.35          5.43         2.15 o
  13  10   9         26.65         27.79         3.21 o
  14  10   9          1.71         -1.75         2.14 o
  15  10   9          9.97         14.71         2.17 o
  16  10   9          6.38          6.23         2.74 o
  17  10   9        134.81        128.93         4.32 o
  18  10   9         26.00         36.97         3.91 o
   0  11   9          1.19         -3.49         3.49 o
   1  11   9        200.71        185.14         6.00 o
   2  11   9         31.32         33.99         3.43 o
   3  11   9         54.91         74.55         4.36 o
   4  11   9       1229.97       1313.34        18.05 o
   5  11   9       1105.19       1168.61        16.96 o
   6  11   9        972.48       1014.88        17.99 o
   7  11   9         20.22         18.39         3.41 o
   8  11   9        207.57        224.24         8.33 o
   9  11   9          5.31          7.95         2.90 o
  10  11   9        225.41        240.60         7.43 o
  11  11   9        116.28        135.43         5.47 o
  12  11   9          2.41          3.91         2.17 o
  13  11   9        235.45        226.51        12.16 o
  14  11   9          1.19          0.25         1.97 o
  15  11   9         14.14         11.17         1.68 o
  16  11   9         18.35         19.96         2.33 o
  17  11   9        186.81        200.68         4.20 o
   1  12   9         18.87         16.17         2.61 o
   2  12   9          0.60         -2.47         2.47 o
   3  12   9        245.83        255.23         7.25 o
   4  12   9        717.99        745.19        13.56 o
   5  12   9         51.90         69.65         5.49 o
   6  12   9       1099.85       1167.36        18.97 o
   7  12   9         77.59         73.17         5.19 o
   8  12   9        370.98        370.44        10.39 o
   9  12   9          1.62          1.92         3.15 o
  10  12   9         64.54         60.86         4.10 o
  11  12   9         25.09         24.26         3.36 o
  12  12   9          2.18          3.51         1.96 o
  13  12   9         42.56         40.65         2.82 o
  14  12   9         35.44         38.55         2.24 o
  15  12   9        116.22        123.19         4.19 o
  16  12   9         25.27         28.56         2.06 o
  17  12   9        123.81        109.45         6.03 o
   0  13   9         20.27         19.58         4.01 o
   1  13   9        109.44        104.39         5.00 o
   2  13   9          3.57          2.00         2.35 o
   3  13   9          0.77          1.64         2.24 o
   4  13   9        111.29        111.01         5.65 o
   5  13   9        114.52        140.27         7.08 o
   6  13   9         59.66         66.09         5.97 o
   7  13   9        555.03        565.70        12.74 o
   8  13   9        138.85        154.67         9.58 o
   9  13   9         58.21         62.70         5.30 o
  10  13   9          9.27          5.65         2.11 o
  11  13   9          2.28          1.35         1.58 o
  12  13   9         30.92         41.58         2.88 o
  13  13   9         68.56         68.41         2.59 o
  14  13   9          0.11          0.61         1.87 o
  15  13   9         24.51         21.86         2.03 o
  16  13   9         96.23        122.91         6.27 o
   1  14   9         27.69         30.65         2.96 o
   2  14   9        132.94        129.86         5.20 o
   3  14   9         58.04         57.34         3.79 o
   4  14   9         17.33         24.04         3.78 o
   5  14   9        563.52        585.36        12.83 o
   6  14   9          0.43          0.41         3.06 o
   7  14   9          0.49          5.81         2.65 o
   8  14   9          6.91         11.09         4.11 o
   9  14   9        243.84        229.12         7.20 o
  10  14   9         56.34         52.88         2.68 o
  11  14   9         91.55        103.00         3.63 o
  12  14   9          1.21          2.57         1.50 o
  13  14   9        108.70        107.14         2.96 o
  14  14   9         18.66         26.10         2.22 o
  15  14   9         40.77         38.58         2.57 o
   0  15   9         60.37         56.44         5.39 o
   1  15   9         37.94         47.35         3.58 o
   2  15   9        140.09        120.12         5.01 o
   3  15   9         21.71         24.69         3.75 o
   4  15   9         32.85         28.79         2.88 o
   5  15   9         14.98         20.62         2.81 o
   6  15   9         61.39         44.90         3.33 o
   7  15   9        179.97        198.31         6.05 o
   8  15   9          1.77         -2.14         2.14 o
   9  15   9         13.82         19.24         2.32 o
  10  15   9         52.78         40.17         2.35 o
  11  15   9         29.36         24.83         1.85 o
  12  15   9         60.04         57.77         2.27 o
  13  15   9          4.46          6.40         1.51 o
  14  15   9         69.43         70.15         3.56 o
  15  15   9         92.77        104.07         6.03 o
   1  16   9         11.98         14.58         2.63 o
   2  16   9        140.50        150.76         5.81 o
   3  16   9         14.56         11.70         2.90 o
   4  16   9        122.82        122.50         5.91 o
   5  16   9        239.48        272.20         7.81 o
   6  16   9        119.33        113.30         4.55 o
   7  16   9         54.59         62.20         3.50 o
   8  16   9        127.08        119.10         3.80 o
   9  16   9          7.03         13.87         1.51 o
  10  16   9          1.78          1.67         1.32 o
  11  16   9         21.72         20.96         2.14 o
  12  16   9        123.60        130.53         3.34 o
  13  16   9          0.33          4.90         1.44 o
  14  16   9        350.58        377.69        11.08 o
   0  17   9         29.08         46.67         5.64 o
   1  17   9         37.80         33.91         3.50 o
   2  17   9         16.79         17.34         2.52 o
   3  17   9         30.95         36.27         3.71 o
   4  17   9         10.03         14.69         2.93 o
   5  17   9         32.91         24.58         3.10 o
   6  17   9          1.24          4.69         1.82 o
   7  17   9          6.33         11.93         1.69 o
   8  17   9         64.49         62.85         2.45 o
   9  17   9         31.91         41.09         2.14 o
  10  17   9         42.43         58.74         2.54 o
  11  17   9         98.73         96.98         2.77 o
  12  17   9          7.72          6.10         1.22 o
   1  18   9         50.17         57.87         4.03 o
   2  18   9          6.02          9.09         2.43 o
   3  18   9         87.37         81.14         5.15 o
   4  18   9         59.30         49.69         4.30 o
   5  18   9         59.19         71.02         4.84 o
   6  18   9          7.46          2.74         2.31 o
   7  18   9        130.35        134.03         3.83 o
   8  18   9        179.02        160.02         5.08 o
   9  18   9         45.89         49.81         3.90 o
  10  18   9         87.38         80.30         3.92 o
  11  18   9          8.38          9.68         2.00 o
   0  19   9          0.13         -1.16         2.69 o
   1  19   9          1.00          1.96         2.00 o
   2  19   9         41.47         49.11         3.05 o
   3  19   9          7.70         11.68         2.77 o
   4  19   9         16.92         22.10         2.92 o
   5  19   9          0.25         -0.67         2.13 o
   6  19   9         12.08         18.99         2.12 o
   7  19   9        128.03        156.27         5.95 o
   8  19   9          5.08          5.10         2.02 o
   9  19   9         18.65         12.90         2.28 o
  10  19   9         11.09         11.52         1.50 o
   1  20   9         90.99         77.49         3.54 o
   2  20   9          2.69          4.89         2.80 o
   3  20   9          0.01         -1.62         1.72 o
   4  20   9         31.81         38.33         3.08 o
   5  20   9          0.76          1.40         2.05 o
   6  20   9          1.10          0.35         2.64 o
   7  20   9          8.67         11.71         3.03 o
   8  20   9         36.48         43.46         2.50 o
   9  20   9         55.05         63.81         4.73 o
   0  21   9          2.08         -0.75         3.75 o
   1  21   9         25.07         14.53         2.43 o
   2  21   9        172.82        180.38         4.24 o
   3  21   9        151.11        136.97         4.97 o
   4  21   9         57.32         52.59         3.34 o
   5  21   9         64.00         67.49         5.43 o
   6  21   9         63.60         70.74         3.44 o
   7  21   9          2.53         -1.28         1.28 o
   1  22   9        104.00        103.24         2.99 o
   2  22   9        111.88        116.41         3.79 o
   3  22   9         48.22         40.78         2.44 o
   4  22   9          1.01          3.29         1.31 o
   5  22   9          0.12          1.63         2.12 o
   0   0  10        200.13        187.75        21.01 o
   1   0  10        353.15        389.99        10.15 o
   2   0  10        222.70        205.13         7.59 o
   3   0  10         56.58         71.62         7.19 o
   4   0  10          6.80          3.42         4.23 o
   5   0  10          0.52         -0.49         4.23 o
   6   0  10         69.59         88.60        10.59 o
   7   0  10         23.73         19.06         6.19 o
   8   0  10         33.21         41.80         6.60 o
   9   0  10        177.32        186.81        17.10 o
  10   0  10        419.18        405.54        23.78 o
  11   0  10        481.84        484.45        26.47 o
  12   0  10        162.93        169.46         9.04 o
  13   0  10        231.64        265.84        10.25 o
  14   0  10        113.09        135.56         9.12 o
  15   0  10         11.50         19.33         3.17 o
  16   0  10         62.25         69.54         5.21 o
  17   0  10        192.25        263.19         9.93 o
   1   1  10          6.37          5.58         2.15 o
   2   1  10          7.64         11.07         1.94 o
   3   1  10         57.34         52.64         3.77 o
   4   1  10         67.43         75.52         5.97 o
   5   1  10         30.47         27.91         3.52 o
   6   1  10          6.09          5.88         3.50 o
   7   1  10         30.49         28.89         5.75 o
   8   1  10         12.07          4.89         4.33 o
   9   1  10        299.22        340.99        15.09 o
  10   1  10          8.64          2.11         3.04 o
  11   1  10         65.86         73.94         4.75 o
  12   1  10         93.63         71.13         4.43 o
  13   1  10         27.71         27.02         2.99 o
  14   1  10        355.91        353.37         7.61 o
  15   1  10          2.75          7.85         1.73 o
  16   1  10         61.80         73.12         3.26 o
  17   1  10        147.94        161.54         9.36 o
   0   2  10        730.13        840.39        18.05 o
   1   2  10        280.91        264.01         6.91 o
   2   2  10          0.49         -1.71         1.81 o
   3   2  10          1.78          2.77         2.54 o
   4   2  10          7.29         13.17         3.60 o
   5   2  10        232.97        220.70         9.54 o
   6   2  10         23.47         21.62         3.82 o
   7   2  10         11.95          9.83         4.04 o
   8   2  10          6.02          3.49         7.17 o
   9   2  10         11.99         10.08         3.44 o
  10   2  10          4.77          6.58         3.33 o
  11   2  10          2.48          6.69         3.22 o
  12   2  10         61.40         62.57         4.09 o
  13   2  10         93.12         85.87         4.39 o
  14   2  10          3.75          7.09         2.94 o
  15   2  10         25.09         30.47         2.07 o
  16   2  10         61.18         76.76         4.47 o
  17   2  10         11.04         10.10         2.28 o
   1   3  10        229.33        235.88         6.67 o
   2   3  10         86.01         85.04         4.14 o
   3   3  10         29.06         35.63         3.21 o
   4   3  10         66.93         53.75         5.36 o
   5   3  10         31.44         30.92         3.67 o
   6   3  10          2.54          4.48         3.13 o
   7   3  10         18.29         18.31         9.85 o
   8   3  10         26.40         20.13         4.13 o
   9   3  10          4.76          2.48         2.99 o
  10   3  10         13.36         15.30         3.05 o
  11   3  10         14.30         11.08         2.64 o
  12   3  10        104.49        111.46         5.43 o
  13   3  10         13.71         13.34         2.32 o
  14   3  10          0.31          0.57         1.62 o
  15   3  10         36.40         24.11         1.97 o
  16   3  10        426.79        403.34        18.81 o
  17   3  10        304.75        276.55         8.63 o
   0   4  10        372.94        359.31        20.52 o
   1   4  10          2.51          4.43         2.07 o
   2   4  10        245.48        245.47         6.29 o
   3   4  10         80.44         63.00         3.85 o
   4   4  10        143.42        137.27         5.22 o
   5   4  10         19.59         20.32         3.04 o
   6   4  10         17.05         13.35         2.84 o
   7   4  10          7.90          8.56         2.97 o
   8   4  10         59.73         74.59         6.31 o
   9   4  10         53.09         65.01         7.31 o
  10   4  10          0.06         -3.65         4.36 o
  11   4  10         67.25         61.46         6.50 o
  12   4  10          1.72          2.11         2.49 o
  13   4  10          0.91          0.34         2.41 o
  14   4  10         81.31         71.74         3.86 o
  15   4  10        173.57        192.65         7.01 o
  16   4  10         98.95        115.72         5.29 o
   1   5  10        316.59        322.19         7.81 o
   2   5  10          0.41          6.16         2.22 o
   3   5  10         87.21         94.31         4.41 o
   4   5  10         30.83         37.97         3.25 o
   5   5  10          2.29          6.68         2.09 o
   6   5  10        608.36        624.60        12.72 o
   7   5  10          0.99         -1.60         2.79 o
   8   5  10         42.47         33.25         3.21 o
   9   5  10          5.45          7.75         4.20 o
  10   5  10         10.46          7.10         3.47 o
  11   5  10         39.55         47.99         4.84 o
  12   5  10          1.76          2.67         2.34 o
  13   5  10        100.18        112.22         5.64 o
  14   5  10         78.51         63.14         3.65 o
  15   5  10        181.96        176.85         4.84 o
  16   5  10         39.99         32.81         3.52 o
   0   6  10        595.86        563.90        12.25 o
   1   6  10        421.08        440.67         8.28 o
   2   6  10         88.85         93.61         4.54 o
   3   6  10          3.41         11.46         2.29 o
   4   6  10        188.26        188.80         5.57 o
   5   6  10        108.13        109.28         4.71 o
   6   6  10          3.26          1.20         2.61 o
   7   6  10          1.79         -0.11         2.58 o
   8   6  10         32.11         28.98         3.33 o
   9   6  10        193.98        190.41         7.58 o
  10   6  10          1.53          2.80         3.41 o
  11   6  10          2.24         -0.35         2.99 o
  12   6  10          0.12         -0.24         2.61 o
  13   6  10          1.70         -0.06         2.20 o
  14   6  10         14.27         16.19         2.14 o
  15   6  10         78.10         85.99         4.04 o
  16   6  10         92.25         82.41         4.34 o
   1   7  10         37.61         30.38         2.57 o
   2   7  10         10.73          7.57         2.04 o
   3   7  10       1154.46       1211.13        13.79 o
   4   7  10          9.62          9.30         2.40 o
   5   7  10         82.08         83.75         4.22 o
   6   7  10        116.28        117.29         5.59 o
   7   7  10          0.01          0.83         3.29 o
   8   7  10          4.83          6.80         2.47 o
   9   7  10         15.35         14.92         2.57 o
  10   7  10         16.16          9.28         3.43 o
  11   7  10        134.32        120.90         6.50 o
  12   7  10          9.15          7.17         2.68 o
  13   7  10          1.32         -1.40         1.93 o
  14   7  10         87.88         97.91         5.34 o
  15   7  10          0.65          1.15         1.72 o
  16   7  10        275.67        284.35         5.41 o
   0   8  10        144.01        165.64         6.84 o
   1   8  10          4.04          4.81         2.09 o
   2   8  10        285.86        263.91         6.05 o
   3   8  10         30.07         21.31         3.68 o
   4   8  10        201.77        171.47         5.89 o
   5   8  10        148.99        165.35         5.71 o
   6   8  10         45.85         41.79         3.79 o
   7   8  10          0.02          2.37         2.50 o
   8   8  10         31.07         32.55         3.19 o
   9   8  10          1.43         -2.29         2.29 o
  10   8  10         43.05         49.50         3.99 o
  11   8  10         13.92         13.19         3.13 o
  12   8  10          9.35         13.20         3.51 o
  13   8  10          6.14          2.23         2.80 o
  14   8  10        409.69        439.74        10.33 o
  15   8  10          8.50         12.43         1.42 o
  16   8  10        104.45         93.00         5.37 o
   1   9  10        257.12        242.84         5.85 o
   2   9  10        106.66         96.38         4.08 o
   3   9  10          0.06          3.75         2.46 o
   4   9  10        223.89        209.84         6.40 o
   5   9  10         55.93         52.36         4.07 o
   6   9  10        149.58        146.44         6.01 o
   7   9  10        140.52        148.45         5.92 o
   8   9  10         86.17         84.46         4.59 o
   9   9  10         54.18         55.57         3.71 o
  10   9  10         69.19         70.02         3.75 o
  11   9  10          0.02          0.07         2.61 o
  12   9  10         50.30         47.44         3.34 o
  13   9  10          2.11          1.73         2.59 o
  14   9  10        115.02        142.08         7.36 o
  15   9  10        214.70        207.05         5.35 o
   0  10  10          0.01          6.35         2.75 o
   1  10  10         65.73         79.43         4.05 o
   2  10  10         30.04         35.89         2.80 o
   3  10  10        803.71        756.64        12.18 o
   4  10  10        547.68        505.75         9.53 o
   5  10  10        389.21        389.64         9.44 o
   6  10  10         11.78         11.07         2.54 o
   7  10  10         30.68         33.30         3.30 o
   8  10  10          0.69         -2.39         2.41 o
   9  10  10          0.00          3.51         2.18 o
  10  10  10          0.67         -0.10         1.88 o
  11  10  10         66.72         64.15         4.41 o
  12  10  10         10.19          5.36         1.81 o
  13  10  10         45.90         52.50         2.88 o
  14  10  10          0.02          4.39         1.69 o
  15  10  10         88.30        103.17         3.90 o
   1  11  10        629.36        648.85        10.37 o
   2  11  10        201.24        203.98         5.49 o
   3  11  10        144.80        142.21         4.90 o
   4  11  10          3.88          6.31         2.64 o
   5  11  10        328.32        318.58         8.32 o
   6  11  10        180.90        185.67         6.40 o
   7  11  10        102.55        112.35         4.99 o
   8  11  10         17.87         15.85         3.16 o
   9  11  10         27.96         33.41         3.12 o
  10  11  10         22.65         25.91         2.38 o
  11  11  10          7.30         12.51         1.76 o
  12  11  10        256.97        305.69         6.48 o
  13  11  10        210.21        227.35         4.47 o
  14  11  10         65.16         93.03         3.60 o
   0  12  10        246.69        283.02         9.66 o
   1  12  10          8.97         16.83         2.43 o
   2  12  10         97.97        104.07         4.95 o
   3  12  10        231.41        233.59         7.88 o
   4  12  10        385.13        367.29         8.68 o
   5  12  10          2.27          4.02         2.32 o
   6  12  10          1.54          2.67         2.34 o
   7  12  10         41.34         33.19         3.02 o
   8  12  10         27.57         28.82         2.71 o
   9  12  10         48.61         52.07         2.88 o
  10  12  10         22.94         22.19         2.18 o
  11  12  10         27.83         22.35         1.69 o
  12  12  10         76.57         86.41         4.11 o
  13  12  10          0.16          1.87         1.43 o
   1  13  10          0.10         -0.73         2.00 o
   2  13  10         11.02         12.07         2.48 o
   3  13  10        204.08        219.18         7.43 o
   4  13  10        191.94        231.62         6.81 o
   5  13  10         58.40         54.09         3.00 o
   6  13  10         90.99         85.12         3.52 o
   7  13  10          7.56          7.59         2.74 o
   8  13  10         34.98         44.19         2.58 o
   9  13  10         80.31         80.31         2.64 o
  10  13  10          1.05          1.05         1.23 o
  11  13  10          0.18         -1.24         1.24 o
  12  13  10         56.94         60.39         2.82 o
  13  13  10         21.77         24.10         3.58 o
   0  14  10        570.76        618.73        12.94 o
   1  14  10        102.54        110.52         4.50 o
   2  14  10          6.43          2.29         2.94 o
   3  14  10          2.44          4.05         2.91 o
   4  14  10          0.98         -0.02         2.45 o
   5  14  10         13.10         17.25         2.51 o
   6  14  10        138.35        143.67         5.51 o
   7  14  10        228.13        224.09         4.93 o
   8  14  10          2.12          3.04         1.31 o
   9  14  10          1.37          2.44         1.03 o
  10  14  10          2.55          4.54         1.26 o
  11  14  10          4.75         11.63         1.51 o
  12  14  10          0.01          1.79         2.44 o
   1  15  10          3.65          6.07         1.89 o
   2  15  10          2.95          3.03         2.19 o
   3  15  10         56.17         51.44         3.70 o
   4  15  10         10.48         13.30         2.19 o
   5  15  10          7.75         10.66         2.12 o
   6  15  10        400.66        394.48         6.90 o
   7  15  10          0.07          0.94         1.11 o
   8  15  10         54.77         48.70         1.80 o
   9  15  10        126.53        123.52         2.93 o
  10  15  10         39.09         49.72         2.94 o
  11  15  10          1.45          5.70         2.77 o
   0  16  10         83.41         77.58         5.13 o
   1  16  10          1.50         -1.58         1.86 o
   2  16  10         71.27         67.97         4.44 o
   3  16  10         80.44         71.56         5.50 o
   4  16  10        160.91        142.02         4.61 o
   5  16  10         15.20         11.14         2.50 o
   6  16  10         15.52         17.71         1.88 o
   7  16  10          5.83          2.67         1.32 o
   8  16  10         25.59         27.11         2.14 o
   9  16  10         34.51         38.89         2.89 o
  10  16  10          7.01         20.06         7.25 o
   1  17  10          1.69          2.22         2.93 o
   2  17  10          7.51          5.98         2.25 o
   3  17  10         49.97         51.68         3.15 o
   4  17  10         11.65         20.10         2.40 o
   5  17  10          2.81          2.20         1.55 o
   6  17  10        186.91        215.46         6.32 o
   7  17  10         52.97         57.54         2.73 o
   8  17  10         23.06         32.93         2.41 o
   0  18  10         16.84         15.82         2.69 o
   1  18  10          5.05         13.89         2.19 o
   2  18  10          0.07         -0.12         1.55 o
   3  18  10          0.12          0.59         1.42 o
   4  18  10         22.81         21.12         1.94 o
   5  18  10         36.09         29.27         2.14 o
   6  18  10         21.98         17.51         1.66 o
   7  18  10         66.49         56.42         3.20 o
   1  19  10         10.87         15.12         2.47 o
   2  19  10          3.24          0.00         2.77 o
   3  19  10        324.42        338.66         7.91 o
   4  19  10          4.67          6.09         1.95 o
   1   0  11         53.25         43.81         3.87 o
   2   0  11         57.98         61.47         5.60 o
   3   0  11         32.69         23.17         4.23 o
   4   0  11          0.13         -1.27         3.40 o
   5   0  11        347.90        343.58        12.56 o
   6   0  11          3.37          6.16         3.40 o
   7   0  11         87.55         71.80         6.28 o
   8   0  11          5.00          2.12         2.22 o
   9   0  11         61.87         60.24         4.46 o
  10   0  11        105.00        103.87         4.58 o
  11   0  11        152.32        136.48         4.77 o
  12   0  11         80.88         80.96         5.70 o
  13   0  11        210.97        233.57         7.20 o
  14   0  11         36.00         30.62         3.75 o
   0   1  11          8.90          6.42         2.38 o
   1   1  11          4.00          1.24         1.88 o
   2   1  11         21.69         32.10         2.58 o
   3   1  11         50.54         54.88         3.39 o
   4   1  11         12.36         13.26         2.79 o
   5   1  11         18.26         21.15         2.89 o
   6   1  11         16.67         17.29         2.85 o
   7   1  11         14.87         17.19         2.91 o
   8   1  11        103.67        111.42         4.34 o
   9   1  11         16.24          3.08         1.75 o
  10   1  11        120.58        116.48         4.39 o
  11   1  11          3.11          1.83         1.53 o
  12   1  11         31.51         31.39         2.03 o
  13   1  11         35.19         33.38         2.18 o
   1   2  11        123.38        120.99         4.11 o
   2   2  11         13.02          8.70         1.85 o
   3   2  11         30.35         33.66         3.02 o
   4   2  11         43.80         45.97         3.12 o
   5   2  11         20.83         22.33         2.92 o
   6   2  11          4.50         -0.74         2.31 o
   7   2  11         45.33         33.83         4.18 o
   8   2  11          9.60         11.70         2.63 o
   9   2  11          9.45         11.00         2.45 o
  10   2  11         21.06         20.18         2.16 o
  11   2  11        111.30        107.26         3.65 o
  12   2  11          0.24         -0.54         1.47 o
  13   2  11         22.71         24.99         2.35 o
   0   3  11        478.00        526.74        12.41 o
   1   3  11          2.64          0.43         1.75 o
   2   3  11         33.43         34.92         2.99 o
   3   3  11          0.90          3.82         1.85 o
   4   3  11        131.19        137.63         4.43 o
   5   3  11         12.62         16.03         2.07 o
   6   3  11         37.88         44.15         3.60 o
   7   3  11         25.57         29.40         3.05 o
   8   3  11          0.94         -1.70         2.32 o
   9   3  11         22.93         21.58         2.37 o
  10   3  11          0.02          0.84         2.04 o
  11   3  11          0.28          1.24         1.49 o
  12   3  11         30.51         32.32         2.07 o
  13   3  11        113.32        128.79         3.66 o
   1   4  11         11.21          8.07         2.06 o
   2   4  11          6.90          4.14         1.70 o
   3   4  11         13.91         13.81         2.30 o
   4   4  11          0.87          0.63         1.66 o
   5   4  11        235.57        246.34         5.69 o
   6   4  11         36.25         28.05         2.67 o
   7   4  11         64.39         75.42         3.80 o
   8   4  11         52.37         63.27         3.99 o
   9   4  11          9.72          4.02         2.56 o
  10   4  11         21.22         19.43         2.48 o
  11   4  11         10.61         15.85         1.84 o
  12   4  11         75.71        103.57         3.26 o
  13   4  11         74.22         80.03         4.05 o
   0   5  11        131.33        143.84         6.36 o
   1   5  11        504.88        551.15         8.65 o
   2   5  11        203.70        219.86         5.45 o
   3   5  11         74.36         82.38         3.54 o
   4   5  11         78.88         74.75         3.96 o
   5   5  11          0.79         -1.21         1.82 o
   6   5  11         23.11         23.41         2.17 o
   7   5  11          6.18          1.68         1.91 o
   8   5  11         30.83         42.36         2.93 o
   9   5  11         23.26         22.54         3.93 o
  10   5  11         35.88         35.63         2.87 o
  11   5  11         78.50         79.80         3.53 o
  12   5  11          7.65          7.96         1.34 o
  13   5  11         58.53         70.68         4.89 o
   1   6  11        243.20        247.74         5.87 o
   2   6  11        184.26        180.48         4.89 o
   3   6  11        120.17        117.88         4.01 o
   4   6  11         46.30         52.24         3.63 o
   5   6  11         47.29         46.83         3.49 o
   6   6  11         63.93         61.09         3.04 o
   7   6  11         28.43         32.83         2.84 o
   8   6  11          0.09          0.07         1.88 o
   9   6  11          2.58          4.35         2.17 o
  10   6  11        111.74        123.64         4.54 o
  11   6  11          0.10          1.89         1.45 o
  12   6  11         92.97         94.58         3.53 o
   0   7  11        642.17        654.72        10.99 o
   1   7  11          2.48          5.40         1.98 o
   2   7  11        226.77        270.60         5.87 o
   3   7  11        587.92        559.41         8.93 o
   4   7  11         59.92         59.64         3.82 o
   5   7  11         80.79         83.31         4.35 o
   6   7  11          8.84         12.82         2.41 o
   7   7  11         77.29         79.50         3.17 o
   8   7  11          2.11          5.49         1.83 o
   9   7  11         47.02         52.18         2.74 o
  10   7  11          9.11          4.63         1.54 o
  11   7  11          2.20          2.60         1.27 o
  12   7  11          0.02          2.37         1.40 o
   1   8  11        146.99        148.77         4.53 o
   2   8  11        603.80        636.42         9.19 o
   3   8  11         76.64         90.47         4.43 o
   4   8  11         47.29         52.99         3.64 o
   5   8  11          0.50          2.40         2.01 o
   6   8  11        133.92        135.80         5.94 o
   7   8  11         38.51         55.88         3.29 o
   8   8  11          2.30         -0.55         2.17 o
   9   8  11         67.35         77.95         4.25 o
  10   8  11         97.14        100.53         3.77 o
  11   8  11          2.01          1.00         1.30 o
  12   8  11         69.35         74.81         3.66 o
   0   9  11        128.80        108.58         6.76 o
   1   9  11         63.15         60.24         3.91 o
   2   9  11        364.69        349.16         6.37 o
   3   9  11        252.47        260.20         7.01 o
   4   9  11          1.07          5.02         1.94 o
   5   9  11          2.84          1.55         1.73 o
   6   9  11          7.05          6.42         1.88 o
   7   9  11          0.06         -0.52         1.70 o
   8   9  11          3.88          3.39         2.45 o
   9   9  11        144.54        174.36         5.66 o
  10   9  11          9.00         14.56         1.64 o
  11   9  11         15.72         17.49         1.63 o
   1  10  11        687.81        679.17         9.31 o
   2  10  11          0.20          1.84         1.80 o
   3  10  11         26.74         30.59         2.89 o
   4  10  11        106.11        101.04         4.36 o
   5  10  11         72.86         71.99         3.73 o
   6  10  11         38.00         45.64         3.02 o
   7  10  11          0.05          2.05         1.70 o
   8  10  11         14.06         11.65         2.13 o
   9  10  11          2.91          1.26         1.86 o
  10  10  11         21.54         19.98         2.12 o
   0  11  11        145.43        165.90        10.26 o
   1  11  11         51.04         59.10         4.30 o
   2  11  11        205.55        192.66         4.80 o
   3  11  11        420.64        399.41         7.96 o
   4  11  11          3.34          5.11         1.93 o
   5  11  11          4.87          6.51         1.92 o
   6  11  11          0.03          0.61         1.70 o
   7  11  11          3.97          3.31         1.32 o
   8  11  11         91.13        101.96         4.26 o
   9  11  11        154.37        150.49         5.94 o
  10  11  11         19.79         31.50         2.64 o
   1  12  11         11.66          7.42         2.40 o
   2  12  11         13.76         18.55         2.17 o
   3  12  11          3.05          6.56         2.02 o
   4  12  11         67.38         53.95         3.05 o
   5  12  11        394.46        410.44         7.36 o
   6  12  11         62.13         69.63         3.53 o
   7  12  11          2.50          0.22         1.73 o
   8  12  11         27.75         25.14         4.48 o
   9  12  11         19.15         19.06         3.09 o
   0  13  11        285.11        302.93        13.68 o
   1  13  11         10.73         -2.75         2.99 o
   2  13  11         85.20         85.55         5.21 o
   3  13  11         13.11         21.19         2.08 o
   4  13  11          4.15          4.09         1.54 o
   5  13  11         16.51         22.56         2.44 o
   6  13  11         84.00         78.12         2.91 o
   7  13  11        235.65        243.04        13.68 o
   1  14  11         54.39         47.40         4.08 o
   2  14  11        142.68        148.31         6.33 o
   3  14  11          3.82          7.39         2.29 o
   4  14  11         87.82         89.07         4.65 o
   5  14  11         43.07         31.85         3.99 o
   0  15  11         17.79         22.48         3.91 o
   1  15  11         16.06         13.83         3.99 o
   2  15  11        167.54        198.65         6.84 o
   3  15  11         54.13         52.16         3.50 o
   4  15  11         48.32         51.14         4.56 o
   0   0  12         81.87         66.94         4.89 o
   1   0  12         12.44         16.15         5.05 o
   2   0  12         48.74         56.35         5.70 o
   3   0  12         10.70          4.23         2.93 o
   4   0  12          7.24         -1.63         3.09 o
   5   0  12        150.82        155.05         9.61 o
   6   0  12          0.39         -3.26         3.42 o
   7   0  12          1.54         -2.77         3.09 o
   8   0  12        290.20        268.57        10.75 o
   1   1  12          2.26          2.10         1.38 o
   2   1  12          0.29          2.10         1.62 o
   3   1  12          1.27         -2.23         2.23 o
   4   1  12         29.40         25.62         2.98 o
   5   1  12          1.98          2.74         1.46 o
   6   1  12         13.32         14.93         2.56 o
   7   1  12        105.95        104.01         5.18 o
   8   1  12         14.01         15.29         2.34 o
   0   2  12          1.05          2.93         3.09 o
   1   2  12         11.75         12.67         2.93 o
   2   2  12        105.01        114.09         5.01 o
   3   2  12         50.67         53.25         3.91 o
   4   2  12          1.37          1.29         1.50 o
   5   2  12         23.60         23.63         2.23 o
   6   2  12         12.01         12.62         1.75 o
   7   2  12        114.62        108.83         5.10 o
   8   2  12         43.70         40.33         3.22 o
   1   3  12         48.78         52.28         8.39 o
   2   3  12          3.41          4.90         1.45 o
   3   3  12         16.95         20.60         1.97 o
   4   3  12         54.71         56.32         3.03 o
   5   3  12          1.79         -0.17         1.54 o
   6   3  12          0.36          3.70         1.75 o
   7   3  12          3.31          1.42         1.34 o
   8   3  12         36.99         43.21         3.22 o
   0   4  12        159.66        175.57         9.28 o
   1   4  12         46.29         44.71         3.64 o
   2   4  12          0.40         -0.86         1.81 o
   3   4  12          6.68          8.05         2.48 o
   4   4  12        176.44        179.20         4.45 o
   5   4  12         94.77         77.75         3.09 o
   6   4  12        123.23        130.25         3.79 o
   7   4  12         14.07         18.54         4.21 o
   1   5  12          0.00         -0.41         2.01 o
   2   5  12         29.65         24.79         2.43 o
   3   5  12          5.47          9.95         2.53 o
   4   5  12          3.51          6.70         1.53 o
   5   5  12          2.78          1.07         1.40 o
   6   5  12          9.68          5.25         1.67 o
   7   5  12        100.23         99.02         6.51 o
   0   6  12         53.82         40.39         4.89 o
   1   6  12        247.45        249.89         7.58 o
   2   6  12        139.33        151.59         7.49 o
   3   6  12         14.22         12.65         3.91 o
   4   6  12          1.60          5.48         1.87 o
   5   6  12          4.96          4.58         2.93 o
   6   6  12        184.00        202.84         6.68 o
   1   7  12        452.92        426.01         9.48 o
   2   7  12          2.31          3.82         1.40 o
   3   7  12         36.18         42.81         6.35 o
   4   7  12        139.87        139.22        11.81 o
   5   7  12          4.45          7.59         1.87 o
   6   7  12          0.04          5.05         2.61 o
   0   8  12        509.83        483.23        14.01 o
   1   8  12        161.97        143.47         5.70 o
   2   8  12          0.05          2.93         2.93 o
   3   8  12        179.25        186.32         8.96 o
   4   8  12        112.97        138.44         7.65 o
   5   8  12         28.15         29.64         3.91 o
   1   9  12          2.74          2.12         2.44 o
   2   9  12        294.76        321.99        10.91 o
   3   9  12          9.51          9.45         3.26 o
                                                
