# Supplementary material for: Enabling nucleophilic reactivity in molecular calcium fluoride complexes
Source: Nat Chem. 2024 May 14;16(9):1473–80. doi: 10.1038/s41557-024-01524-x (PMC11375610; doi:10.1038/s41557-024-01524-x)
Supplement: Supplementary file 28 — XYZ files for compounds 4-Dipp and 6. [file 41557_2024_1524_MOESM28_ESM.zip]

Archive with 2 entries (2 files):
- 4Dipp.xyz
- 6.xyz
