# Supplementary material for: Enabling nucleophilic reactivity in molecular calcium fluoride complexes
Source: Nat Chem. 2024 May 14;16(9):1473–80. doi: 10.1038/s41557-024-01524-x (PMC11375610; doi:10.1038/s41557-024-01524-x)
Supplement: Supplementary file 28 — XYZ files for compounds 4-Dipp and 6. [file 41557_2024_1524_MOESM28_ESM.zip › 4Dipp.xyz]

256
Coordinates from ORCA 4Dipp
  Ca  2.76967620739897      9.91298415008323     12.75452904331776
  K   5.60676465465384     11.32464931344487      9.98334901801424
  F   3.25220547615875     11.26556954276612     11.15580217412316
  O   2.27243377263852      8.04767357356968     14.19377500323325
  O   2.43013556360662     11.45077782341630     14.51066688965006
  N   4.69944573581581      8.74107476791520     13.38055914492473
  N   0.73031429785049      8.91698501194523     12.20867373849695
  C   3.09114467672380      6.16465285577909     15.46351821789364
  C   4.18853762677466      5.37881001773601     15.83628838484900
  H   4.03378343660118      4.51472422136955     16.47127895407866
  C   5.48330895942661      5.69676758634564     15.40309469791649
  C   5.67560396689780      6.81050180321696     14.58623465242492
  H   6.66693306053586      7.07667660780946     14.23586345328080
  C   4.60135044482475      7.63078919811058     14.17310795830872
  C   3.32712790599471      7.25234052629688     14.64441703549302
  C   1.04298367987896      7.40619084446348     14.03987229236429
  C   0.23264023808567      7.91381094324155     12.99599808836702
  C   -1.03043686817896      7.30241710100723     12.86249564954830
  H   -1.68656725909800      7.67020108364959     12.07839541460880
  C   -1.42582615727467      6.22087980408625     13.65750229383446
  C   -0.55695524512736      5.73973136740665     14.63904385785037
  H   -0.84490907096270      4.90002727004035     15.25621568158869
  C   0.69577987797301      6.34342069099937     14.84610262617246
  C   1.66252561632294      5.94499277743503     15.96170447486782
  C   1.42630266134117      6.90049090130517     17.15866376876575
  H   2.11947059602722      6.66389657326731     17.97418354410412
  H   0.39749986417804      6.79939420529050     17.52292743773127
  H   1.58662368832883      7.94096264669014     16.85829515350969
  C   1.43415942769281      4.50763373361269     16.43393894674080
  H   1.58301824053963      3.79023413181922     15.62032938697860
  H   0.42004093590141      4.38805907680641     16.82519602429099
  H   2.11900233792197      4.25918079958704     17.24952510379879
  C   6.65431317372961      4.80785511783269     15.84134192302048
  C   8.00489133246968      5.31248989940236     15.31818620940493
  H   8.03711689898171      5.32668881794546     14.22308552152623
  H   8.80169770318940      4.64633348157413     15.66696647763135
  H   8.22670944422439      6.32167534980294     15.68273349129029
  C   6.43703413194300      3.37918373789763     15.30783915639139
  H   5.51028479938203      2.94307659044322     15.69362128615980
  H   7.26959975672551      2.73004325882416     15.60577796288636
  H   6.37778191423980      3.38350890159745     14.21330473469667
  C   6.72692886093881      4.77160425113611     17.38017358001674
  H   6.87303362081902      5.78115627699262     17.78069553908663
  H   7.56694379669007      4.14626839863173     17.70645607440029
  H   5.81143980488116      4.36351557622260     17.81898206970838
  C   -2.80110016197063      5.59003377044104     13.40588421840333
  C   -3.89913435280599      6.65323016804522     13.59995581290836
  H   -3.86757998112593      7.05785634328968     14.61808534181864
  H   -3.77848660103733      7.48635427401586     12.90060650233982
  H   -4.88959342969815      6.21215347624376     13.43384931048356
  C   -2.86228354747423      5.05801063574423     11.96067610049435
  H   -2.72063180107573      5.86115090170900     11.23062976055856
  H   -2.08080292941527      4.30795021605039     11.79337209344874
  H   -3.83604475850169      4.59143237947515     11.76757665502639
  C   -3.09652937393571      4.42220521212757     14.35509293929799
  H   -3.09174692484960      4.74195026207357     15.40303352520409
  H   -4.08966861700138      4.01642608287533     14.13321457720352
  H   -2.36938349234264      3.61126900933796     14.23715523948299
  C   5.89609453337927      8.98931475795953     12.70481370146484
  C   6.68144282513766     10.11860396273291     13.06378552421284
  C   7.84147616813865     10.40311310268118     12.34272993513973
  H   8.45347608088963     11.25320238015455     12.62601300853202
  C   8.23501707136882      9.61577573293935     11.26321954256160
  H   9.14092906019897      9.85519990493846     10.71366633236455
  C   7.45043214587405      8.52964193560220     10.88930210134878
  H   7.75027259899396      7.92508698237999     10.03533703494509
  C   6.28630509646305      8.20138611001053     11.58849925359985
  C   6.27973024981552     10.96201240015443     14.25964663146681
  H   5.18231674722213     10.94734990298914     14.30706592737506
  C   6.73106301189364     12.42036316505253     14.16033799375869
  H   7.81934126986132     12.52088697417218     14.24299675455770
  H   6.29104031588414     13.00632227034826     14.97481920846473
  H   6.42211491517629     12.87186575539033     13.21070231179855
  C   6.78441069512674     10.32098585126292     15.56123451963961
  H   6.40485823725513      9.29995565591431     15.66818178916678
  H   6.45951117106665     10.90518026771035     16.43094557688265
  H   7.88059197093401     10.28292723801386     15.56475212421849
  C   5.43389252608339      7.03959500600200     11.11481012603038
  H   4.60496491036737      6.92644298442400     11.81991298837192
  C   4.83037562716043      7.33968267003858      9.73527098637419
  H   4.24768481766985      8.26986195933479      9.75030595047261
  H   4.15561816082379      6.53239400124873      9.42879866055188
  H   5.61131267555875      7.43630356902120      8.97070522473828
  C   6.21278854181674      5.71881788708782     11.09228506013599
  H   7.03184910078803      5.74829496013311     10.36413189318016
  H   5.54870394426409      4.89165131749280     10.81739661452364
  H   6.63505521010525      5.50214885336532     12.07852212556364
  C   -0.12060954222822      9.43719947714419     11.22316264834101
  C   -1.05537214860723     10.45280804610510     11.54952361045058
  C   -1.89739616282530     10.95711185385087     10.55670773684021
  H   -2.62210832959548     11.72786632819338     10.81035509377195
  C   -1.83502615938370     10.48167860668819      9.25264350955365
  H   -2.51565171804601     10.86359689888860      8.49792156138318
  C   -0.88505783130306      9.52288675044156      8.91669486266169
  H   -0.83285206458036      9.16853043995260      7.89026237420794
  C   -0.01352654823305      8.99854260844708      9.87594757746721
  C   -1.14318113640314     11.00518336635393     12.95973344977216
  H   -0.46377924465092     10.41339565021298     13.58274836897134
  C   -0.66568804898646     12.46460796794875     12.99719949599387
  H   -1.31114560297078     13.10764898919443     12.38672077692608
  H   0.36004927330763     12.55408735310692     12.61730373429180
  H   -0.67621592541172     12.84996846096835     14.02373579921926
  C   -2.55243793268308     10.87289257224128     13.54932187660803
  H   -2.56163797088512     11.21183780846850     14.59149449797799
  H   -2.88408919628418      9.82994120198829     13.52661524750842
  H   -3.28047235099245     11.47696857048375     12.99545796395734
  C   1.00304376008657      7.93795102116251      9.49369741410117
  H   1.79570047354717      7.97597246084911     10.25187868206063
  C   1.63758102906236      8.17414254643968      8.11919243816640
  H   2.42558388527464      7.43569375262467      7.93989666920473
  H   2.09736002309194      9.16829747339647      8.04150085524706
  H   0.90907440311161      8.07391779200754      7.30703766576477
  C   0.37950056253129      6.53513892364003      9.56169710242998
  H   -0.44623417910429      6.44837828951613      8.84423834680940
  H   -0.01319226374285      6.32999245009918     10.56221030274740
  H   1.12639214366630      5.76988447354196      9.31911280832099
  C   2.90855615335517     12.82344965886376     14.59635501717858
  H   2.09510316497044     13.49348081290330     14.28737276572735
  H   3.75039546231680     12.93635121943733     13.90422131058154
  C   3.27443945334593     13.02208824813319     16.05901947954836
  H   4.28154551566743     12.63632791629571     16.25566646767820
  H   3.23636654738212     14.07363606082139     16.35552114824101
  C   2.22949896926322     12.15221320299263     16.76516695714322
  H   1.26049087428384     12.66362640795177     16.79242166338810
  H   2.51190695745876     11.88297335402194     17.78616760485554
  C   2.16546647481679     10.93602092945918     15.85362807883829
  H   2.94349981213441     10.20005347976520     16.09809323143961
  H   1.19040096980818     10.43861471242720     15.83646096841655
  Ca  4.36216747109634     13.35368467695663      6.54685116734393
  K   1.50363630589309     11.94269390348013      9.29969123726455
  F   3.86288741263096     11.97673548686262      8.11783826306326
  O   4.86037716606355     15.25754710046602      5.17937821904478
  O   4.71886518224207     11.86701817610527      4.74500093363589
  N   2.41587551209447     14.48276411059782      5.88701919134226
  N   6.33213101178464     14.41977825447516      7.24810939145939
  C   4.03658260063791     17.12882384728496      3.89753432355497
  C   2.93342271740644     17.88551062886186      3.48551007302797
  H   3.08935568170927     18.76216124913813      2.86836048437039
  C   1.63150531907032     17.52390603240212      3.85881841308202
  C   1.43907083466819     16.39585651231182      4.65525430303569
  H   0.44268418322919     16.09790138611912      4.96283253616420
  C   2.51890765062962     15.60334091510281      5.10720969257214
  C   3.79901602098679     16.02221188244411      4.69096264776359
  C   6.05152591274098     15.94641037941376      5.41584081745245
  C   6.82093385973489     15.45966688185285      6.50005548156676
  C   8.04732587573381     16.12368783123352      6.70961264681583
  H   8.67584047985803     15.77458049276887      7.52386558312745
  C   8.44238502657402     17.22818849751354      5.94769150249376
  C   7.61160104590841     17.68502389440659      4.92296325593231
  H   7.89932029225039     18.54277153833358      4.33094753456621
  C   6.39923852820126     17.03241947233822      4.64043273784449
  C   5.47966076464872     17.40632188526255      3.47708544250035
  C   5.81488663833140     16.47610037023609      2.28429432512035
  H   5.15351821130907     16.69421090893518      1.43781490478315
  H   6.85515478488193     16.62385875900033      1.97242920963921
  H   5.68344009657022     15.42662467027093      2.56524684881094
  C   5.67686293941559     18.85666421943817      3.03143229622450
  H   5.44824061932909     19.55955279040569      3.83922600645389
  H   6.70712310096730     19.02199053844782      2.70449057638364
  H   5.03384442277398     19.08487877493036      2.17666691987807
  C   0.45403920820542     18.38249337585463      3.37967662773528
  C   -0.90104795024095     17.83603344249632      3.84538491405608
  H   -0.97507323826928     17.81040913211235      4.93831764320620
  H   -1.70190474452693     18.48360744804508      3.47175103748196
  H   -1.08118720845393     16.82472918869432      3.46389648249860
  C   0.60945852617823     19.81330974055953      3.92965092134311
  H   1.53735082520844     20.27766061648650      3.58172202464552
  H   -0.22900596629249     20.44040400410189      3.60257569657896
  H   0.62663818843250     19.80456019175549      5.02555475297618
  C   0.44309640525093     18.42900771761919      1.83942462819946
  H   0.34961083656127     17.41875162788940      1.42524943812434
  H   -0.40423915197157     19.02775458031746      1.48350067027215
  H   1.36093203539852     18.87346974399663      1.44267577896332
  C   9.77793765505301     17.90618107424925      6.27851726938992
  C   10.92257421910749     16.88639997390200      6.12195460663691
  H   10.95516508262171     16.50003368576284      5.09685748933347
  H   10.79658233618030     16.03637137200200      6.79987070907567
  H   11.88709225275245     17.35881135625166      6.34484650373614
  C   9.74814970513294     18.41449225577185      7.73322169784533
  H   9.60255433144600     17.59390970321203      8.44266349801861
  H   8.93095360527050     19.13119729118787      7.87393112410735
  H   10.69264229057167     18.91394633200337      7.98134102078232
  C   10.07473988039632     19.10088884988411      5.36398175347131
  H   10.14182522806379     18.79918527018942      4.31281780759800
  H   11.03561347638727     19.54459443512688      5.64684932122729
  H   9.30754232878501     19.87791790377242      5.45297648908797
  C   1.21268769439002     14.23628555449485      6.55208401343600
  C   0.44735864342092     13.08524389719329      6.21553457318833
  C   -0.72303002391148     12.81066773482310      6.92413011910369
  H   -1.31968469186289     11.94284854452134      6.66153833469347
  C   -1.14740778050827     13.63032969284647      7.96758358062433
  H   -2.06132060855843     13.40065566820981      8.50701379288020
  C   -0.38209580249548     14.73544879717653      8.32147621023194
  H   -0.70499033087455     15.36303308931148      9.14988111726954
  C   0.79320547743308     15.05301899536109      7.63695290263659
  C   0.88647465579099     12.20917697156606      5.05590041770504
  H   1.98395616728284     12.15546097366965      5.09027833723625
  C   0.34419901342406     10.78038097701203      5.12164120684396
  H   -0.73985691911747     10.74610942567939      4.96384920991712
  H   0.80153478924193     10.16882999686948      4.33632739968903
  H   0.56199703965543     10.30886947741156      6.08669568696353
  C   0.51912615367342     12.86804786427104      3.71706802239517
  H   0.95984651260720     13.86595511384241      3.63868513847737
  H   0.87765106844355     12.26166313560839      2.87597767194910
  H   -0.56985867225474     12.96393818548215      3.62877053140741
  C   1.62519075993345     16.23353565821670      8.10059011098466
  H   2.46841366790196     16.34087079484383      7.41219739308919
  C   2.20031710917032     15.96788432351422      9.49849581465801
  H   2.78726070226530     15.04067836851389      9.51560770381116
  H   2.86573673906648     16.78461914191686      9.80050292674738
  H   1.40428167800202     15.88395383940428     10.24876112389795
  C   0.83506122638381     17.54747508341947      8.07820576284965
  H   0.00276447338041     17.52823241670982      8.79153681786047
  H   1.48711546557726     18.38659885585403      8.34559564511992
  H   0.42964958219198     17.73677893512452      7.07950184039351
  C   7.16627344728405     13.95256720040569      8.27724256346921
  C   8.17483242357632     12.99490228670164      7.99388597632875
  C   9.00979862849020     12.54741252452818      9.01796791814369
  H   9.78746306849626     11.82010372630732      8.79779512842631
  C   8.87248307559474     13.02708154017914     10.31515979364111
  H   9.54952792331678     12.69324344971268     11.09568070995816
  C   7.85849437076548     13.93131610155958     10.60701715300290
  H   7.75277705164903     14.29474317115161     11.62598972492796
  C   6.99115687953162     14.39758435484436      9.61361963282206
  C   8.31725956829480     12.42215252892691      6.59725718971294
  H   7.76888617381304     13.08079518166261      5.91572055087614
  C   7.65758848389078     11.03469399008026      6.54476233870569
  H   8.16295604077676     10.34061406961429      7.22872183143950
  H   6.59966265411849     11.08834718933718      6.83499823496317
  H   7.70262914596975     10.61412589617278      5.53330690346770
  C   9.76957982447653     12.35383169204350      6.11515194470430
  H   9.80250524599642     12.04722213241284      5.06385107174797
  H   10.25504795466914     13.33163775859349      6.20066407013266
  H   10.35900689480346     11.62832600452012      6.68721260030355
  C   5.91425101587532     15.40901400545143      9.96043758070943
  H   5.17277395711909     15.36973095781280      9.15304048012460
  C   5.20779607753951     15.09872440379312     11.28553453772820
  H   4.38418499058373     15.80217294792625     11.44477623454657
  H   4.78371411474893     14.08583422502990     11.29974215421102
  H   5.88507317870837     15.19421680655554     12.14162723069404
  C   6.49004850813368     16.83362727401785      9.98240505926654
  H   7.26830692413644     16.92089238956934     10.75091863998488
  H   6.93365812302213     17.09113415687328      9.01585185814961
  H   5.70339371368292     17.56360650557979     10.20739485672290
  C   4.35707418294239     10.45782275029333      4.67862692807486
  H   5.25436835085191      9.86107609065912      4.88965799575519
  H   3.60552675965318     10.26096559464400      5.45165879722235
  C   3.86023764242419     10.24192836964275      3.25727809057019
  H   2.80393581055569     10.52138052569951      3.17469922406662
  H   3.97455645169144      9.20384915976419      2.93404827180924
  C   4.72811584968554     11.22398948947431      2.46415211389851
  H   5.73319433652313     10.81350711494757      2.31375132717421
  H   4.30571350301491     11.47965373111139      1.48893986175414
  C   4.77718566370893     12.42613665361278      3.39493449393859
  H   3.90953764059280     13.08680444673497      3.25973543220364
  H   5.69616388568700     13.01457467266082      3.31667293655585
