# Supplementary material for: Enabling nucleophilic reactivity in molecular calcium fluoride complexes
Source: Nat Chem. 2024 May 14;16(9):1473–80. doi: 10.1038/s41557-024-01524-x (PMC11375610; doi:10.1038/s41557-024-01524-x)
Supplement: Supplementary file 28 — XYZ files for compounds 4-Dipp and 6. [file 41557_2024_1524_MOESM28_ESM.zip › 6.xyz]

170
Coordinates from ORCA 6
  Ca  13.25050634800945      4.19434727687487     11.98657379182865
  K   16.07104463303255      0.83902772259054     12.51927332154435
  O   12.45593406100420      6.44306302982951     12.15489702588886
  F   14.01948244320987      2.22060721354249     11.89895202797904
  N   13.19436023439853      5.32930903065694      9.89132824564503
  O   10.96635866804159      3.55449636939359     12.04429131093701
  N   13.30943726845985      5.02928036513742     14.21296511778318
  C   11.46913308750115      8.37223596131557     11.05233871337998
  C   12.11563585755248      6.95408853721342     13.39715502748484
  C   12.14841725656508      7.17107894460938     11.01439911048846
  C   11.38887579353618      8.11473318318116     13.55386425904890
  C   12.60002986011352      6.55777530210874      9.81680449319457
  C   10.94485682480855      8.95548033245647     12.36048459440321
  C   11.70703332656509      8.51381964865467      8.62493893282787
  C   11.24693231006514      9.03679199499554      9.83546678768034
  H   10.70495483356824      9.97666753826426      9.84599528802734
  C   12.58968824193148      6.16433633957493     14.48278898040380
  C   11.47292994838390      7.77896400335448     15.96974245862130
  C   12.38130556818795      7.29263243161729      8.62930751951008
  H   12.73939453362553      6.85620600737419      7.70412421975208
  C   11.06156704755271      8.51704031496507     14.86374201300908
  H   10.47337597926025      9.41656911126777     14.99374946818892
  C   11.44937734897088      9.28788421374220      7.32612854249851
  C   12.24350258505711      6.62865446014242     15.76738333131865
  H   12.57932025520081      6.04485759934203     16.61926660377003
  O   15.46092831915762     -0.05171909521379      9.87249749657341
  O   17.25705212116370      2.16483529394719     10.29771477924424
  C   13.75833040903676      4.82433648106318      8.70658664418761
  O   17.71944896468544      0.92072921081140     15.05562662824869
  O   14.52685166906917     -1.55417213324972     12.16367866947821
  C   13.94925193196498      4.44575597415469     15.31823509517298
  C   11.09226412614563      8.16948474850858     17.40284390029428
  O   18.45670272776088      2.29732416099606     12.75509891560876
  C   15.01218539249688      5.30391101812736      8.24927126527100
  C   15.08056626285936      5.07016947265480     15.90664061854902
  C   9.40003229641057      8.98610614253700     12.30734583224313
  H   9.05356837726639      9.59788683823047     11.46779635239176
  H   8.98700758479606      9.40369857481405     13.23148476224637
  H   9.00518401028921      7.97223810941765     12.18001002337737
  C   13.10381607083423      3.79578649308751      7.98453704353767
  C   15.69775261798546      6.30752153116342     15.28034997300240
  H   15.00349736638445      6.67587468353552     14.51989643312985
  O   15.93326168135396     -1.14862751896344     14.48651220572570
  C   11.47468202459478     10.39620846114222     12.53236292617973
  H   12.56881400107721     10.39584988686082     12.57241398772389
  H   11.09562278933784     10.84320343793230     13.45632207994244
  H   11.16050398756431     11.03095039877541     11.69834195769667
  C   13.48568147176426      3.21596055591170     15.85035879202303
  C   15.58114581510390      4.75160986285217      7.10207324622344
  H   16.54704418428121      5.11176515837773      6.75445073600719
  C   11.73506986921116      3.30967637341003      8.42598072591081
  H   11.68253944935745      3.44382829295520      9.51390108734077
  C   15.75596226592605      6.36992438508566      9.03143327172382
  H   15.03590321756029      6.85171739632659      9.69899898034838
  C   13.70540001192812      3.27569617674914      6.83663499111975
  H   13.20484679347090      2.49152094329076      6.27437138903030
  C   10.26739160501637      7.03195049317847     18.03632322173344
  H   9.97618353009245      7.29612981441144     19.06052107921393
  H   10.83720741341826      6.09820014961319     18.07433744597721
  H   9.35683773634735      6.84785512125791     17.45469804297847
  C   12.31587406232070      2.50198243660880     15.19926180739851
  H   12.36887758872645      2.71262793865110     14.12546596498615
  C   10.25559257367454      9.45338967588816     17.45936888219605
  H   9.31245616619614      9.34612082786403     16.91226471385076
  H   10.80103427148798     10.30836033967585     17.04445091161990
  H   10.01301181779537      9.68472049986579     18.50256713383447
  C   14.93511531095176      3.74557338067626      6.39109129784325
  H   15.38818765551016      3.33020727956568      5.49453428669633
  C   9.90754087301029      4.55132899056065     11.92502463690223
  H   10.04969216139451      5.09008455962784     10.97798526259120
  H   10.00973190402091      5.25403403254467     12.75861482999704
  C   15.65526144892281      4.51283993629615     17.04891760389348
  H   16.51537899673642      4.99735668315401     17.50686550021222
  C   12.36648031582410      8.39519089100805     18.23848566383940
  H   12.10292800606156      8.68418752768975     19.26334887395882
  H   12.97605330915706      9.19376818478458     17.80047525421577
  H   12.98104732117925      7.49072095428832     18.29009089041636
  C   14.97735570406050     -2.67253953193246     12.91944654951538
  H   15.96267831739696     -3.00353111243534     12.54964983699995
  H   14.27417543057566     -3.51751786766537     12.82915056669992
  C   9.93173952825854      9.46394640586945      7.12652342168253
  H   9.43645977163166      8.48763439213899      7.07410906209419
  H   9.72903226779570     10.00476747001726      6.19381422966416
  H   9.48101531579225     10.02716540907297      7.94946777312553
  C   18.98304326324060      3.07037864887370     11.67822263316397
  H   20.07828820671602      3.16046338195535     11.75897633934760
  H   18.54655542900712      4.08176480547605     11.69887574130939
  C   15.14631417718294      3.35146524992129     17.61837831440098
  H   15.59012260103746      2.94252153256682     18.52245836389798
  C   14.08039422528602      2.70278907203905     17.00444860300373
  H   13.70474945921054      1.77848117704266     17.43655051987106
  C   10.41702664006684      2.22306568896331     11.86214234207394
  H   10.36965833419718      1.72920658227344     12.84254449287939
  H   11.09677153611711      1.66226829313921     11.21180484784471
  C   15.92838801948900      7.43779956614011     16.28902246017823
  H   14.99778724547467      7.68816626878569     16.80745135829036
  H   16.28582348157013      8.33729332934515     15.77481066160344
  H   16.67897947767850      7.16583493629942     17.04036514923205
  C   17.00741541404051      5.93590042516827     14.56741770204934
  H   17.74496766361571      5.55663389348505     15.28611562548467
  H   17.43906214579701      6.80993032781023     14.06502994391417
  H   16.83520786291073      5.15761965892097     13.81359329031155
  C   12.01011358706184      8.57052086296686      6.09206949732332
  H   13.09599962857445      8.44044321103548      6.15871939063040
  H   11.79788082408875      9.16654714145343      5.19742150341325
  H   11.55426654890688      7.58350168043263      5.95431269769900
  C   14.26653880163797     -1.88903898770667     10.79965941174061
  H   13.32630711551911     -2.45880875710810     10.72266192169930
  H   15.08338962522374     -2.51046126044947     10.39752146084562
  C   16.35155208877072     -0.89354174474010     15.82798895006472
  H   17.21876940006167     -1.52657985052419     16.07372050559570
  H   15.54044425987228     -1.12148069890979     16.53757127189839
  C   15.07200108038571     -2.27827316127688     14.37201924260651
  H   14.07560439166309     -2.02847491503894     14.77238577974261
  H   15.47077843095490     -3.13555268869139     14.93792401391352
  C   12.11509523840799     10.67465763079828      7.41459024167475
  H   11.71046674636755     11.26159194823567      8.24495431669882
  H   11.94998512028431     11.23758155635142      6.48755534534712
  H   13.19524981488789     10.57156018610744      7.56879355711151
  C   18.65996695062838      2.37893861043892     10.37675691343650
  H   19.00862941854491      3.01676599720468      9.54694776274232
  H   19.19141003373494      1.41364420415784     10.31528985316881
  C   15.44549918211731      1.15971424540940      9.10868661951353
  H   15.06499746471171      0.96660706690097      8.09294826271558
  H   14.79300392371785      1.90234623811603      9.59286955388338
  C   14.15904187350851     -0.61906575525988      9.99656268102797
  H   13.75015605802639     -0.85845361304185      9.00018254680959
  H   13.48138391579984      0.09294756637118     10.49597418516897
  C   17.97755338339838      2.32381731250968     15.09491425140333
  H   17.04199866681008      2.88696366374893     14.93521314968233
  H   18.37481072553800      2.61946563649006     16.08076318735209
  C   10.62966195268488      4.18433462254110      7.81129827158161
  H   10.76167714089489      5.23602820561121      8.08342075338627
  H   9.63936744035160      3.85900381444520      8.15414942151770
  H   10.65303346522879      4.10901431488794      6.71687504795671
  C   16.35738338562554      7.46124402794237      8.14010778240245
  H   17.16153778784663      7.07659594321781      7.50227118791699
  H   16.78195138996321      8.26014566453483      8.75855840226912
  H   15.59071327469184      7.90195162897497      7.49354300404476
  C   16.68252703428114      0.56868920400517     15.96858234516073
  H   15.78467101545898      1.17655609751012     15.77011931267844
  H   16.99204707758232      0.77272579706213     17.00759453510231
  C   18.98041875008643      2.67679303999332     14.02762208163921
  H   19.15095646534055      3.76343744758204     14.07055708606270
  H   19.94047020550480      2.16568519859788     14.20290533564081
  C   8.60971975322646      3.75692756947058     11.94088835562399
  H   8.28394948579427      3.57680022549729     12.97201424553147
  H   7.80781643211418      4.27310009325074     11.40635236439461
  C   10.97987669544081      3.06670178108507     15.70322574000856
  H   10.87548299817010      2.89377582729165     16.78164669171072
  H   10.13606346138010      2.58123069544260     15.19664892125717
  H   10.91884045564586      4.14464868251459     15.52278381395782
  C   11.47854015837673      1.83257318231465      8.11432442272732
  H   11.37270732426667      1.65471497484994      7.03805774347647
  H   10.54567909546318      1.50548588348357      8.58783969713539
  H   12.29082678655918      1.19925291741905      8.48639564428230
  C   16.85340340585542      1.68192964556379      9.01387824757028
  H   16.88658922467152      2.49757917997005      8.27439040251963
  H   17.52878935586674      0.87480906773598      8.68423915638765
  C   12.36099187184399      0.97965313001591     15.36229480160930
  H   13.33230992322989      0.57341196602533     15.05357577750062
  H   11.58843929292116      0.51512476247778     14.73909706917485
  H   12.17322596559437      0.67007479886722     16.39710171401286
  C   9.02982624515728      2.44193695027672     11.27602020537491
  H   9.09283263909801      2.56991239775484     10.18933971494117
  H   8.35313205271876      1.61079744843307     11.49282122318494
  C   16.83466667018810      5.71716347146660      9.90825708771243
  H   17.59234629268202      5.22535005323942      9.28450518997422
  H   16.39816781598479      4.95159537996093     10.55980209371731
  H   17.33658020156160      6.46449661472361     10.53525990617761
